# Supplementary material for: The Cross Talk between TbTim50 and PIP39, Two Aspartate-Based Protein Phosphatases, Maintains Cellular Homeostasis in Trypanosoma brucei
Source: mSphere. 2019 Aug 7;4(4):e00353-19. doi: 10.1128/mSphere.00353-19 (PMC6686227; doi:10.1128/mSphere.00353-19)
Supplement: DATA SET S1 [file mSphere.00353-19-sd001.xlsx]

## Sheet: proteins
Accession	-10lgP	Coverage (%)	Coverage (%) 29-1	Coverage (%) 29-2	Coverage (%) 50-1	Coverage (%) 50-2	Area 29-1	Area 29-2	Area 50-1	Area 50-2	#Peptides	#Unique	#Sp 29-1	#Sp 29-2	#Sp 50-1	#Sp 50-2	R-1(50/29)	R-2(50/29)	R avrg.	Avg. Mass	Description
|Tb927.8.2160	136.5	8	7	0	1	1	5230000		282000	387000	10	9	17	0	2	2	0.117647	#DIV/0!	#DIV/0!	174681	| organism=Trypanosoma_brucei_TREU927 | product=multidrug resistance protein A | location=Tb927_08_v4:667841-672586(+) | length=1581
|Tb927.6.4210	131.04	15	13	0	7	1	2920000		2050000		7	5	10	0	11	1	1.1	#DIV/0!	#DIV/0!	64566	| organism=Trypanosoma_brucei_TREU927 | product=aldehyde dehydrogenase putative | location=Tb927_06_v4:1206538-1208325(-) | length=595
|Tb11.01.1910	127.48	4	3	0	0	1	1330000			4760	4	3	8	0	0	2	0	#DIV/0!	#DIV/0!	137639	| organism=Trypanosoma_brucei_TREU927 | product=hypothetical protein conserved | location=Tb927_11_01_v4:2662719-2666354(+) | length=1211
|Tb10.70.0640	117.52	16	14	0	5	2	1260000		2340000	192000	6	5	6	0	3	1	0.5	#DIV/0!	#DIV/0!	54878	| organism=Trypanosoma_brucei_TREU927 | product=hypothetical protein conserved | location=Tb927_10_v4:1564626-1566125(-) | length=499
|Tb927.5.2150	113.59	8	6	0	5	0	2200000		1110000		3	3	5	0	4	0	0.8	#DIV/0!	#DIV/0!	60079	| organism=Trypanosoma_brucei_TREU927 | product=hypothetical protein conserved | location=Tb927_05_v4:678505-680094(-) | length=529
|Tb09.160.3820	111.94	9	9	0	0	0	1400000				3	3	6	0	0	0	0	#DIV/0!	#DIV/0!	55005	| organism=Trypanosoma_brucei_TREU927 | product=nucleolar RNA binding protein putative | location=Tb927_09_v4:878624-880129(+) | length=501
|Tb927.1.4180	109.5	5	5	0	0	1	987000				4	3	5	0	0	1	0	#DIV/0!	#DIV/0!	81989	| organism=Trypanosoma_brucei_TREU927 | product=hypothetical protein conserved; leucine-rich repeat protein (LRRP) putative | location=Tb927_01_v4:868118-870352(+) | length=744
|Tb09.160.1140	109.39	17	17	0	17	5	3660000		6320000	1340000	3	3	9	0	9	1	1	#DIV/0!	#DIV/0!	37456	| organism=Trypanosoma_brucei_TREU927 | product=electon transport protein SCO1/SCO2 putative | location=Tb927_09_v4:515916-516887(-) | length=323
|Tb927.6.4200	107.77	9	8	0	3	5	570000		831000	665000	4	2	4	0	2	4	0.5	#DIV/0!	#DIV/0!	62695	| organism=Trypanosoma_brucei_TREU927 | product=hypothetical protein conserved | location=Tb927_06_v4:1204601-1206250(-) | length=549
|Tb11.01.8650	107.68	4	0	0	3	2			4210000	817000	7	6	0	0	9	3	#DIV/0!	#DIV/0!	#DIV/0!	228837	| organism=Trypanosoma_brucei_TREU927 | product=hypothetical protein conserved | location=Tb927_11_01_v4:4438541-4444720(-) | length=2059
|Tb10.70.0820	105.96	26	0	26	0	12		3260000		638000	4	4	0	11	0	3	#DIV/0!	0.272727	#DIV/0!	21836	| organism=Trypanosoma_brucei_TREU927 | product=universal minicircle sequence binding protein (UMSBP) putative; DNA-binding protein HEXBP putative; zinc finger protein | location=Tb927_10_v4:1527458-1528099(-) | length=213
|Tb09.211.3930	101.24	15	12	0	9	0	2690000		1450000		4	4	11	0	5	0	0.454545	#DIV/0!	#DIV/0!	46219	| organism=Trypanosoma_brucei_TREU927 | product=hypothetical protein conserved | location=Tb927_09_v4:2009502-2010749(+) | length=415
|Tb927.4.1760	99.85	27	27	0	11	0	2050000		1710000		3	3	7	0	1	0	0.142857	#DIV/0!	#DIV/0!	17442	| organism=Trypanosoma_brucei_TREU927 | product=hypothetical protein conserved | location=Tb927_04_v4:445153-445626(-) | length=157
|Tb927.8.1550	99.04	9	0	7	1	4		1750000		430000	6	3	0	9	2	2	#DIV/0!	0.222222	#DIV/0!	88179	| organism=Trypanosoma_brucei_TREU927 | product=hypothetical protein conserved | location=Tb927_08_v4:503216-505552(+) | length=778
|Tb927.7.1080	98.74	10	10	0	4	4	1590000		1230000	602000	2	2	5	0	2	1	0.4	#DIV/0!	#DIV/0!	40968	| organism=Trypanosoma_brucei_TREU927 | product=hypothetical protein conserved | location=Tb927_07_v4:275408-276490(+) | length=360
|Tb927.1.1130	97.34	9	6	0	0	3	559000			323000	5	3	4	0	0	4	0	#DIV/0!	#DIV/0!	66175	| organism=Trypanosoma_brucei_TREU927 | product=glycerol-3-phosphate dehydrogenase (FAD-dependent) putative | location=Tb927_01_v4:313980-315833(+) | length=617
|Tb927.8.2020	96.77	13	10	0	6	2	1020000		10900000		5	2	4	0	2	1	0.5	#DIV/0!	#DIV/0!	36517	| organism=Trypanosoma_brucei_TREU927 | product=arginase putative | location=Tb927_08_v4:637313-638308(+) | length=331
|Tb10.70.2350	96.2	14	6	0	14	3	3240000		3790000	1030000	3	3	4	0	4	2	1	#DIV/0!	#DIV/0!	51340	| organism=Trypanosoma_brucei_TREU927 | product=hypothetical protein conserved | location=Tb927_10_v4:1210935-1212353(-) | length=472
|Tb11.02.0750	95.56	6	6	0	2	0	1040000		19100		2	2	5	0	1	0	0.2	#DIV/0!	#DIV/0!	59580	| organism=Trypanosoma_brucei_TREU927 | product=t-complex protein 1 zeta subunit putative | location=Tb927_11_01_v4:904971-906605(+) | length=544
|Tb11.01.0290	94.61	9	0	0	7	4			1210000	533000	3	3	0	0	4	2	#DIV/0!	#DIV/0!	#DIV/0!	45778	| organism=Trypanosoma_brucei_TREU927 | product=carbonic anhydrase-like protein | location=Tb927_11_01_v4:2262820-2264088(+) | length=422
|Tb11.02.4330	94.53	34	34	0	13	13	3500000		485000	429000	3	3	6	0	2	3	0.333333	#DIV/0!	#DIV/0!	15746	| organism=Trypanosoma_brucei_TREU927 | product=hypothetical protein conserved | location=Tb927_11_01_v4:1804940-1805377(-) | length=145
|Tb927.8.6020	93.43	8	8	0	0	0	517000				2	2	5	0	0	0	0	#DIV/0!	#DIV/0!	40341	| organism=Trypanosoma_brucei_TREU927 | product=hypothetical protein conserved | location=Tb927_08_v4:1760257-1761366(+) | length=369
|Tb10.389.0630	92.87	4	0	1	0	3				654000	4	1	0	2	0	4	#DIV/0!	2	#DIV/0!	90961	| organism=Trypanosoma_brucei_TREU927 | product=bifunctional aminoacyl-tRNA synthetase putative | location=Tb927_10_v4:3060801-3063227(-) | length=808
|Tb927.7.6660	91.91	16	13	0	3	0	2310000		544000		3	3	5	0	1	0	0.2	#DIV/0!	#DIV/0!	29887	| organism=Trypanosoma_brucei_TREU927 | product=chaperone protein DNAJ putative | location=Tb927_07_v4:1827734-1828507(-) | length=257
|Tb10.70.3150	91.76	12	4	0	9	6	373000		572000	641000	3	3	1	0	2	2	2	#DIV/0!	#DIV/0!	31032	| organism=Trypanosoma_brucei_TREU927 | product=NADH-ubiquinone oxidoreductase complex I subunit putative | location=Tb927_10_v4:1084405-1085202(-) | length=265
|Tb927.7.2190	91.21	12	12	0	5	0	1720000		142000		3	3	5	0	1	0	0.2	#DIV/0!	#DIV/0!	29242	| organism=Trypanosoma_brucei_TREU927 | product=hypothetical protein conserved | location=Tb927_07_v4:567798-568598(-) | length=266
|Tb11.01.3020	91.01	19	0	10	6	8		1460000	4330000	982000	4	4	0	3	2	2	#DIV/0!	0.666667	#DIV/0!	21469	| organism=Trypanosoma_brucei_TREU927 | product=40S ribosomal protein L14 putative | location=Tb927_11_01_v4:2952037-2952606(+) | length=189
|Tb927.6.720	91.01	19	0	10	6	8		1460000	4330000	982000	4	4	0	3	2	2	#DIV/0!	0.666667	#DIV/0!	21443	| organism=Trypanosoma_brucei_TREU927 | product=40S ribosomal protein L14 putative | location=Tb927_06_v4:298195-298764(-) | length=189
|Tb927.4.560	90.65	1	1	0	0	0	256000				8	1	7	0	2	2	0.285714	#DIV/0!	#DIV/0!	479851	| organism=Trypanosoma_brucei_TREU927 | product=dynein heavy chain putative | location=Tb927_04_v4:151603-164301(-) | length=4232
|Tb927.2.5970	90.07	7	6	0	1	0	632000				3	2	4	0	1	0	0.25	#DIV/0!	#DIV/0!	46699	| organism=Trypanosoma_brucei_TREU927 | product=hypothetical protein conserved | location=Tb927_02_v4:1082354-1083616(+) | length=420
|Tb10.70.6610	89.83	11	6	0	6	5	358000		684000	85300	3	2	2	0	2	2	1	#DIV/0!	#DIV/0!	27339	| organism=Trypanosoma_brucei_TREU927 | product=hypothetical protein conserved | location=Tb927_10_v4:373463-374200(-) | length=245
|Tb11.01.3390	89.03	2	1	0	1	0	340000		272000		3	2	2	0	2	0	1	#DIV/0!	#DIV/0!	162710	| organism=Trypanosoma_brucei_TREU927 | product=DNA topoisomerase II putative | location=Tb927_11_01_v4:3033934-3038208(+) | length=1424
|Tb11.01.6710	88.82	3	3	0	0	0	424000				4	1	6	0	1	1	0.166667	#DIV/0!	#DIV/0!	119148	| organism=Trypanosoma_brucei_TREU927 | product=hypothetical protein conserved | location=Tb927_11_01_v4:3946572-3949802(-) | length=1076
|Tb927.4.2700	88.11	9	9	0	0	0	471000				2	2	3	0	0	0	0	#DIV/0!	#DIV/0!	47272	| organism=Trypanosoma_brucei_TREU927 | product=hydroxymethylglutaryl-CoA lyase putative; 3- hydroxy-3-methylglutarate-CoA lyase putative | location=Tb927_04_v4:712839-714134(+) | length=431
|Tb09.211.3890	87.93	3	3	0	0	1	175000			1240000	4	2	5	0	1	1	0.2	#DIV/0!	#DIV/0!	143909	| organism=Trypanosoma_brucei_TREU927 | product=hypothetical protein conserved | location=Tb927_09_v4:1998911-2002756(+) | length=1281
|Tb927.5.3410	87.36	10	5	0	10	5	2110000		4440000	644000	2	2	6	0	6	1	1	#DIV/0!	#DIV/0!	30983	| organism=Trypanosoma_brucei_TREU927 | product=hypothetical protein conserved | location=Tb927_05_v4:1077708-1078499(-) | length=263
|Tb11.02.0810	86.99	3	2	0	2	2	724000		864000	7000	3	2	3	0	2	2	0.666667	#DIV/0!	#DIV/0!	107861	| organism=Trypanosoma_brucei_TREU927 | product=hypothetical protein conserved | location=Tb927_11_01_v4:941887-944685(+) | length=932
|Tb09.211.1910	86.89	2	2	0	1	1	2400000		13200000	23300000	2	2	7	0	5	6	0.714286	#DIV/0!	#DIV/0!	118717	| organism=Trypanosoma_brucei_TREU927 | product=hypothetical protein conserved | location=Tb927_09_v4:1602421-1605552(-) | length=1043
NP_000549.1	86.69	22	0	11	0	22		520000		2470000	2	2	0	1	0	2	#DIV/0!	2	#DIV/0!	15258	hemoglobin subunit alpha [Homo sapiens]
NP_000508.1	86.69	22	0	11	0	22		520000		2470000	2	2	0	1	0	2	#DIV/0!	2	#DIV/0!	15258	hemoglobin subunit alpha [Homo sapiens]
|Tb927.6.3350	85.95	8	1	0	4	3			39000	49400	5	2	1	0	3	3	3	#DIV/0!	#DIV/0!	52768	| organism=Trypanosoma_brucei_TREU927 | product=hypothetical protein conserved | location=Tb927_06_v4:982597-984009(+) | length=470
|Tb927.7.4760	85.69	7	7	0	3	0	307000		293000		2	2	3	0	2	0	0.666667	#DIV/0!	#DIV/0!	58816	| organism=Trypanosoma_brucei_TREU927 | product=hypothetical protein conserved | location=Tb927_07_v4:1262599-1264218(-) | length=539
|Tb10.70.7320	85.62	2	2	0	0	0	199000				3	1	4	0	4	1	1	#DIV/0!	#DIV/0!	195478	| organism=Trypanosoma_brucei_TREU927 | product=hypothetical protein conserved | location=Tb927_10_v4:217408-222567(+) | length=1719
|Tb09.211.1320	84.95	3	3	0	0	0	402000				5	3	5	0	0	0	0	#DIV/0!	#DIV/0!	163285	| organism=Trypanosoma_brucei_TREU927 | product=AMP deaminase putative | location=Tb927_09_v4:1498069-1502322(-) | length=1417
|Tb10.70.3820	84.78	4	0	3	1	4		358000		453000	3	1	0	2	1	3	#DIV/0!	1.5	#DIV/0!	62825	| organism=Trypanosoma_brucei_TREU927 | product=hypothetical protein conserved | location=Tb927_10_v4:928001-929680(+) | length=559
|Tb11.02.4500	84.51	2	2	0	1	1	483000		558000		3	1	3	0	1	1	0.333333	#DIV/0!	#DIV/0!	103554	| organism=Trypanosoma_brucei_TREU927 | product=hypothetical protein conserved | location=Tb927_11_01_v4:1855757-1858564(-) | length=935
|Tb927.8.7420	84.16	2	2	0	1	0	569000				3	1	2	0	2	0	1	#DIV/0!	#DIV/0!	96392	| organism=Trypanosoma_brucei_TREU927 | product=hypothetical protein conserved | location=Tb927_08_v4:2137644-2140223(+) | length=859
|Tb10.61.2850	83.97	6	6	0	0	0	1870000				3	2	6	0	0	0	0	#DIV/0!	#DIV/0!	50475	| organism=Trypanosoma_brucei_TREU927 | product=hypothetical protein conserved | location=Tb927_10_v4:3346096-3347445(-) | length=449
|Tb927.7.4270	83.94	20	16	0	8	0	1480000		3320000		5	4	4	0	2	0	0.5	#DIV/0!	#DIV/0!	25241	| organism=Trypanosoma_brucei_TREU927 | product=hypothetical protein conserved | location=Tb927_07_v4:1135900-1136568(-) | length=222
|Tb927.7.4310	83.65	8	8	0	3	0	1900000		534000		3	3	6	0	1	0	0.166667	#DIV/0!	#DIV/0!	53736	| organism=Trypanosoma_brucei_TREU927 | product=hypothetical protein conserved | location=Tb927_07_v4:1143279-1144712(-) | length=477
|Tb10.61.0680	83.55	6	5	0	3	1	1260000		265000	0	6	3	5	0	5	2	1	#DIV/0!	#DIV/0!	85609	| organism=Trypanosoma_brucei_TREU927 | product=hypothetical protein conserved | location=Tb927_10_v4:3767769-3770108(+) | length=779
NP_001613.2	83.13	9	0	4	2	7		186000	264000	2630000	4	4	0	1	1	6	#DIV/0!	6	#DIV/0!	39341	alpha-2-HS-glycoprotein preproprotein [Homo sapiens]
|Tb10.6k15.0710	82.51	18	15	0	4	2	1210000		1430000		5	3	10	0	6	1	0.6	#DIV/0!	#DIV/0!	39290	| organism=Trypanosoma_brucei_TREU927 | product=hypothetical protein conserved | location=Tb927_10_v4:2336786-2337811(+) | length=341
|Tb09.160.3990	82.05	4	2	0	1	1	0		182000		3	2	1	0	2	1	2	#DIV/0!	#DIV/0!	75937	| organism=Trypanosoma_brucei_TREU927 | product=cation transporter putative | location=Tb927_09_v4:900153-902177(+) | length=674
|Tb927.6.3930	82.05	8	0	4	1	8		308000		17300000	3	2	0	1	1	6	#DIV/0!	6	#DIV/0!	49247	| organism=Trypanosoma_brucei_TREU927 | product=hypothetical protein conserved | location=Tb927_06_v4:1156851-1158131(-) | length=426
|Tb927.6.4250	81.82	12	12	0	0	0	677000				2	2	5	0	0	0	0	#DIV/0!	#DIV/0!	24919	| organism=Trypanosoma_brucei_TREU927 | product=hypothetical protein conserved | location=Tb927_06_v4:1214157-1214867(-) | length=236
|Tb09.211.4070	81.62	12	12	0	7	0	84700		153000		2	2	3	0	2	0	0.666667	#DIV/0!	#DIV/0!	19712	| organism=Trypanosoma_brucei_TREU927 | product=hypothetical protein | location=Tb927_09_v4:2035524-2036093(-) | length=189
|Tb11.01.3170	81.57	10	10	0	6	6	3180000		1650000	848000	2	2	6	0	1	1	0.166667	#DIV/0!	#DIV/0!	34690	| organism=Trypanosoma_brucei_TREU927 | product=guanine nucleotide-binding protein beta subunit- like protein; activated protein kinase c receptor | location=Tb927_11_01_v4:2978365-2979321(+) | length=318
|Tb11.01.3180	81.57	10	10	0	6	6	3180000		1650000	848000	2	2	6	0	1	1	0.166667	#DIV/0!	#DIV/0!	34690	| organism=Trypanosoma_brucei_TREU927 | product=guanine nucleotide-binding protein beta subunit-like protein; activated protein kinase c receptor | location=Tb927_11_01_v4:2979670-2980626(+) | length=318
|Tb11.01.8225	81.04	19	19	0	0	4	5660000				3	2	4	0	0	1	0	#DIV/0!	#DIV/0!	16327	| organism=Trypanosoma_brucei_TREU927 | product=hypothetical protein conserved | location=Tb927_11_01_v4:4316299-4316739(-) | length=146
|Tb927.7.330	80.93	20	5	0	20	0	49100		415000		2	2	1	0	3	0	3	#DIV/0!	#DIV/0!	21139	| organism=Trypanosoma_brucei_TREU927 | product=hypothetical protein | location=Tb927_07_v4:60375-60956(-) | length=193
|Tb927.1.740	80.86	3	3	0	0	0	238000				1	1	2	0	0	0	0	#DIV/0!	#DIV/0!	48865	| organism=Trypanosoma_brucei_TREU927 | product=hypothetical protein conserved | location=Tb927_01_v4:240378-241685(-) | length=435
|Tb11.01.6620	80.59	8	4	0	4	0	589000		594000		3	3	2	0	2	0	1	#DIV/0!	#DIV/0!	58419	| organism=Trypanosoma_brucei_TREU927 | product=hypothetical protein conserved | location=Tb927_11_01_v4:3926190-3927713(-) | length=507
|Tb927.2.5660	80.39	18	0	18	7	7		989000	249000	214000	3	3	0	5	1	3	#DIV/0!	0.6	#DIV/0!	29340	| organism=Trypanosoma_brucei_TREU927 | product=adenylate kinase putative | location=Tb927_02_v4:1021719-1022501(+) | length=260
|Tb10.61.0090	79.77	7	0	7	0	0		1110000			2	2	0	3	0	0	#DIV/0!	0	#DIV/0!	34606	| organism=Trypanosoma_brucei_TREU927 | product=potassium voltage-gated channel putative | location=Tb927_10_v4:3901756-3902679(+) | length=307
|Tb11.01.6180	79.08	5	5	0	5	0	1380000		1260000		2	1	5	0	5	0	1	#DIV/0!	#DIV/0!	46609	| organism=Trypanosoma_brucei_TREU927 | product=hypothetical protein conserved | location=Tb927_11_01_v4:3808679-3809923(+) | length=414
|Tb10.61.2060	78.98	2	2	0	0	0	137000				2	1	2	0	0	1	0	#DIV/0!	#DIV/0!	121486	| organism=Trypanosoma_brucei_TREU927 | product=hypothetical protein conserved; leucine-rich repeat protein (LRRP) putative | location=Tb927_10_v4:3504969-3508280(-) | length=1103
|Tb11.01.4660	78.67	17	5	0	12	0	1310000		0		4	3	2	0	2	0	1	#DIV/0!	#DIV/0!	46304	| organism=Trypanosoma_brucei_TREU927 | product=elongation factor 1 gamma putative | location=Tb927_11_01_v4:3436368-3437582(-) | length=404
|Tb11.01.4750	78.67	13	4	0	9	0	1310000		0		4	3	2	0	2	0	1	#DIV/0!	#DIV/0!	60500	| organism=Trypanosoma_brucei_TREU927 | product=elongation factor 1 gamma putative | location=Tb927_11_01_v4:3478765-3480363(-) | length=532
|Tb927.7.3270	78.6	4	2	0	1	2	198000			12700	4	2	2	0	1	8	0.5	#DIV/0!	#DIV/0!	90387	| organism=Trypanosoma_brucei_TREU927 | product=hypothetical protein conserved | location=Tb927_07_v4:841229-843652(-) | length=807
|Tb10.70.4380	78.4	16	12	0	2	2	960000				4	2	2	0	1	1	0.5	#DIV/0!	#DIV/0!	26948	| organism=Trypanosoma_brucei_TREU927 | product=cytochrome C oxidase assembly protein putative | location=Tb927_10_v4:814611-815309(+) | length=232
|Tb11.01.1880	77.9	5	3	0	2	0	203000		593000		4	3	3	0	2	0	0.666667	#DIV/0!	#DIV/0!	99395	| organism=Trypanosoma_brucei_TREU927 | product=hypothetical protein conserved | location=Tb927_11_01_v4:2656530-2659127(+) | length=865
|Tb927.8.6890	77.79	26	0	17	17	26		880000	1980000	2730000	2	2	0	2	3	5	#DIV/0!	2.5	#DIV/0!	10088	| organism=Trypanosoma_brucei_TREU927 | product=hypothetical protein conserved | location=Tb927_08_v4:1991804-1992070(-) | length=88
|Tb11.02.4440	77.79	2	2	0	0	0	67400				1	1	2	0	0	0	0	#DIV/0!	#DIV/0!	55359	| organism=Trypanosoma_brucei_TREU927 | product=aminopeptidase putative; metallo-peptidase Clan MF Family M17 | location=Tb927_11_01_v4:1828975-1830540(-) | length=521
|Tb927.3.3690	77.62	7	3	0	4	1	343000		1640000		5	3	2	0	4	1	2	#DIV/0!	#DIV/0!	60993	| organism=Trypanosoma_brucei_TREU927 | product=flagellar radial spoke protein-like putative | location=Tb927_03_v4:1030636-1032282(+) | length=548
|Tb10.6k15.1900	77.16	6	6	0	0	0	272000				2	2	3	0	0	0	0	#DIV/0!	#DIV/0!	39201	| organism=Trypanosoma_brucei_TREU927 | product=hypothetical protein conserved | location=Tb927_10_v4:2101174-2102274(+) | length=366
|Tb09.211.2430	76.91	5	5	0	3	2	711000		213000	476000	2	2	2	0	1	1	0.5	#DIV/0!	#DIV/0!	72950	| organism=Trypanosoma_brucei_TREU927 | product=hypothetical protein conserved | location=Tb927_09_v4:1710233-1712041(-) | length=602
|Tb927.7.590	76.88	4	4	0	0	0	245000				1	1	4	0	0	0	0	#DIV/0!	#DIV/0!	51692	| organism=Trypanosoma_brucei_TREU927 | product=hypothetical protein conserved | location=Tb927_07_v4:121221-122612(-) | length=463
|Tb927.2.3780	76.42	2	2	0	0	1	370000				2	1	2	0	0	1	0	#DIV/0!	#DIV/0!	94473	| organism=Trypanosoma_brucei_TREU927 | product=translation initiation factor IF-2 putative | location=Tb927_02_v4:672844-675345(-) | length=833
|Tb927.8.5680	76.27	3	3	0	0	0	368000				1	1	2	0	0	0	0	#DIV/0!	#DIV/0!	66874	| organism=Trypanosoma_brucei_TREU927 | product=hypothetical protein conserved | location=Tb927_08_v4:1682722-1684545(+) | length=607
|Tb927.5.1790	76.1	2	0	0	2	0			256000		1	1	0	0	2	0	#DIV/0!	#DIV/0!	#DIV/0!	71957	| organism=Trypanosoma_brucei_TREU927 | product=hypothetical protein conserved | location=Tb927_05_v4:557958-559853(+) | length=631
|Tb11.01.1780	76.09	12	0	7	12	12		223000	4710000	2610000	3	3	0	3	6	8	#DIV/0!	2.66667	#DIV/0!	33959	| organism=Trypanosoma_brucei_TREU927 | product=short-chain dehydrogenase putative | location=Tb927_11_01_v4:2642884-2643825(+) | length=313
NP_001002029.3	75.99	1	0	1	0	0		222000			1	1	0	1	0	0	#DIV/0!	0	#DIV/0!	192750	complement C4-B preproprotein [Homo sapiens]
|Tb10.6k15.2070	75.77	17	11	0	17	4	1910000		3730000	1350000	4	4	6	0	6	3	1	#DIV/0!	#DIV/0!	27798	| organism=Trypanosoma_brucei_TREU927 | product=hypothetical protein conserved | location=Tb927_10_v4:2061042-2061758(+) | length=238
|Tb10.6k15.0980	75.72	4	4	0	0	0	0				1	1	3	0	0	0	0	#DIV/0!	#DIV/0!	59563	| organism=Trypanosoma_brucei_TREU927 | product=ATP-dependent chaperone putative; mitochondrial chaperone BCS1 putative | location=Tb927_10_v4:2288679-2290277(+) | length=532
|Tb11.02.0990	75.59	3	2	0	1	0	2000000		543000		3	3	4	0	1	0	0.25	#DIV/0!	#DIV/0!	115188	| organism=Trypanosoma_brucei_TREU927 | product=hypothetical protein conserved | location=Tb927_11_01_v4:1014984-1018037(+) | length=1017
|Tb09.160.0600	75.39	9	3	0	5	1	387000		320000		3	2	1	0	1	1	1	#DIV/0!	#DIV/0!	67668	| organism=Trypanosoma_brucei_TREU927 | product=hypothetical protein conserved | location=Tb927_09_v4:379049-380854(-) | length=601
|Tb927.5.570	74.98	1	1	0	0	0	59300				2	1	1	0	0	1	0	#DIV/0!	#DIV/0!	233385	| organism=Trypanosoma_brucei_TREU927 | product=hypothetical protein conserved | location=Tb927_05_v4:175655-182038(-) | length=2127
|Tb10.70.5940	74.77	3	3	0	0	0	237000				1	1	1	0	0	0	0	#DIV/0!	#DIV/0!	88926	| organism=Trypanosoma_brucei_TREU927 | product=DNA topoisomerase IA putative | location=Tb927_10_v4:493476-495896(+) | length=806
|Tb927.6.4040	74.36	8	8	0	8	0	343000		686000		1	1	3	0	2	0	0.666667	#DIV/0!	#DIV/0!	28009	| organism=Trypanosoma_brucei_TREU927 | product=hypothetical protein conserved | location=Tb927_06_v4:1178691-1179416(-) | length=241
|Tb927.8.580	74.33	7	7	0	0	0	885000				2	2	4	0	0	0	0	#DIV/0!	#DIV/0!	40102	| organism=Trypanosoma_brucei_TREU927 | product=hypothetical protein conserved | location=Tb927_08_v4:164621-165688(-) | length=355
|Tb11.01.7790	74.16	3	3	0	3	0	680000		818000		2	1	3	0	3	0	1	#DIV/0!	#DIV/0!	67927	| organism=Trypanosoma_brucei_TREU927 | product=hypothetical protein conserved | location=Tb927_11_01_v4:4210333-4212165(-) | length=610
|Tb927.5.2200	74.1	19	15	0	0	4	1470000				2	1	3	0	0	1	0	#DIV/0!	#DIV/0!	14400	| organism=Trypanosoma_brucei_TREU927 | product=hypothetical protein conserved | location=Tb927_05_v4:696462-696866(+) | length=134
|Tb927.5.2230	74.1	19	15	0	0	4	1470000				2	1	3	0	0	1	0	#DIV/0!	#DIV/0!	14400	| organism=Trypanosoma_brucei_TREU927 | product=hypothetical protein conserved | location=Tb927_05_v4:700644-701048(+) | length=134
|Tb927.5.2260	74.1	19	15	0	0	4	1470000				2	1	3	0	0	1	0	#DIV/0!	#DIV/0!	14486	| organism=Trypanosoma_brucei_TREU927 | product=hypothetical protein conserved | location=Tb927_05_v4:704826-705230(+) | length=134
|Tb927.5.2170	74.1	19	15	0	0	4	1470000				2	1	3	0	0	1	0	#DIV/0!	#DIV/0!	14397	| organism=Trypanosoma_brucei_TREU927 | product=hypothetical protein conserved | location=Tb927_05_v4:692280-692684(+) | length=134
|Tb10.6k15.1040	74.06	8	2	0	5	3	338000		2010000	348000	3	3	1	0	2	1	2	#DIV/0!	#DIV/0!	57475	| organism=Trypanosoma_brucei_TREU927 | product=hypothetical protein conserved | location=Tb927_10_v4:2278473-2280035(+) | length=520
|Tb927.7.5600	74.02	3	3	0	0	0	302000				4	1	4	0	0	1	0	#DIV/0!	#DIV/0!	114622	| organism=Trypanosoma_brucei_TREU927 | product=hypothetical protein conserved; leucine-rich repeat protein (LRRP) putative | location=Tb927_07_v4:1510944-1514024(+) | length=1026
|Tb10.70.0780	73.7	4	0	0	4	0			41400000		2	2	0	0	3	0	#DIV/0!	#DIV/0!	#DIV/0!	76906	| organism=Trypanosoma_brucei_TREU927 | product=tRNA pseudouridine synthase A putative | location=Tb927_10_v4:1531675-1533741(-) | length=688
|Tb10.389.0550	73.36	11	0	3	9	0			151000		2	1	0	1	2	0	#DIV/0!	0	#DIV/0!	24485	| organism=Trypanosoma_brucei_TREU927 | product=ras-related protein rab-5; small GTPase putative | location=Tb927_10_v4:3078743-3079435(-) | length=230
|Tb10.6k15.3040	73.27	2	1	0	0	0	171000				2	1	2	0	1	0	0.5	#DIV/0!	#DIV/0!	165096	| organism=Trypanosoma_brucei_TREU927 | product=hypothetical protein conserved | location=Tb927_10_v4:1891731-1896029(-) | length=1432
|Tb10.70.7050	73.12	10	10	0	0	0	2300000				3	3	4	0	0	0	0	#DIV/0!	#DIV/0!	58362	| organism=Trypanosoma_brucei_TREU927 | product=t-complex protein 1 delta subunit putative | location=Tb927_10_v4:284914-286524(-) | length=536
|Tb927.2.4240	72.76	9	5	0	4	5	701000		2590000	72700	2	2	10	0	1	1	0.1	#DIV/0!	#DIV/0!	40686	| organism=Trypanosoma_brucei_TREU927 | product=GTP binding protein putative | location=Tb927_02_v4:755907-757010(-) | length=367
|Tb927.7.3430	72.71	14	0	0	8	6			1440000	386000	2	2	0	0	2	1	#DIV/0!	#DIV/0!	#DIV/0!	25548	| organism=Trypanosoma_brucei_TREU927 | product=cyclophilin-type peptidyl-prolyl cis-trans isomerase putative | location=Tb927_07_v4:890292-890987(-) | length=231
|Tb11.02.2070	72.02	3	3	0	0	0	727000				2	1	3	0	0	0	0	#DIV/0!	#DIV/0!	73436	| organism=Trypanosoma_brucei_TREU927 | product=long-chain-fatty acid-CoA ligase protein putative; acyl-CoA synthetase putative; fatty acid thiokinase (long chain) putative | location=Tb927_11_01_v4:1275242-1277239(+) | length=665
|Tb11.02.0330	71.94	5	5	0	0	1	212000				2	1	3	0	0	1	0	#DIV/0!	#DIV/0!	43517	| organism=Trypanosoma_brucei_TREU927 | product=UDP-galactose 4-epimerase | location=Tb927_11_01_v4:782054-783241(-) | length=395
|Tb927.3.5490	71.52	3	2	0	1	0	53000				2	1	1	0	1	0	1	#DIV/0!	#DIV/0!	77660	| organism=Trypanosoma_brucei_TREU927 | product=flagellar transport protein putative | location=Tb927_03_v4:1535292-1537319(+) | length=675
|Tb927.7.680	70.99	2	2	0	0	0	352000				1	1	1	0	0	0	0	#DIV/0!	#DIV/0!	88707	| organism=Trypanosoma_brucei_TREU927 | product=chaperone protein DNAJ putative | location=Tb927_07_v4:144098-146422(-) | length=774
|Tb10.389.0330	70.85	2	2	0	0	0	41100				1	1	1	0	0	0	0	#DIV/0!	#DIV/0!	54507	| organism=Trypanosoma_brucei_TREU927 | product=UTP-glucose-1-phosphate uridylyltransferase 2 putative | location=Tb927_10_v4:3122911-3124368(-) | length=485
|Tb927.7.5050	70.78	3	0	0	2	2			879000	1060000	2	2	0	0	1	1	#DIV/0!	#DIV/0!	#DIV/0!	105209	| organism=Trypanosoma_brucei_TREU927 | product=hypothetical protein conserved | location=Tb927_07_v4:1331171-1334092(+) | length=973
|Tb927.3.2080	70.37	7	0	0	7	7			655000	1700000	1	1	0	0	1	4	#DIV/0!	#DIV/0!	#DIV/0!	30661	| organism=Trypanosoma_brucei_TREU927 | product=hypothetical protein conserved | location=Tb927_03_v4:548257-549039(-) | length=260
|Tb927.8.5770	70.34	3	3	0	0	0	56400				1	1	3	0	0	0	0	#DIV/0!	#DIV/0!	76556	| organism=Trypanosoma_brucei_TREU927 | product=histone acethyltransferase putative | location=Tb927_08_v4:1704764-1706803(+) | length=679
NP_958784.1	70.07	1	0	0	0	1		484000		24700	10	2	0	3	3	4	#DIV/0!	1.33333	#DIV/0!	516282	plectin isoform 1b [Homo sapiens]
XP_005251036.1	70.07	1	0	0	0	1		484000		24700	10	2	0	3	3	4	#DIV/0!	1.33333	#DIV/0!	516962	PREDICTED: plectin isoform X6 [Homo sapiens]
NP_958783.1	70.07	1	0	0	0	1		484000		24700	10	2	0	3	3	4	#DIV/0!	1.33333	#DIV/0!	512609	plectin isoform 1d [Homo sapiens]
XP_005251041.1	70.07	1	0	0	0	1		484000		24700	10	2	0	3	3	4	#DIV/0!	1.33333	#DIV/0!	513289	PREDICTED: plectin isoform X13 [Homo sapiens]
XP_005251040.1	70.07	1	0	0	0	1		484000		24700	10	2	0	3	3	4	#DIV/0!	1.33333	#DIV/0!	513736	PREDICTED: plectin isoform X11 [Homo sapiens]
XP_005251038.1	70.07	1	0	0	0	1		484000		24700	10	2	0	3	3	4	#DIV/0!	1.33333	#DIV/0!	515460	PREDICTED: plectin isoform X7 [Homo sapiens]
NP_958786.1	70.07	1	0	0	0	1		484000		24700	10	2	0	3	3	4	#DIV/0!	1.33333	#DIV/0!	516204	plectin isoform 1a [Homo sapiens]
XP_006716651.1	70.07	1	0	0	0	1		484000		24700	10	2	0	3	3	4	#DIV/0!	1.33333	#DIV/0!	519158	PREDICTED: plectin isoform X4 [Homo sapiens]
NP_958782.1	70.07	1	0	0	0	1		484000		24700	10	2	0	3	3	4	#DIV/0!	1.33333	#DIV/0!	531796	plectin isoform 1 [Homo sapiens]
XP_005251033.1	70.07	1	0	0	0	1		484000		24700	10	2	0	3	3	4	#DIV/0!	1.33333	#DIV/0!	532475	PREDICTED: plectin isoform X3 [Homo sapiens]
|Tb927.5.1680	69.8	1	0	1	0	0		375000			3	1	0	4	0	0	#DIV/0!	0	#DIV/0!	194694	| organism=Trypanosoma_brucei_TREU927 | product=hypothetical protein conserved | location=Tb927_05_v4:528937-534192(+) | length=1751
|Tb09.160.3560	69.76	3	3	0	0	0	189000				1	1	2	0	0	0	0	#DIV/0!	#DIV/0!	52171	| organism=Trypanosoma_brucei_TREU927 | product=hypothetical protein conserved | location=Tb927_09_v4:850662-852017(+) | length=451
|Tb927.3.4380	69.54	4	4	0	2	0	200000		50100		2	2	3	0	1	0	0.333333	#DIV/0!	#DIV/0!	53559	| organism=Trypanosoma_brucei_TREU927 | product=hypothetical protein conserved | location=Tb927_03_v4:1226005-1227444(-) | length=479
|Tb10.61.2200	69.53	2	2	0	0	0	442000				1	1	3	0	0	0	0	#DIV/0!	#DIV/0!	95106	| organism=Trypanosoma_brucei_TREU927 | product=hypothetical protein conserved | location=Tb927_10_v4:3475769-3478333(-) | length=854
NP_001438.1	69.14	1	0	0	0	1				975000	4	1	0	0	1	3	#DIV/0!	#DIV/0!	#DIV/0!	479321	protocadherin Fat 2 precursor [Homo sapiens]
XP_006714824.1	69.14	1	0	0	0	1				975000	4	1	0	0	1	3	#DIV/0!	#DIV/0!	#DIV/0!	479321	PREDICTED: protocadherin Fat 2 isoform X1 [Homo sapiens]
XP_011535904.1	69.14	1	0	0	0	1				975000	4	1	0	0	1	3	#DIV/0!	#DIV/0!	#DIV/0!	479321	PREDICTED: protocadherin Fat 2 isoform X1 [Homo sapiens]
XP_011535905.1	69.14	1	0	0	0	1				975000	4	1	0	0	1	3	#DIV/0!	#DIV/0!	#DIV/0!	479321	PREDICTED: protocadherin Fat 2 isoform X1 [Homo sapiens]
XP_011535900.1	69.14	1	0	0	0	1				975000	4	1	0	0	1	3	#DIV/0!	#DIV/0!	#DIV/0!	479321	PREDICTED: protocadherin Fat 2 isoform X1 [Homo sapiens]
XP_011535902.1	69.14	1	0	0	0	1				975000	4	1	0	0	1	3	#DIV/0!	#DIV/0!	#DIV/0!	479321	PREDICTED: protocadherin Fat 2 isoform X1 [Homo sapiens]
XP_011535903.1	69.14	1	0	0	0	1				975000	4	1	0	0	1	3	#DIV/0!	#DIV/0!	#DIV/0!	479321	PREDICTED: protocadherin Fat 2 isoform X1 [Homo sapiens]
XP_011535901.1	69.14	1	0	0	0	1				975000	4	1	0	0	1	3	#DIV/0!	#DIV/0!	#DIV/0!	479321	PREDICTED: protocadherin Fat 2 isoform X1 [Homo sapiens]
|Tb09.244.2760	68.73	14	14	0	11	0	7530000		1930000		2	2	3	0	1	0	0.333333	#DIV/0!	#DIV/0!	24596	| organism=Trypanosoma_brucei_TREU927 | product=cytosolic coat protein putative | location=Tb927_09_v4:2303277-2303936(+) | length=219
|Tb10.70.1690	68.16	14	0	6	0	8		614000		362000	2	2	0	2	0	2	#DIV/0!	1	#DIV/0!	24537	| organism=Trypanosoma_brucei_TREU927 | product=40S ribosomal protein S10 putative | location=Tb927_10_v4:1347311-1347970(+) | length=219
|Tb10.70.1670	68.16	18	0	8	0	10		614000		362000	2	2	0	2	0	2	#DIV/0!	1	#DIV/0!	19286	| organism=Trypanosoma_brucei_TREU927 | product=40S ribosomal protein S10 putative | location=Tb927_10_v4:1348887-1349405(+) | length=172
|Tb10.389.1560	67.87	2	0	0	2	0			142000		1	1	0	0	1	0	#DIV/0!	#DIV/0!	#DIV/0!	77895	| organism=Trypanosoma_brucei_TREU927 | product=hypothetical protein conserved | location=Tb927_10_v4:2895193-2897301(+) | length=702
|Tb09.211.3780	67.52	3	3	0	3	0	442000		307000		1	1	3	0	2	0	0.666667	#DIV/0!	#DIV/0!	65287	| organism=Trypanosoma_brucei_TREU927 | product=hypothetical protein conserved | location=Tb927_09_v4:1977012-1978772(+) | length=586
|Tb927.8.3270	67.26	24	0	16	3	21		970000		2030000	3	2	0	2	2	4	#DIV/0!	2	#DIV/0!	21687	| organism=Trypanosoma_brucei_TREU927 | product=hypothetical protein | location=Tb927_08_v4:983522-984127(+) | length=201
|Tb10.100.0090	67.21	8	0	0	0	8				474000	1	1	0	0	0	1	#DIV/0!	#DIV/0!	#DIV/0!	19380	| organism=Trypanosoma_brucei_TREU927 | product=vacuolar ATP synthase putative | location=Tb927_10_v4:73627-74202(+) | length=191
|Tb927.5.4040	67.14	3	2	0	1	1	376000				3	1	1	0	1	1	1	#DIV/0!	#DIV/0!	94264	| organism=Trypanosoma_brucei_TREU927 | product=hypothetical protein conserved | location=Tb927_05_v4:1243989-1246442(-) | length=817
|Tb09.211.3030	67.05	5	0	3	5	3		457000	0	506000	2	2	0	2	4	1	#DIV/0!	0.5	#DIV/0!	51808	| organism=Trypanosoma_brucei_TREU927 | product=hypothetical protein conserved | location=Tb927_09_v4:1811088-1812449(+) | length=453
NP_996744.3	66.89	1	0	0	1	0			3280000		4	1	2	0	3	0	1.5	#DIV/0!	#DIV/0!	309396	transforming acidic coiled-coil-containing protein 2 isoform a [Homo sapiens]
|Tb927.3.4480	66.89	11	11	0	11	0	146000		300000		1	1	3	0	3	0	1	#DIV/0!	#DIV/0!	17043	| organism=Trypanosoma_brucei_TREU927 | product=hypothetical protein conserved | location=Tb927_03_v4:1253025-1253471(-) | length=148
|Tb927.3.2730	66.82	2	0	1	2	0			21000000		5	2	0	3	4	1	#DIV/0!	0.333333	#DIV/0!	186845	| organism=Trypanosoma_brucei_TREU927 | product=hypothetical protein conserved | location=Tb927_03_v4:695723-700807(-) | length=1694
|Tb09.211.0310	66.66	26	26	0	0	0	431000				2	2	2	0	0	0	0	#DIV/0!	#DIV/0!	17149	| organism=Trypanosoma_brucei_TREU927 | product=hypothetical protein conserved | location=Tb927_09_v4:1315874-1316311(-) | length=145
|Tb11.02.5820	66.57	5	0	0	5	0			1170000		2	2	0	0	2	0	#DIV/0!	#DIV/0!	#DIV/0!	58437	| organism=Trypanosoma_brucei_TREU927 | product=hypothetical protein conserved | location=Tb927_11_01_v4:2184547-2186130(-) | length=527
|Tb10.6k15.3460	66.31	2	0	1	0	1		532000		205000	7	3	0	4	0	3	#DIV/0!	0.75	#DIV/0!	284702	| organism=Trypanosoma_brucei_TREU927 | product=hypothetical protein conserved | location=Tb927_10_v4:1797775-1805340(-) | length=2521
|Tb927.6.1680	66.28	4	3	0	0	2	221000			24600	3	2	3	0	0	1	0	#DIV/0!	#DIV/0!	61755	| organism=Trypanosoma_brucei_TREU927 | product=zinc finger protein putative | location=Tb927_06_v4:567711-569384(-) | length=557
|Tb927.1.1770	66.11	23	10	0	13	13	43300		537000	563000	2	2	1	0	2	2	2	#DIV/0!	#DIV/0!	12152	| organism=Trypanosoma_brucei_TREU927 | product=glutaredoxin putative | location=Tb927_01_v4:466913-467236(+) | length=107
|Tb927.8.1080	66.1	9	9	0	9	0	687000		215000		1	1	3	0	1	0	0.333333	#DIV/0!	#DIV/0!	21791	| organism=Trypanosoma_brucei_TREU927 | product=centrin putative | location=Tb927_08_v4:345870-346460(-) | length=196
|Tb10.70.7960	66.09	4	4	0	4	0	492000		917000		1	1	2	0	2	0	1	#DIV/0!	#DIV/0!	39683	| organism=Trypanosoma_brucei_TREU927 | product=hypothetical protein conserved | location=Tb927_10_v4:101984-103012(+) | length=342
|Tb10.6k15.3900	65.99	4	4	0	0	0	44000				1	1	1	0	0	0	0	#DIV/0!	#DIV/0!	36919	| organism=Trypanosoma_brucei_TREU927 | product=hypothetical protein conserved | location=Tb927_10_v4:1721335-1722297(+) | length=320
|Tb11.01.5000	65.78	7	3	0	0	4	576000			21200	2	2	2	0	0	1	0	#DIV/0!	#DIV/0!	73635	| organism=Trypanosoma_brucei_TREU927 | product=hypothetical protein conserved | location=Tb927_11_01_v4:3534215-3536197(-) | length=660
|Tb10.6k15.3810	65.66	9	0	9	0	0		4390000			3	3	0	3	0	0	#DIV/0!	0	#DIV/0!	36056	| organism=Trypanosoma_brucei_TREU927 | product=hypothetical protein conserved | location=Tb927_10_v4:1734148-1735110(+) | length=320
|Tb10.v4.0248	65.66	9	0	9	0	0		4390000			3	3	0	3	0	0	#DIV/0!	0	#DIV/0!	35954	| organism=Trypanosoma_brucei_TREU927 | product=hypothetical protein | location=TP3F6-6f06:808351-809313(+) | length=320
|Tb10.70.3540	65.62	1	0	0	1	0			283000		3	1	0	1	1	1	#DIV/0!	1	#DIV/0!	233134	| organism=Trypanosoma_brucei_TREU927 | product=hypothetical protein conserved | location=Tb927_10_v4:1003393-1009836(-) | length=2147
|Tb11.02.4020	65.23	4	4	0	0	0	128000				1	1	1	0	0	0	0	#DIV/0!	#DIV/0!	48160	| organism=Trypanosoma_brucei_TREU927 | product=hypothetical protein conserved | location=Tb927_11_01_v4:1708496-1709752(-) | length=418
|Tb927.8.3160	65.2	10	10	0	0	0	1110000				1	1	3	0	0	0	0	#DIV/0!	#DIV/0!	18646	| organism=Trypanosoma_brucei_TREU927 | product=hypothetical protein conserved | location=Tb927_08_v4:941510-942022(+) | length=170
|Tb927.8.5880	65	10	10	0	0	0	789000				1	1	3	0	0	0	0	#DIV/0!	#DIV/0!	19446	| organism=Trypanosoma_brucei_TREU927 | product=eukaryotic translation initiation factor 1A putative | location=Tb927_08_v4:1732407-1732925(+) | length=172
|Tb10.70.3250	64.67	6	6	0	0	0	151000				1	1	2	0	0	0	0	#DIV/0!	#DIV/0!	31218	| organism=Trypanosoma_brucei_TREU927 | product=hypothetical protein | location=Tb927_10_v4:1061600-1062463(-) | length=287
|Tb10.6k15.3290	64.45	7	0	4	1	6		367000		585000	3	1	0	2	1	3	#DIV/0!	1.5	#DIV/0!	39706	| organism=Trypanosoma_brucei_TREU927 | product=hypothetical protein conserved | location=Tb927_10_v4:1843706-1844755(-) | length=349
|Tb927.2.6100	64.19	6	3	0	2	2	656000				4	1	2	0	2	2	1	#DIV/0!	#DIV/0!	53280	| organism=Trypanosoma_brucei_TREU927 | product=hypothetical protein conserved | location=Tb927_02_v4:1100463-1101926(+) | length=487
|Tb927.1.860	64.02	8	8	0	0	0	952000				1	1	3	0	0	0	0	#DIV/0!	#DIV/0!	29563	| organism=Trypanosoma_brucei_TREU927 | product=hypothetical protein conserved | location=Tb927_01_v4:261261-262067(-) | length=268
|Tb09.211.1150	64.02	8	0	8	0	0		557000			1	1	0	2	0	0	#DIV/0!	0	#DIV/0!	20691	| organism=Trypanosoma_brucei_TREU927 | product=hypothetical protein conserved | location=Tb927_09_v4:1471144-1471677(-) | length=177
|Tb09.211.0930	63.96	2	2	0	0	0	26500				1	1	1	0	0	0	0	#DIV/0!	#DIV/0!	63029	| organism=Trypanosoma_brucei_TREU927 | product=polyadenylate-binding protein 1 putative; PABP1 | location=Tb927_09_v4:1427437-1429137(-) | length=566
|Tb11.03.0030	63.64	6	0	1	5	0			1250000		3	2	0	1	2	0	#DIV/0!	0	#DIV/0!	75511	| organism=Trypanosoma_brucei_TREU927 | product=ABC transporter putative | location=Tb927_11_01_v4:273680-275734(+) | length=684
|Tb927.8.4500	63.62	2	2	0	0	0	334000				1	1	2	0	0	0	0	#DIV/0!	#DIV/0!	84575	| organism=Trypanosoma_brucei_TREU927 | product=hypothetical protein conserved | location=Tb927_08_v4:1331172-1333421(-) | length=749
|Tb10.406.0210	63.53	4	4	0	0	0	730000				1	1	2	0	0	0	0	#DIV/0!	#DIV/0!	43207	| organism=Trypanosoma_brucei_TREU927 | product=hypothetical protein conserved | location=Tb927_10_v4:2555329-2556480(-) | length=383
|Tb927.3.4680	63.49	6	6	0	0	3	9240000			12100000	2	2	3	0	0	1	0	#DIV/0!	#DIV/0!	49397	| organism=Trypanosoma_brucei_TREU927 | product=RAB GDP dissociation inhibitor alpha putative | location=Tb927_03_v4:1323976-1325313(-) | length=445
|Tb09.211.3470	63.41	15	12	0	3	0	517000				3	2	2	0	1	0	0.5	#DIV/0!	#DIV/0!	17453	| organism=Trypanosoma_brucei_TREU927 | product=hypothetical protein conserved | location=Tb927_09_v4:1899139-1899606(+) | length=155
|Tb10.61.2080	63.37	13	11	0	0	2	292000				3	2	3	0	0	1	0	#DIV/0!	#DIV/0!	33674	| organism=Trypanosoma_brucei_TREU927 | product=hypothetical protein conserved | location=Tb927_10_v4:3502513-3503448(-) | length=311
|Tb927.3.4240	63.16	15	12	0	2	0	527000				3	1	4	0	1	0	0.25	#DIV/0!	#DIV/0!	21780	| organism=Trypanosoma_brucei_TREU927 | product=thioredoxin putative | location=Tb927_03_v4:1195175-1195777(-) | length=200
|Tb927.1.4050	63	1	1	0	0	0	231000				1	1	1	0	0	0	0	#DIV/0!	#DIV/0!	105754	| organism=Trypanosoma_brucei_TREU927 | product=protein phosphatase with EF-Hand domains (PPEF) | location=Tb927_01_v4:856511-859288(+) | length=925
|Tb927.5.1130	62.88	8	0	6	3	2		425000	313000		3	2	0	3	1	1	#DIV/0!	0.333333	#DIV/0!	34300	| organism=Trypanosoma_brucei_TREU927 | product=hypothetical protein conserved | location=Tb927_05_v4:384246-385184(+) | length=312
|Tb10.05.0050	62.88	15	9	0	6	0	377000		38500		2	2	2	0	1	0	0.5	#DIV/0!	#DIV/0!	18522	| organism=Trypanosoma_brucei_TREU927 | product=hypothetical protein conserved; hypothetical protein | location=Tb927_10_v4:3252750-3253226(-) | length=158
|Tb10.6k15.3030	62.69	4	0	1	3	1			475000		3	1	0	1	1	1	#DIV/0!	1	#DIV/0!	71088	| organism=Trypanosoma_brucei_TREU927 | product=mitochondrial ATP-dependent zinc metallopeptidase putative; metallo-peptidase Clan MA(E) Family M41 | location=Tb927_10_v4:1896804-1898777(-) | length=657
|Tb927.8.3110	62.51	4	4	0	4	0	1030000		893000		1	1	3	0	3	0	1	#DIV/0!	#DIV/0!	50157	| organism=Trypanosoma_brucei_TREU927 | product=hypothetical protein conserved | location=Tb927_08_v4:932090-933421(+) | length=443
|Tb11.01.3300	62.51	9	6	0	3	0	566000		100000		3	2	4	0	2	0	0.5	#DIV/0!	#DIV/0!	32022	| organism=Trypanosoma_brucei_TREU927 | product=hypothetical protein conserved | location=Tb927_11_01_v4:3014752-3015600(+) | length=282
|Tb10.70.5900	62.29	2	0	0	2	0			922000		1	1	0	0	1	0	#DIV/0!	#DIV/0!	#DIV/0!	74392	| organism=Trypanosoma_brucei_TREU927 | product=hypothetical protein conserved | location=Tb927_10_v4:503562-505505(+) | length=647
|Tb927.8.6480	62.22	11	4	0	8	0	64300		786000		3	2	5	0	2	0	0.4	#DIV/0!	#DIV/0!	36943	| organism=Trypanosoma_brucei_TREU927 | product=hypothetical protein conserved | location=Tb927_08_v4:1871121-1872140(+) | length=339
|Tb10.6k15.0820	62.22	7	6	0	6	0	168000		368000		3	1	3	0	3	0	1	#DIV/0!	#DIV/0!	36100	| organism=Trypanosoma_brucei_TREU927 | product=oxidoreductase putative | location=Tb927_10_v4:2320376-2321380(+) | length=334
|Tb927.5.3110	62.2	18	0	11	0	6		462000		215000	2	2	0	1	0	2	#DIV/0!	2	#DIV/0!	24469	| organism=Trypanosoma_brucei_TREU927 | product=hypothetical protein conserved | location=Tb927_05_v4:968701-969357(-) | length=218
|Tb11.01.4190	62.18	6	6	0	0	0	261000				1	1	2	0	0	0	0	#DIV/0!	#DIV/0!	27690	| organism=Trypanosoma_brucei_TREU927 | product=hypothetical protein conserved | location=Tb927_11_01_v4:3236634-3237362(+) | length=242
|Tb09.211.3700	62.16	5	5	0	2	0	296000		230000		2	2	4	0	2	0	0.5	#DIV/0!	#DIV/0!	38625	| organism=Trypanosoma_brucei_TREU927 | product=hypothetical protein conserved | location=Tb927_09_v4:1956141-1957172(+) | length=343
|Tb11.02.1260	62.13	9	0	7	0	9		433000		341000	2	1	0	2	0	2	#DIV/0!	1	#DIV/0!	28985	| organism=Trypanosoma_brucei_TREU927 | product=hypothetical protein conserved | location=Tb927_11_01_v4:1090029-1090817(+) | length=262
NP_055806.2	62.12	1	0	0	0	0	85700			535000	3	2	1	0	1	2	1	#DIV/0!	#DIV/0!	395260	WD repeat and FYVE domain-containing protein 3 [Homo sapiens]
XP_005262915.1	62.03	1	0	0	0	0	85700			535000	3	2	1	0	1	2	1	#DIV/0!	#DIV/0!	397206	PREDICTED: WD repeat and FYVE domain-containing protein 3 isoform X2 [Homo sapiens]
|Tb09.211.0890	61.67	21	0	21	21	7		1870000	2960000	1550000	3	2	0	3	4	3	#DIV/0!	1	#DIV/0!	19876	| organism=Trypanosoma_brucei_TREU927 | product=hypothetical protein conserved | location=Tb927_09_v4:1421066-1421575(-) | length=169
|Tb927.7.940	61.55	4	0	3	0	1		162000			2	1	0	2	0	1	#DIV/0!	0.5	#DIV/0!	54435	| organism=Trypanosoma_brucei_TREU927 | product=protein kinase C substrate protein heavy chain putative; glucosidase II beta subunit putative | location=Tb927_07_v4:237819-239264(+) | length=481
|Tb10.389.0590	61.47	10	10	0	0	0	583000				1	1	1	0	0	0	0	#DIV/0!	#DIV/0!	23985	| organism=Trypanosoma_brucei_TREU927 | product=hypothetical protein conserved | location=Tb927_10_v4:3071622-3072245(-) | length=207
|Tb09.160.1310	61.43	9	9	0	0	0	525000				3	3	5	0	0	0	0	#DIV/0!	#DIV/0!	66518	| organism=Trypanosoma_brucei_TREU927 | product=hypothetical protein conserved | location=Tb927_09_v4:578649-580469(-) | length=606
NP_001073964.2	61.22	1	0	0	1	1		1120000	2500000	4630000	6	2	0	2	4	3	#DIV/0!	1.5	#DIV/0!	314520	trinucleotide repeat-containing gene 18 protein [Homo sapiens]
|Tb927.2.3460	61.16	6	0	6	0	6		323000		365000	1	1	0	3	0	2	#DIV/0!	0.666667	#DIV/0!	30883	| organism=Trypanosoma_brucei_TREU927 | product=D-alanyl-glycyl endopeptidase-like protein | location=Tb927_02_v4:633649-634491(-) | length=280
|Tb927.2.3440	61.16	6	0	6	0	6		323000		365000	1	1	0	3	0	2	#DIV/0!	0.666667	#DIV/0!	30002	| organism=Trypanosoma_brucei_TREU927 | product=D-alanyl-glycyl endopeptidase-like protein | location=Tb927_02_v4:631650-632471(-) | length=273
|Tb09.211.4510	61.03	9	6	0	6	3	432000		570000	14200	3	2	3	0	2	1	0.666667	#DIV/0!	#DIV/0!	33466	| organism=Trypanosoma_brucei_TREU927 | product=hypothetical protein conserved | location=Tb927_09_v4:2125432-2126313(-) | length=293
|Tb927.6.2360	61.01	3	3	0	0	0	113000				1	1	1	0	0	0	0	#DIV/0!	#DIV/0!	37958	| organism=Trypanosoma_brucei_TREU927 | product=adenosine kinase putative | location=Tb927_06_v4:727282-728319(+) | length=345
|Tb10.70.4420	60.99	5	4	0	1	0	235000				2	1	2	0	1	0	0.5	#DIV/0!	#DIV/0!	44445	| organism=Trypanosoma_brucei_TREU927 | product=methionine biosynthetic protein putative | location=Tb927_10_v4:805160-806344(+) | length=394
|Tb927.2.2940	60.92	4	0	4	4	2		55700	1220000		2	1	0	1	1	1	#DIV/0!	1	#DIV/0!	32209	| organism=Trypanosoma_brucei_TREU927 | product=hypothetical protein conserved | location=Tb927_02_v4:559608-560507(+) | length=299
|Tb09.211.3180	60.74	4	0	4	0	0		390000			1	1	0	3	0	0	#DIV/0!	0	#DIV/0!	52166	| organism=Trypanosoma_brucei_TREU927 | product=6-phosphogluconate dehydrogenase decarboxylating putative | location=Tb927_09_v4:1843482-1844921(+) | length=479
XP_011525316.1	60.73	1	1	0	0	0	108000				3	1	2	0	0	1	0	#DIV/0!	#DIV/0!	224129	PREDICTED: SH3 and multiple ankyrin repeat domains protein 1 isoform X3 [Homo sapiens]
NP_057232.2	60.73	1	1	0	0	0	108000				3	1	2	0	0	1	0	#DIV/0!	#DIV/0!	224956	SH3 and multiple ankyrin repeat domains protein 1 [Homo sapiens]
XP_006723296.1	60.73	1	1	0	0	0	108000				3	1	2	0	0	1	0	#DIV/0!	#DIV/0!	224956	PREDICTED: SH3 and multiple ankyrin repeat domains protein 1 isoform X1 [Homo sapiens]
XP_011525315.1	60.73	1	1	0	0	0	108000				3	1	2	0	0	1	0	#DIV/0!	#DIV/0!	225898	PREDICTED: SH3 and multiple ankyrin repeat domains protein 1 isoform X2 [Homo sapiens]
|Tb927.8.5960	60.51	11	11	0	0	0	189000				1	1	2	0	0	0	0	#DIV/0!	#DIV/0!	19128	| organism=Trypanosoma_brucei_TREU927 | product=hypothetical protein conserved | location=Tb927_08_v4:1746896-1747393(+) | length=165
|Tb927.7.5260	60.49	9	7	0	0	3	0				2	1	1	0	0	1	0	#DIV/0!	#DIV/0!	22680	| organism=Trypanosoma_brucei_TREU927 | product=hypothetical protein conserved | location=Tb927_07_v4:1392657-1393238(+) | length=193
XP_011520940.1	60.41	3	1	0	1	1	40200				5	1	2	0	2	2	1	#DIV/0!	#DIV/0!	198408	PREDICTED: tuberin isoform X3 [Homo sapiens]
|Tb927.1.3180	60.35	14	0	14	0	0		933000			3	2	0	4	0	0	#DIV/0!	0	#DIV/0!	20059	| organism=Trypanosoma_brucei_TREU927 | product=40S ribosomal protein S11 putative | location=Tb927_01_v4:688963-689487(+) | length=174
|Tb10.70.7695	60.35	14	0	14	0	0		933000			3	2	0	4	0	0	#DIV/0!	0	#DIV/0!	20087	| organism=Trypanosoma_brucei_TREU927 | product=40S ribosomal proteins S11 putative | location=Tb927_10_v4:146230-146754(+) | length=174
|Tb927.4.1070	60.31	6	6	0	0	0	464000				1	1	1	0	0	0	0	#DIV/0!	#DIV/0!	24299	| organism=Trypanosoma_brucei_TREU927 | product=50S ribosomal protein L13 putative | location=Tb927_04_v4:286380-286988(-) | length=202
NP_444513.1	60.24	10	10	0	0	0	278000				1	1	2	0	0	0	0	#DIV/0!	#DIV/0!	11284	dermcidin isoform 1 preproprotein [Homo sapiens]
NP_001287783.1	60.24	9	9	0	0	0	278000				1	1	2	0	0	0	0	#DIV/0!	#DIV/0!	12414	dermcidin isoform 2 preproprotein [Homo sapiens]
|Tb11.01.2740	60.16	6	0	6	2	2		1490000	85500		6	4	0	4	2	4	#DIV/0!	1	#DIV/0!	71773	| organism=Trypanosoma_brucei_TREU927 | product=hypothetical protein conserved | location=Tb927_11_01_v4:2876603-2878555(+) | length=650
|Tb927.6.3680	60.13	5	5	0	5	0	178000		754000		1	1	2	0	3	0	1.5	#DIV/0!	#DIV/0!	27875	| organism=Trypanosoma_brucei_TREU927 | product=hypothetical protein conserved | location=Tb927_06_v4:1100712-1101452(-) | length=246
|Tb11.01.1930	60.08	9	9	0	7	0	872000		1170000		2	1	3	0	1	0	0.333333	#DIV/0!	#DIV/0!	24353	| organism=Trypanosoma_brucei_TREU927 | product=hypothetical protein conserved | location=Tb927_11_01_v4:2667814-2668455(+) | length=213
XP_011519922.1	59.98	1	1	0	0	0	1520000				4	1	4	0	2	0	0.5	#DIV/0!	#DIV/0!	300133	PREDICTED: unconventional myosin-IXa isoform X6 [Homo sapiens]
XP_011519921.1	59.98	1	1	0	0	0	1520000				4	1	4	0	2	0	0.5	#DIV/0!	#DIV/0!	300261	PREDICTED: unconventional myosin-IXa isoform X5 [Homo sapiens]
XP_011519920.1	59.98	1	1	0	0	0	1520000				4	1	4	0	2	0	0.5	#DIV/0!	#DIV/0!	300560	PREDICTED: unconventional myosin-IXa isoform X3 [Homo sapiens]
XP_011519917.1	59.98	1	1	0	0	0	1520000				4	1	4	0	2	0	0.5	#DIV/0!	#DIV/0!	302588	PREDICTED: unconventional myosin-IXa isoform X1 [Homo sapiens]
XP_011519915.1	59.98	1	1	0	0	0	1520000				4	1	4	0	2	0	0.5	#DIV/0!	#DIV/0!	302588	PREDICTED: unconventional myosin-IXa isoform X1 [Homo sapiens]
XP_011519918.1	59.98	1	1	0	0	0	1520000				4	1	4	0	2	0	0.5	#DIV/0!	#DIV/0!	302588	PREDICTED: unconventional myosin-IXa isoform X1 [Homo sapiens]
|Tb927.8.6620	59.83	4	4	0	0	0	30100				2	1	2	0	0	0	0	#DIV/0!	#DIV/0!	40121	| organism=Trypanosoma_brucei_TREU927 | product=hypothetical protein conserved | location=Tb927_08_v4:1911911-1913026(-) | length=371
|Tb927.3.3140	59.69	16	16	0	16	0	895000		1680000		1	1	3	0	3	0	1	#DIV/0!	#DIV/0!	14652	| organism=Trypanosoma_brucei_TREU927 | product=hypothetical protein conserved | location=Tb927_03_v4:809070-809465(-) | length=131
NP_001287722.1	59.62	4	2	0	1	1	190000			0	4	2	2	0	1	1	0.5	#DIV/0!	#DIV/0!	98075	echinoderm microtubule-associated protein-like 3 isoform 1 [Homo sapiens]
|Tb927.8.6180	59.56	13	0	13	0	13		930000		839000	1	1	0	2	0	2	#DIV/0!	1	#DIV/0!	16424	| organism=Trypanosoma_brucei_TREU927 | product=60S ribosomal protein L26 putative | location=Tb927_08_v4:1800753-1801184(+) | length=143
|Tb09.211.4850	59.56	13	0	13	0	13		930000		839000	1	1	0	2	0	2	#DIV/0!	1	#DIV/0!	16454	| organism=Trypanosoma_brucei_TREU927 | product=60S ribosomal protein L26 putative | location=Tb927_09_v4:2195569-2196000(-) | length=143
|Tb927.4.1080	59.46	3	3	0	2	0	156000		0		2	1	3	0	3	0	1	#DIV/0!	#DIV/0!	67750	| organism=Trypanosoma_brucei_TREU927 | product=V-type ATPase A subunit putative | location=Tb927_04_v4:288135-289967(-) | length=610
XP_006713495.1	59.4	1	1	0	0	0	599000				2	1	3	0	0	0	0	#DIV/0!	#DIV/0!	341263	PREDICTED: TPR and ankyrin repeat-containing protein 1 isoform X2 [Homo sapiens]
|Tb927.4.3790	59.33	4	4	0	0	0	208000				1	1	2	0	0	0	0	#DIV/0!	#DIV/0!	52003	| organism=Trypanosoma_brucei_TREU927 | product=ubiquitin carboxyl-terminal hydrolase putative; cysteine peptidase Clan CA family C19 putative | location=Tb927_04_v4:990552-991949(-) | length=465
NP_774959.1	59.27	1	0	0	0	0		7340			4	1	0	1	3	1	#DIV/0!	1	#DIV/0!	388203	reelin isoform b precursor [Homo sapiens]
NP_005036.2	59.27	1	0	0	0	0		7340			4	1	0	1	3	1	#DIV/0!	1	#DIV/0!	388389	reelin isoform a precursor [Homo sapiens]
NP_001822.3	59.08	4	0	4	0	4		160000		52000	1	1	0	6	0	6	#DIV/0!	1	#DIV/0!	52495	clusterin preproprotein [Homo sapiens]
XP_006716347.1	59.08	3	0	3	0	3		160000		52000	1	1	0	6	0	6	#DIV/0!	1	#DIV/0!	57833	PREDICTED: clusterin isoform X1 [Homo sapiens]
|Tb927.6.4260	58.79	7	0	5	2	0		197000			2	1	0	1	1	0	#DIV/0!	0	#DIV/0!	34252	| organism=Trypanosoma_brucei_TREU927 | product=hypothetical protein conserved | location=Tb927_06_v4:1215539-1216510(-) | length=323
|Tb11.01.8500	58.77	9	6	0	6	9	931000		2530000	1850000	2	2	1	0	2	3	2	#DIV/0!	#DIV/0!	25872	| organism=Trypanosoma_brucei_TREU927 | product=hypothetical protein conserved | location=Tb927_11_01_v4:4397583-4398287(-) | length=234
XP_011537078.1	58.72	0	0	0	0	0				241000	4	1	0	2	1	1	#DIV/0!	0.5	#DIV/0!	592067	PREDICTED: histone-lysine N-methyltransferase 2D isoform X9 [Homo sapiens]
XP_006719677.1	58.72	0	0	0	0	0				241000	4	1	0	2	1	1	#DIV/0!	0.5	#DIV/0!	593686	PREDICTED: histone-lysine N-methyltransferase 2D isoform X7 [Homo sapiens]
|Tb10.6k15.1510	58.52	5	0	5	0	0		2100000			2	2	0	3	0	0	#DIV/0!	0	#DIV/0!	80015	| organism=Trypanosoma_brucei_TREU927 | product=hypothetical protein conserved | location=Tb927_10_v4:2177393-2179525(+) | length=710
|Tb10.70.5130	58.45	10	10	0	0	0	333000				1	1	2	0	0	0	0	#DIV/0!	#DIV/0!	25656	| organism=Trypanosoma_brucei_TREU927 | product=adenylate kinase putative | location=Tb927_10_v4:659912-660601(+) | length=229
|Tb927.7.2980	58.44	16	0	13	0	3		1000000		292000	3	3	0	3	0	1	#DIV/0!	0.333333	#DIV/0!	21242	| organism=Trypanosoma_brucei_TREU927 | product=hypothetical protein conserved | location=Tb927_07_v4:748550-749122(+) | length=190
|Tb927.3.5600	58.2	6	4	0	4	2	966000		1080000		2	1	3	0	2	1	0.666667	#DIV/0!	#DIV/0!	31554	| organism=Trypanosoma_brucei_TREU927 | product=hypothetical protein conserved | location=Tb927_03_v4:1565904-1566719(+) | length=271
|Tb11.01.0240	58.2	5	5	0	0	0	168000				1	1	1	0	0	0	0	#DIV/0!	#DIV/0!	42734	| organism=Trypanosoma_brucei_TREU927 | product=hypothetical protein conserved | location=Tb927_11_01_v4:2275428-2276594(+) | length=388
|Tb10.26.0140	58.14	2	0	0	0	2				0	1	1	0	0	0	1	#DIV/0!	#DIV/0!	#DIV/0!	93063	| organism=Trypanosoma_brucei_TREU927 | product=pumillio RNA binding protein putative; RNA- binding protein putative | location=Tb927_10_v4:2799773-2802304(+) | length=843
|Tb11.02.3810	58.08	5	0	3	1	0		459000			2	1	0	2	1	0	#DIV/0!	0	#DIV/0!	40821	| organism=Trypanosoma_brucei_TREU927 | product=hypothetical protein conserved | location=Tb927_11_01_v4:1675744-1676799(-) | length=351
|Tb927.3.4890	57.96	9	6	0	0	2	322000				2	1	3	0	0	1	0	#DIV/0!	#DIV/0!	22874	| organism=Trypanosoma_brucei_TREU927 | product=ubiquinone biosynthesis protein COQ7 homolog putative | location=Tb927_03_v4:1372947-1373561(-) | length=204
|Tb11.02.4890	57.93	15	6	0	15	0	233000		475000		2	2	2	0	3	0	1.5	#DIV/0!	#DIV/0!	14237	| organism=Trypanosoma_brucei_TREU927 | product=pterin-4-alpha-carbinolamine dehydratase putative | location=Tb927_11_01_v4:1956134-1956508(-) | length=124
|Tb09.160.5250	57.15	1	1	0	0	1				245000	3	1	2	0	0	2	0	#DIV/0!	#DIV/0!	189710	| organism=Trypanosoma_brucei_TREU927 | product=adenosine monophosphate deaminase putative; AMP deaminase putative | location=Tb927_09_v4:1112335-1117407(+) | length=1690
|Tb10.70.7450	57.1	9	0	0	0	9				1050000	2	2	0	0	0	4	#DIV/0!	#DIV/0!	#DIV/0!	29887	| organism=Trypanosoma_brucei_TREU927 | product=hypothetical protein conserved | location=Tb927_10_v4:196635-197459(+) | length=274
|Tb927.3.2410	56.96	8	0	8	0	4		288000		104000	2	2	0	2	0	1	#DIV/0!	0.5	#DIV/0!	32979	| organism=Trypanosoma_brucei_TREU927 | product=peroxisome assembly protein putative | location=Tb927_03_v4:608797-609693(+) | length=298
XP_005263380.1	56.88	3	0	1	3	0			1590000		2	1	0	6	3	0	#DIV/0!	0	#DIV/0!	91607	PREDICTED: type II inositol 3 4-bisphosphate 4-phosphatase isoform X7 [Homo sapiens]
|Tb927.2.3080	56.85	3	3	0	0	0	506000				1	1	1	0	0	0	0	#DIV/0!	#DIV/0!	47079	| organism=Trypanosoma_brucei_TREU927 | product=fatty acid desaturase putative | location=Tb927_02_v4:579287-580513(+) | length=408
|Tb927.6.5030	56.83	3	0	3	0	0		0			1	1	0	3	0	0	#DIV/0!	0	#DIV/0!	64846	| organism=Trypanosoma_brucei_TREU927 | product=hypothetical protein conserved; leucine-rich repeat protein (LRRP) putative | location=Tb927_06_v4:1378650-1380308(+) | length=552
|Tb10.70.3360	56.79	9	0	9	0	9		7950000		6280000	2	2	0	2	0	2	#DIV/0!	1	#DIV/0!	29422	| organism=Trypanosoma_brucei_TREU927 | product=40S ribosomal protein S3a putative | location=Tb927_10_v4:1043268-1044038(-) | length=256
|Tb10.70.3370	56.79	9	0	9	0	9		7950000		6280000	2	2	0	2	0	2	#DIV/0!	1	#DIV/0!	29408	| organism=Trypanosoma_brucei_TREU927 | product=40S ribosomal protein S3a putative | location=Tb927_10_v4:1042187-1042957(-) | length=256
|Tb927.8.3630	56.72	2	2	0	0	0	569000				1	1	1	0	0	0	0	#DIV/0!	#DIV/0!	69808	| organism=Trypanosoma_brucei_TREU927 | product=folate transporter putative | location=Tb927_08_v4:1088840-1090738(-) | length=632
|Tb927.3.4550	56.61	2	2	0	0	0	106000				1	1	1	0	0	0	0	#DIV/0!	#DIV/0!	74840	| organism=Trypanosoma_brucei_TREU927 | product=hypothetical protein conserved | location=Tb927_03_v4:1269073-1271100(-) | length=675
|Tb927.8.1490	56.36	14	0	0	14	0			715000		1	1	0	0	2	0	#DIV/0!	#DIV/0!	#DIV/0!	11249	| organism=Trypanosoma_brucei_TREU927 | product=hypothetical protein conserved | location=Tb927_08_v4:486195-486506(+) | length=103
|Tb11.01.6740	56.36	2	0	2	0	0		1490000			2	2	0	3	0	0	#DIV/0!	0	#DIV/0!	127923	| organism=Trypanosoma_brucei_TREU927 | product=paraflagellar rod protein | location=Tb927_11_01_v4:3953716-3957234(-) | length=1172
XP_005259577.1	56.32	1	0	0	1	1			40800	91700	2	2	0	0	1	1	#DIV/0!	#DIV/0!	#DIV/0!	150274	PREDICTED: protein strawberry notch homolog 2 isoform X1 [Homo sapiens]
XP_005259576.1	56.32	1	0	0	1	1			40800	91700	2	2	0	0	1	1	#DIV/0!	#DIV/0!	#DIV/0!	150274	PREDICTED: protein strawberry notch homolog 2 isoform X1 [Homo sapiens]
|Tb927.6.4080	56.28	7	7	0	0	0	437000				1	1	2	0	0	0	0	#DIV/0!	#DIV/0!	24736	| organism=Trypanosoma_brucei_TREU927 | product=hypothetical protein conserved | location=Tb927_06_v4:1183872-1184489(-) | length=205
|Tb927.7.6770	56.2	11	11	0	0	0	225000				1	1	1	0	0	0	0	#DIV/0!	#DIV/0!	10985	| organism=Trypanosoma_brucei_TREU927 | product=hypothetical protein conserved | location=Tb927_07_v4:1873149-1873442(-) | length=97
|Tb927.3.800	55.97	4	0	4	4	0		460000	997000		1	1	0	1	2	0	#DIV/0!	0	#DIV/0!	30573	| organism=Trypanosoma_brucei_TREU927 | product=hypothetical protein conserved | location=Tb927_03_v4:190449-191294(-) | length=281
XP_011522066.1	55.92	1	0	1	0	0		717000	405000		2	2	0	1	1	0	#DIV/0!	0	#DIV/0!	273426	PREDICTED: myosin phosphatase Rho-interacting protein isoform X4 [Homo sapiens]
|Tb10.61.3140	55.69	4	0	0	0	4				277000	1	1	0	0	0	1	#DIV/0!	#DIV/0!	#DIV/0!	40321	| organism=Trypanosoma_brucei_TREU927 | product=protein kinase putative; glycogen synthase kinase putative | location=Tb927_10_v4:3293154-3294212(-) | length=352
|Tb927.3.2370	55.63	13	0	13	0	0		378000			1	1	0	2	0	0	#DIV/0!	0	#DIV/0!	15404	| organism=Trypanosoma_brucei_TREU927 | product=hypothetical protein conserved | location=Tb927_03_v4:603856-604260(+) | length=134
|Tb11.01.0640	55.53	7	7	0	0	0	215000				1	1	1	0	0	0	0	#DIV/0!	#DIV/0!	20705	| organism=Trypanosoma_brucei_TREU927 | product=NADH-ubiquinone oxidoreductase complex I subunit FT putative | location=Tb927_11_01_v4:2392227-2392748(+) | length=173
|Tb11.01.1320	55.51	3	3	0	2	2	636000		810000	477000	2	1	4	0	3	2	0.75	#DIV/0!	#DIV/0!	58621	| organism=Trypanosoma_brucei_TREU927 | product=oxidoreductase putative | location=Tb927_11_01_v4:2552656-2554290(-) | length=544
|Tb10.389.1340	55.48	5	0	5	0	0		303000			1	1	0	1	0	0	#DIV/0!	0	#DIV/0!	41717	| organism=Trypanosoma_brucei_TREU927 | product=hypothetical protein conserved | location=Tb927_10_v4:2933601-2934698(-) | length=365
XP_005271995.1	55.06	2	0	0	1	0			2610000		3	1	2	0	2	0	1	#DIV/0!	#DIV/0!	127776	PREDICTED: inositol hexakisphosphate and diphosphoinositol-pentakisphosphate kinase 2 isoform X11 [Homo sapiens]
XP_005277598.1	55.06	2	0	0	1	0			2610000		3	1	2	0	2	0	1	#DIV/0!	#DIV/0!	129412	PREDICTED: inositol hexakisphosphate and diphosphoinositol-pentakisphosphate kinase 2 isoform X10 [Homo sapiens]
XP_005271993.1	55.06	2	0	0	1	0			2610000		3	1	2	0	2	0	1	#DIV/0!	#DIV/0!	134169	PREDICTED: inositol hexakisphosphate and diphosphoinositol-pentakisphosphate kinase 2 isoform X8 [Homo sapiens]
XP_006714640.1	55.06	2	0	0	1	0			2610000		3	1	2	0	2	0	1	#DIV/0!	#DIV/0!	131713	PREDICTED: inositol hexakisphosphate and diphosphoinositol-pentakisphosphate kinase 2 isoform X9 [Homo sapiens]
XP_005277595.1	55.06	2	0	0	1	0			2610000		3	1	2	0	2	0	1	#DIV/0!	#DIV/0!	135805	PREDICTED: inositol hexakisphosphate and diphosphoinositol-pentakisphosphate kinase 2 isoform X6 [Homo sapiens]
NP_056031.2	55.06	2	0	0	1	0			2610000		3	1	2	0	2	0	1	#DIV/0!	#DIV/0!	138106	inositol hexakisphosphate and diphosphoinositol-pentakisphosphate kinase 2 isoform 2 [Homo sapiens]
XP_005271992.1	55.06	2	0	0	1	0			2610000		3	1	2	0	2	0	1	#DIV/0!	#DIV/0!	138106	PREDICTED: inositol hexakisphosphate and diphosphoinositol-pentakisphosphate kinase 2 isoform X1 [Homo sapiens]
XP_005277593.1	55.06	2	0	0	1	0			2610000		3	1	2	0	2	0	1	#DIV/0!	#DIV/0!	139743	PREDICTED: inositol hexakisphosphate and diphosphoinositol-pentakisphosphate kinase 2 isoform X4 [Homo sapiens]
NP_001263206.1	55.06	2	0	0	1	0			2610000		3	1	2	0	2	0	1	#DIV/0!	#DIV/0!	140406	inositol hexakisphosphate and diphosphoinositol-pentakisphosphate kinase 2 isoform 1 [Homo sapiens]
XP_005277592.1	55.06	2	0	0	1	0			2610000		3	1	2	0	2	0	1	#DIV/0!	#DIV/0!	141986	PREDICTED: inositol hexakisphosphate and diphosphoinositol-pentakisphosphate kinase 2 isoform X3 [Homo sapiens]
XP_005277591.1	55.06	2	0	0	1	0			2610000		3	1	2	0	2	0	1	#DIV/0!	#DIV/0!	142043	PREDICTED: inositol hexakisphosphate and diphosphoinositol-pentakisphosphate kinase 2 isoform X2 [Homo sapiens]
NP_001268400.1	55.06	1	0	0	1	0			2610000		3	1	2	0	2	0	1	#DIV/0!	#DIV/0!	144362	inositol hexakisphosphate and diphosphoinositol-pentakisphosphate kinase 2 isoform 3 [Homo sapiens]
XP_006714639.1	55.06	2	0	0	1	0			2610000		3	1	2	0	2	0	1	#DIV/0!	#DIV/0!	137951	PREDICTED: inositol hexakisphosphate and diphosphoinositol-pentakisphosphate kinase 2 isoform X5 [Homo sapiens]
XP_011537595.1	55.02	3	0	0	0	3				359000	2	1	0	0	0	2	#DIV/0!	#DIV/0!	#DIV/0!	69445	PREDICTED: collagen alpha-1(XIII) chain isoform X2 [Homo sapiens]
|Tb09.211.3660	55.01	4	2	0	2	1	41200		4650		2	1	2	0	1	1	0.5	#DIV/0!	#DIV/0!	44783	| organism=Trypanosoma_brucei_TREU927 | product=hypothetical protein conserved | location=Tb927_09_v4:1947946-1949130(+) | length=394
|Tb11.v4.0007	54.82	4	4	0	0	0	183000				1	1	2	0	0	0	0	#DIV/0!	#DIV/0!	39314	| organism=Trypanosoma_brucei_TREU927 | product=ribonucleoside-diphosphate reductase small chain | location=Tb927_11_01_v4:3362373-3363386(-) | length=337
|Tb11.v4.0005	54.82	4	4	0	0	0	183000				1	1	2	0	0	0	0	#DIV/0!	#DIV/0!	39062	| organism=Trypanosoma_brucei_TREU927 | product=ribonucleoside-diphosphate reductase small chain | location=Tb927_11_01_v4:3358744-3359757(-) | length=337
|Tb11.v4.0004	54.82	4	4	0	0	0	183000				1	1	2	0	0	0	0	#DIV/0!	#DIV/0!	39018	| organism=Trypanosoma_brucei_TREU927 | product=ribonucleoside-diphosphate reductase small chain | location=Tb927_11_01_v4:3356953-3357966(-) | length=337
|Tb11.v4.0006	54.82	4	4	0	0	0	183000				1	1	2	0	0	0	0	#DIV/0!	#DIV/0!	39088	| organism=Trypanosoma_brucei_TREU927 | product=ribonucleoside-diphosphate reductase small chain | location=Tb927_11_01_v4:3360560-3361573(-) | length=337
|Tb927.6.3500	54.76	1	0	0	1	0			0		4	1	0	1	3	1	#DIV/0!	1	#DIV/0!	253871	| organism=Trypanosoma_brucei_TREU927 | product=endosomal trafficking protein RME-8 putative | location=Tb927_06_v4:1038418-1045128(-) | length=2236
NP_001159921.1	54.76	3	0	0	2	1			759000		3	2	0	0	5	1	#DIV/0!	#DIV/0!	#DIV/0!	99857	inter-alpha-trypsin inhibitor heavy chain H4 isoform 2 precursor [Homo sapiens]
NP_002209.2	54.76	2	0	0	2	1			759000		3	2	0	0	5	1	#DIV/0!	#DIV/0!	#DIV/0!	103357	inter-alpha-trypsin inhibitor heavy chain H4 isoform 1 precursor [Homo sapiens]
|Tb927.6.130	54.73	2	0	0	1	1				596000	4	1	0	0	2	2	#DIV/0!	#DIV/0!	#DIV/0!	159434	| organism=Trypanosoma_brucei_TREU927 | product=leucine-rich repeat protein (LRRP pseudogene) putative; leucine-rich repeat protein 1 (LRRP1) frameshift | location=Tb927_06_v4:3409-7725(+) | length=1438
|Tb09.160.0620	54.57	4	0	0	4	0			1470000		1	1	0	0	1	0	#DIV/0!	#DIV/0!	#DIV/0!	34540	| organism=Trypanosoma_brucei_TREU927 | product=peroxisomal membrane protein 4 putative | location=Tb927_09_v4:383453-384376(-) | length=307
|Tb11.01.7290	54.47	3	3	0	0	0	1630000				1	1	1	0	0	0	0	#DIV/0!	#DIV/0!	44396	| organism=Trypanosoma_brucei_TREU927 | product=NUDIX hydrolase conserved | location=Tb927_11_01_v4:4088375-4089562(-) | length=395
XP_005256626.1	54.46	1	0	1	0	0		9430000			3	1	0	2	1	0	#DIV/0!	0	#DIV/0!	157182	PREDICTED: telomerase-binding protein EST1A isoform X2 [Homo sapiens]
|Tb927.4.3430	54.44	14	14	0	14	0	1360000		1190000		1	1	3	0	2	0	0.666667	#DIV/0!	#DIV/0!	12369	| organism=Trypanosoma_brucei_TREU927 | product=hypothetical protein conserved | location=Tb927_04_v4:894904-895233(-) | length=109
NP_689645.2	54.4	2	0	0	0	2				2930	3	1	0	0	0	3	#DIV/0!	#DIV/0!	#DIV/0!	98569	rho GTPase-activating protein 42 [Homo sapiens]
|Tb927.8.2870	54.35	3	1	0	1	2				13800	6	1	3	0	2	2	0.666667	#DIV/0!	#DIV/0!	107126	| organism=Trypanosoma_brucei_TREU927 | product=hypothetical protein conserved | location=Tb927_08_v4:868587-871391(-) | length=934
|Tb10.70.3640	54.32	2	2	0	0	0	45700				1	1	2	0	0	0	0	#DIV/0!	#DIV/0!	75396	| organism=Trypanosoma_brucei_TREU927 | product=hypothetical protein conserved | location=Tb927_10_v4:968518-970536(-) | length=672
|Tb927.8.8120	54.27	5	5	0	0	0	52200				1	1	2	0	0	0	0	#DIV/0!	#DIV/0!	30085	| organism=Trypanosoma_brucei_TREU927 | product=hypothetical protein conserved | location=Tb927_08_v4:2399860-2400666(+) | length=268
NP_055800.2	54.19	1	0	0	1	1			2560000		3	1	0	0	1	2	#DIV/0!	#DIV/0!	#DIV/0!	189069	centrosomal protein of 152 kDa isoform 2 [Homo sapiens]
XP_011519675.1	54.19	1	0	0	1	1			2560000		3	1	0	0	1	2	#DIV/0!	#DIV/0!	#DIV/0!	194592	PREDICTED: centrosomal protein of 152 kDa isoform X2 [Homo sapiens]
NP_001181927.1	54.19	1	0	0	1	1			2560000		3	1	0	0	1	2	#DIV/0!	#DIV/0!	#DIV/0!	195625	centrosomal protein of 152 kDa isoform 1 [Homo sapiens]
XP_006720500.1	54.19	1	0	0	1	1			2560000		3	1	0	0	1	2	#DIV/0!	#DIV/0!	#DIV/0!	195625	PREDICTED: centrosomal protein of 152 kDa isoform X1 [Homo sapiens]
|Tb927.3.3890	54.19	4	4	0	0	0	1710000				1	1	2	0	0	0	0	#DIV/0!	#DIV/0!	36680	| organism=Trypanosoma_brucei_TREU927 | product=hypothetical protein conserved | location=Tb927_03_v4:1081994-1082956(+) | length=320
|Tb09.160.2070	54.08	5	0	5	0	0		236000			1	1	0	3	0	0	#DIV/0!	0	#DIV/0!	35780	| organism=Trypanosoma_brucei_TREU927 | product=cyclophilin type peptidyl-prolyl cis-trans isomerase putative | location=Tb927_09_v4:657531-658487(+) | length=318
|Tb927.2.5980	54.04	2	1	0	0	2				95800	2	1	1	0	0	4	0	#DIV/0!	#DIV/0!	97038	| organism=Trypanosoma_brucei_TREU927 | product=ATP-dependent Clp protease subunit heat shock protein 100 (HSP100) putative | location=Tb927_02_v4:1084458-1087070(+) | length=870
NP_000509.1	53.89	14	0	7	14	7			882000		2	1	0	1	3	4	#DIV/0!	4	#DIV/0!	15998	hemoglobin subunit beta [Homo sapiens]
|Tb11.01.2390	53.82	6	6	0	0	0	272000				1	1	2	0	0	0	0	#DIV/0!	#DIV/0!	22449	| organism=Trypanosoma_brucei_TREU927 | product=hypothetical protein conserved | location=Tb927_11_01_v4:2775279-2775854(+) | length=191
XP_011508399.1	53.67	2	0	0	1	1				368000	4	1	0	1	2	1	#DIV/0!	1	#DIV/0!	202079	PREDICTED: neuron navigator 1 isoform X1 [Homo sapiens]
|Tb927.5.3640	53.53	8	0	8	2	8		174000		373000	2	1	0	7	2	5	#DIV/0!	0.714286	#DIV/0!	30640	| organism=Trypanosoma_brucei_TREU927 | product=hypothetical protein conserved | location=Tb927_05_v4:1143861-1144673(+) | length=270
NP_001672.1	53.23	3	0	1	3	0			2170000		3	1	0	1	3	0	#DIV/0!	0	#DIV/0!	109691	sarcoplasmic/endoplasmic reticulum calcium ATPase 2 isoform a [Homo sapiens]
XP_005253945.1	53.23	3	0	1	3	0			2170000		3	1	0	1	3	0	#DIV/0!	0	#DIV/0!	109893	PREDICTED: sarcoplasmic/endoplasmic reticulum calcium ATPase 2 isoform X1 [Homo sapiens]
NP_733765.1	53.23	2	0	0	2	0			2170000		3	1	0	1	3	0	#DIV/0!	0	#DIV/0!	114757	sarcoplasmic/endoplasmic reticulum calcium ATPase 2 isoform b [Homo sapiens]
|Tb10.389.0140	52.91	4	4	0	0	0	342000				1	1	1	0	0	0	0	#DIV/0!	#DIV/0!	45284	| organism=Trypanosoma_brucei_TREU927 | product=hypothetical protein conserved | location=Tb927_10_v4:3175174-3176412(-) | length=412
|Tb10.70.6360	52.74	5	5	0	0	0	218000				2	1	3	0	0	0	0	#DIV/0!	#DIV/0!	54896	| organism=Trypanosoma_brucei_TREU927 | product=proteasome regulatory non-ATP-ase subunit 5; 19S proteasome regulatory subunit | location=Tb927_10_v4:425397-426845(-) | length=482
|Tb10.61.1550	52.58	3	0	3	0	0		732000			1	1	0	1	0	0	#DIV/0!	0	#DIV/0!	48003	| organism=Trypanosoma_brucei_TREU927 | product=hypothetical protein conserved | location=Tb927_10_v4:3594764-3596032(+) | length=422
XP_011509086.1	52.33	1	0	0	0	0			234000		3	1	0	0	1	2	#DIV/0!	#DIV/0!	#DIV/0!	232367	PREDICTED: 1-phosphatidylinositol 3-phosphate 5-kinase isoform X6 [Homo sapiens]
XP_011509085.1	52.33	1	0	0	0	0			234000		3	1	0	0	1	2	#DIV/0!	#DIV/0!	#DIV/0!	232438	PREDICTED: 1-phosphatidylinositol 3-phosphate 5-kinase isoform X5 [Homo sapiens]
XP_011509081.1	52.33	1	0	0	0	0			234000		3	1	0	0	1	2	#DIV/0!	#DIV/0!	#DIV/0!	238469	PREDICTED: 1-phosphatidylinositol 3-phosphate 5-kinase isoform X1 [Homo sapiens]
|Tb09.160.3740	52.28	15	0	15	0	0		308000			1	1	0	2	0	0	#DIV/0!	0	#DIV/0!	12201	| organism=Trypanosoma_brucei_TREU927 | product=hypothetical protein conserved | location=Tb927_09_v4:869709-870038(+) | length=109
|Tb11.01.8630	52.26	9	0	9	0	9		383000		419000	1	1	0	1	0	2	#DIV/0!	2	#DIV/0!	18805	| organism=Trypanosoma_brucei_TREU927 | product=hypothetical protein conserved | location=Tb927_11_01_v4:4434793-4435290(-) | length=165
|Tb10.6k15.3480	52.11	4	4	0	4	0	142000		197000		1	1	2	0	1	0	0.5	#DIV/0!	#DIV/0!	36873	| organism=Trypanosoma_brucei_TREU927 | product=hypothetical protein conserved | location=Tb927_10_v4:1793959-1794915(-) | length=318
|Tb11.02.3595	52.08	14	14	0	0	0	201000				1	1	2	0	0	0	0	#DIV/0!	#DIV/0!	12738	| organism=Trypanosoma_brucei_TREU927 | product=protein translation factor SUI1 homolog putative | location=Tb927_11_01_v4:1630684-1631013(+) | length=109
XP_011509654.1	52.02	1	0	0	0	0				0	3	1	1	0	1	2	1	#DIV/0!	#DIV/0!	441471	PREDICTED: low-density lipoprotein receptor-related protein 1B isoform X1 [Homo sapiens]
|Tb11.47.0024	51.82	1	1	0	0	0	699000				1	1	1	0	0	0	0	#DIV/0!	#DIV/0!	98265	| organism=Trypanosoma_brucei_TREU927 | product=hypotheticalprotein unknownfunction | location=Tb927_11_01_v4:356179-358803(+) | length=874
|Tb927.8.3590	51.59	2	2	0	0	0	59700				1	1	1	0	0	0	0	#DIV/0!	#DIV/0!	72241	| organism=Trypanosoma_brucei_TREU927 | product=hypothetical protein conserved | location=Tb927_08_v4:1078979-1080937(-) | length=652
|Tb927.3.3610	51.27	3	0	0	3	3			822000	765000	1	1	0	0	1	1	#DIV/0!	#DIV/0!	#DIV/0!	39734	| organism=Trypanosoma_brucei_TREU927 | product=peroxisomal targeting signal type 2 receptor putative | location=Tb927_03_v4:1014846-1015931(+) | length=361
XP_011522452.1	51.11	2	2	0	0	0	961000				1	1	1	0	0	0	0	#DIV/0!	#DIV/0!	121046	PREDICTED: histone deacetylase 5 isoform X6 [Homo sapiens]
|Tb09.211.2360	50.99	4	0	0	0	4				363000	1	1	0	0	0	2	#DIV/0!	#DIV/0!	#DIV/0!	38569	| organism=Trypanosoma_brucei_TREU927 | product=protein kinase A catalytic subunit isoform 2; protein kinase A catalytic subunit | location=Tb927_09_v4:1685952-1686962(-) | length=336
NP_001032584.1	50.98	9	8	0	9	0	41000		0		2	2	1	0	1	0	1	#DIV/0!	#DIV/0!	10366	dynein light chain 1 cytoplasmic [Homo sapiens]
NP_003737.1	50.98	9	8	0	9	0	41000		0		2	2	1	0	1	0	1	#DIV/0!	#DIV/0!	10366	dynein light chain 1 cytoplasmic [Homo sapiens]
NP_001032583.1	50.98	9	8	0	9	0	41000		0		2	2	1	0	1	0	1	#DIV/0!	#DIV/0!	10366	dynein light chain 1 cytoplasmic [Homo sapiens]
|Tb927.7.6290	50.82	2	0	1	1	1		90500	68400	30400	2	2	0	1	1	2	#DIV/0!	2	#DIV/0!	96952	| organism=Trypanosoma_brucei_TREU927 | product=kinesin putative | location=Tb927_07_v4:1703148-1705823(-) | length=891
|Tb927.8.5860	50.32	4	0	4	0	0		381000			1	1	0	1	0	0	#DIV/0!	0	#DIV/0!	35061	| organism=Trypanosoma_brucei_TREU927 | product=50S ribosomal protein L17 putative | location=Tb927_08_v4:1729272-1730177(+) | length=301
XP_011526662.1	50.27	1	1	0	0	0	217000			3270000	2	2	1	0	0	1	0	#DIV/0!	#DIV/0!	176629	PREDICTED: histone-lysine N-methyltransferase H3 lysine-79 specific isoform X3 [Homo sapiens]
|Tb927.3.5350	50.23	11	11	0	0	0	1300000				1	1	2	0	0	0	0	#DIV/0!	#DIV/0!	11599	| organism=Trypanosoma_brucei_TREU927 | product=hypothetical protein conserved | location=Tb927_03_v4:1500815-1501132(+) | length=105
|Tb927.3.5570	50.14	4	0	0	4	4			61100	141000	1	1	0	0	1	1	#DIV/0!	#DIV/0!	#DIV/0!	29242	| organism=Trypanosoma_brucei_TREU927 | product=syntaxin putative | location=Tb927_03_v4:1560401-1561183(+) | length=260
|Tb09.160.2060	49.97	10	0	0	10	10			1410000	896000	1	1	0	0	3	1	#DIV/0!	#DIV/0!	#DIV/0!	13824	| organism=Trypanosoma_brucei_TREU927 | product=hypothetical protein conserved | location=Tb927_09_v4:656708-657088(+) | length=126
|Tb11.01.1690	49.89	6	6	0	0	0	928000				1	1	3	0	0	0	0	#DIV/0!	#DIV/0!	30327	| organism=Trypanosoma_brucei_TREU927 | product=hypothetical protein conserved | location=Tb927_11_01_v4:2624793-2625563(+) | length=256
XP_011543812.1	49.81	1	1	0	0	0	534000				1	1	1	0	0	0	0	#DIV/0!	#DIV/0!	99172	PREDICTED: mitogen-activated protein kinase kinase kinase 15 isoform X4 [Homo sapiens]
|Tb10.70.1150	49.8	1	1	0	1	0	84900		185000		1	1	2	0	1	0	0.5	#DIV/0!	#DIV/0!	59194	| organism=Trypanosoma_brucei_TREU927 | product=hypothetical protein conserved | location=Tb927_10_v4:1436114-1437724(-) | length=536
|Tb10.61.3100	49.5	6	0	6	0	6		702000		397000	2	2	0	2	0	1	#DIV/0!	0.5	#DIV/0!	27234	| organism=Trypanosoma_brucei_TREU927 | product=chaperone protein DNAJ putative | location=Tb927_10_v4:3305531-3306253(-) | length=240
NP_001137469.1	49.16	2	1	0	0	1	313000				3	1	2	0	0	1	0	#DIV/0!	#DIV/0!	91232	2-oxoglutarate dehydrogenase-like mitochondrial isoform c [Homo sapiens]
NP_001137468.1	49.16	2	1	0	0	1	313000				3	1	2	0	0	1	0	#DIV/0!	#DIV/0!	108148	2-oxoglutarate dehydrogenase-like mitochondrial isoform b [Homo sapiens]
NP_060715.2	49.16	2	1	0	0	0	313000				3	1	2	0	0	1	0	#DIV/0!	#DIV/0!	114481	2-oxoglutarate dehydrogenase-like mitochondrial isoform a [Homo sapiens]
XP_011538248.1	49.16	2	1	0	0	0	313000				3	1	2	0	0	1	0	#DIV/0!	#DIV/0!	114481	PREDICTED: 2-oxoglutarate dehydrogenase-like mitochondrial isoform X1 [Homo sapiens]
XP_011538249.1	49.16	2	1	0	0	0	313000				3	1	2	0	0	1	0	#DIV/0!	#DIV/0!	114481	PREDICTED: 2-oxoglutarate dehydrogenase-like mitochondrial isoform X1 [Homo sapiens]
NP_001075019.1	48.99	1	0	0	1	0			636000		2	1	2	0	1	0	0.5	#DIV/0!	#DIV/0!	182774	THO complex subunit 2 [Homo sapiens]
XP_011529673.1	48.99	1	0	0	1	0			636000		2	1	2	0	1	0	0.5	#DIV/0!	#DIV/0!	186115	PREDICTED: THO complex subunit 2 isoform X4 [Homo sapiens]
XP_011521856.1	48.89	1	0	0	1	1			266000	5180000	1	1	0	0	1	1	#DIV/0!	#DIV/0!	#DIV/0!	102382	PREDICTED: coiled-coil domain-containing protein 57 isoform X5 [Homo sapiens]
|Tb927.1.4690	48.83	3	3	0	0	0	510000				1	1	1	0	0	0	0	#DIV/0!	#DIV/0!	39206	| organism=Trypanosoma_brucei_TREU927 | product=arginine N-methyltransferase putative | location=Tb927_01_v4:964186-965223(+) | length=345
|Tb11.01.1130	48.65	2	2	0	2	0	804000		0		1	1	5	0	1	0	0.2	#DIV/0!	#DIV/0!	54516	| organism=Trypanosoma_brucei_TREU927 | product=prenyltransferase putative | location=Tb927_11_01_v4:2515133-2516605(+) | length=490
|Tb11.01.7340	48.42	11	11	0	0	0	271000				2	2	4	0	0	0	0	#DIV/0!	#DIV/0!	19138	| organism=Trypanosoma_brucei_TREU927 | product=hypothetical protein conserved | location=Tb927_11_01_v4:4099310-4099795(-) | length=161
|Tb927.5.300	48.26	6	0	0	2	4			17400		3	1	0	0	1	2	#DIV/0!	#DIV/0!	#DIV/0!	36742	| organism=Trypanosoma_brucei_TREU927 | product=iron/ascorbate oxidoreductase family protein putative | location=Tb927_05_v4:72589-73551(-) | length=320
|Tb927.5.740	48.15	8	0	0	8	0			26200		1	1	0	0	2	0	#DIV/0!	#DIV/0!	#DIV/0!	23911	| organism=Trypanosoma_brucei_TREU927 | product=hypothetical protein conserved | location=Tb927_05_v4:255167-255796(+) | length=209
|Tb09.211.4610	47.85	9	9	0	9	0	120000		242000		1	1	2	0	2	0	1	#DIV/0!	#DIV/0!	23168	| organism=Trypanosoma_brucei_TREU927 | product=vesicle-associated membrane protein putative | location=Tb927_09_v4:2146355-2146972(-) | length=205
|Tb927.8.1440	47.71	14	9	0	5	0	1480000		0		2	2	1	0	1	0	1	#DIV/0!	#DIV/0!	17816	| organism=Trypanosoma_brucei_TREU927 | product=maoC-like dehydratase putative | location=Tb927_08_v4:469241-469729(+) | length=162
|Tb09.160.3670	47.16	13	13	0	0	0	1040000				1	1	2	0	0	0	0	#DIV/0!	#DIV/0!	13572	| organism=Trypanosoma_brucei_TREU927 | product=ribosomal protein S6 putative; NHP2/RS6-like protein | location=Tb927_09_v4:861952-862332(+) | length=126
|Tb10.6k15.3340	47.12	9	9	0	9	0	0		1130000		1	1	1	0	1	0	1	#DIV/0!	#DIV/0!	15684	| organism=Trypanosoma_brucei_TREU927 | product=40S ribosomal protein S24E putative | location=Tb927_10_v4:1830310-1830723(-) | length=137
|Tb10.6k15.3350	47.12	9	9	0	9	0	0		1130000		1	1	1	0	1	0	1	#DIV/0!	#DIV/0!	15684	| organism=Trypanosoma_brucei_TREU927 | product=40S ribosomal protein S24E putative | location=Tb927_10_v4:1829567-1829980(-) | length=137
|Tb927.5.530	46.75	3	3	0	0	0	121000				1	1	1	0	0	0	0	#DIV/0!	#DIV/0!	71401	| organism=Trypanosoma_brucei_TREU927 | product=hypothetical protein conserved | location=Tb927_05_v4:167253-169238(-) | length=661
|Tb927.7.4290	46.72	4	0	4	4	0		68900	17000		1	1	0	1	2	0	#DIV/0!	0	#DIV/0!	33703	| organism=Trypanosoma_brucei_TREU927 | product=hypothetical protein conserved | location=Tb927_07_v4:1139872-1140765(-) | length=297
NP_065986.2	46.67	1	0	1	1	0		23000			2	1	0	2	2	0	#DIV/0!	0	#DIV/0!	110144	ubiquitin carboxyl-terminal hydrolase 37 [Homo sapiens]
|Tb927.1.840	46.59	5	0	5	0	0		124000			1	1	0	2	0	0	#DIV/0!	0	#DIV/0!	27104	| organism=Trypanosoma_brucei_TREU927 | product=hypothetical protein conserved | location=Tb927_01_v4:260024-260743(-) | length=239
|Tb927.2.4930	46.52	7	4	0	2	0	70800				2	1	1	0	1	0	1	#DIV/0!	#DIV/0!	27191	| organism=Trypanosoma_brucei_TREU927 | product=esterase putative | location=Tb927_02_v4:871088-871825(-) | length=245
|Tb11.01.0450	46.45	6	0	0	6	0			1650000		1	1	0	0	1	0	#DIV/0!	#DIV/0!	#DIV/0!	34444	| organism=Trypanosoma_brucei_TREU927 | product=protein phosphatase 1 putative | location=Tb927_11_01_v4:2209695-2210606(+) | length=303
|Tb10.6k15.0520	46.25	11	11	0	0	0	414000				1	1	3	0	0	0	0	#DIV/0!	#DIV/0!	21035	| organism=Trypanosoma_brucei_TREU927 | product=hypothetical protein conserved | location=Tb927_10_v4:2387440-2387985(+) | length=181
|Tb11.27.0001	46.14	1	1	0	1	0	230000		545000		1	1	2	0	1	0	0.5	#DIV/0!	#DIV/0!	137627	| organism=Trypanosoma_brucei_TREU927 | product=receptor-type adenylate cyclase GRESAG 4 putative | location=Tb927_11_01_v4:432389-436105(+) | length=1238
|Tb10.389.0060	45.78	10	10	0	0	0	326000				1	1	3	0	0	0	0	#DIV/0!	#DIV/0!	20850	| organism=Trypanosoma_brucei_TREU927 | product=dynein light chain putative | location=Tb927_10_v4:3193669-3194268(-) | length=199
|Tb09.160.0510	45.63	14	14	0	0	0	330000				1	1	1	0	0	0	0	#DIV/0!	#DIV/0!	15734	| organism=Trypanosoma_brucei_TREU927 | product=hypothetical protein conserved | location=Tb927_09_v4:362611-363033(-) | length=140
|Tb09.160.4840	45.4	7	0	7	0	0		470000			2	1	0	3	0	0	#DIV/0!	0	#DIV/0!	25522	| organism=Trypanosoma_brucei_TREU927 | product=hypothetical protein conserved | location=Tb927_09_v4:1036130-1036759(+) | length=209
XP_011526344.1	45.39	1	0	0	0	0				219000	2	1	1	0	0	1	0	#DIV/0!	#DIV/0!	171991	PREDICTED: collagen alpha-3(V) chain isoform X1 [Homo sapiens]
NP_056534.2	45.39	1	0	0	0	0				219000	2	1	1	0	0	1	0	#DIV/0!	#DIV/0!	172120	collagen alpha-3(V) chain preproprotein [Homo sapiens]
|Tb10.70.6620	45.33	3	0	2	0	1		260000			2	1	0	1	0	1	#DIV/0!	1	#DIV/0!	51383	| organism=Trypanosoma_brucei_TREU927 | product=methionine aminopeptidase 2 putative; metallo- peptidase Clan MG Family M24 | location=Tb927_10_v4:371032-372423(-) | length=463
|Tb927.3.1760	44.88	4	0	0	4	0			780000		1	1	0	0	1	0	#DIV/0!	#DIV/0!	#DIV/0!	29423	| organism=Trypanosoma_brucei_TREU927 | product=chaperone protein DNAJ putative | location=Tb927_03_v4:457502-458284(-) | length=260
|Tb09.211.0510	44.67	3	3	0	3	3	107000		182000	378000	1	1	3	0	1	1	0.333333	#DIV/0!	#DIV/0!	30641	| organism=Trypanosoma_brucei_TREU927 | product=cytochrome c oxidase assembly factor putative | location=Tb927_09_v4:1350309-1351124(-) | length=271
|Tb927.4.470	44.45	7	0	4	0	3		338000			2	1	0	1	0	1	#DIV/0!	1	#DIV/0!	21783	| organism=Trypanosoma_brucei_TREU927 | product=snoRNP protein gar1 putative | location=Tb927_04_v4:137456-138145(-) | length=229
|Tb11.01.4025	44.35	14	14	0	0	0	1060000				1	1	2	0	0	0	0	#DIV/0!	#DIV/0!	10796	| organism=Trypanosoma_brucei_TREU927 | product=hypothetical protein conserved | location=Tb927_11_01_v4:3196186-3196464(+) | length=92
|Tb927.7.630	44.25	4	4	0	0	0	228000				1	1	1	0	0	0	0	#DIV/0!	#DIV/0!	28188	| organism=Trypanosoma_brucei_TREU927 | product=hypothetical protein conserved | location=Tb927_07_v4:129645-130397(-) | length=250
XP_006720126.1	43.96	2	0	0	2	0			1770000		2	1	0	0	2	0	#DIV/0!	#DIV/0!	#DIV/0!	112216	PREDICTED: nesprin-3 isoform X1 [Homo sapiens]
NP_689805.3	43.96	2	0	0	2	0			1770000		2	1	0	0	2	0	#DIV/0!	#DIV/0!	#DIV/0!	112216	nesprin-3 [Homo sapiens]
XP_005267434.1	43.96	2	0	0	2	0			1770000		2	1	0	0	2	0	#DIV/0!	#DIV/0!	#DIV/0!	112216	PREDICTED: nesprin-3 isoform X1 [Homo sapiens]
XP_011534817.1	43.96	2	0	0	2	0			1770000		2	1	0	0	2	0	#DIV/0!	#DIV/0!	#DIV/0!	112949	PREDICTED: nesprin-3 isoform X5 [Homo sapiens]
XP_011534815.1	43.96	2	0	0	2	0			1770000		2	1	0	0	2	0	#DIV/0!	#DIV/0!	#DIV/0!	118106	PREDICTED: nesprin-3 isoform X3 [Homo sapiens]
XP_005267433.2	43.96	2	0	0	2	0			1770000		2	1	0	0	2	0	#DIV/0!	#DIV/0!	#DIV/0!	118646	PREDICTED: nesprin-3 isoform X2 [Homo sapiens]
|Tb11.01.7070	43.93	6	0	0	6	0			329000		1	1	0	0	1	0	#DIV/0!	#DIV/0!	#DIV/0!	23057	| organism=Trypanosoma_brucei_TREU927 | product=hypothetical protein conserved | location=Tb927_11_01_v4:4036236-4036853(-) | length=205
|Tb927.1.4500	43.7	4	4	0	0	0	242000				1	1	2	0	0	0	0	#DIV/0!	#DIV/0!	32526	| organism=Trypanosoma_brucei_TREU927 | product=hypothetical protein conserved | location=Tb927_01_v4:932707-933594(+) | length=295
|Tb09.160.1330	43.62	4	4	0	4	0	104000		395000		1	1	2	0	1	0	0.5	#DIV/0!	#DIV/0!	41157	| organism=Trypanosoma_brucei_TREU927 | product=hypothetical protein conserved | location=Tb927_09_v4:581009-582118(-) | length=369
XP_011540368.1	43.62	2	0	2	0	1		73800		2740000	2	1	0	2	0	1	#DIV/0!	0.5	#DIV/0!	98864	PREDICTED: coiled-coil domain-containing protein 30 isoform X2 [Homo sapiens]
XP_011509518.1	43.61	2	0	1	2	0			242000		2	1	0	1	2	0	#DIV/0!	0	#DIV/0!	107778	PREDICTED: POTE ankyrin domain family member E isoform X1 [Homo sapiens]
XP_011542536.1	43.54	4	0	0	2	2				116000	3	1	0	0	2	1	#DIV/0!	#DIV/0!	#DIV/0!	61775	PREDICTED: protein enabled homolog isoform X9 [Homo sapiens]
XP_006711860.1	43.54	3	0	0	2	2				116000	3	1	0	0	2	1	#DIV/0!	#DIV/0!	#DIV/0!	66430	PREDICTED: protein enabled homolog isoform X6 [Homo sapiens]
XP_011542534.1	43.54	3	0	0	2	2				116000	3	1	0	0	2	1	#DIV/0!	#DIV/0!	#DIV/0!	65351	PREDICTED: protein enabled homolog isoform X7 [Homo sapiens]
NP_060682.2	43.54	4	0	0	2	2				116000	3	1	0	0	2	1	#DIV/0!	#DIV/0!	#DIV/0!	63925	protein enabled homolog isoform b [Homo sapiens]
XP_011542535.1	43.54	3	0	0	2	2				116000	3	1	0	0	2	1	#DIV/0!	#DIV/0!	#DIV/0!	65135	PREDICTED: protein enabled homolog isoform X8 [Homo sapiens]
XP_005273244.1	43.54	3	0	0	2	1				116000	3	1	0	0	2	1	#DIV/0!	#DIV/0!	#DIV/0!	67937	PREDICTED: protein enabled homolog isoform X4 [Homo sapiens]
XP_006711859.1	43.54	3	0	0	2	1				116000	3	1	0	0	2	1	#DIV/0!	#DIV/0!	#DIV/0!	67420	PREDICTED: protein enabled homolog isoform X5 [Homo sapiens]
NP_001008493.1	43.54	3	0	0	2	2				116000	3	1	0	0	2	1	#DIV/0!	#DIV/0!	#DIV/0!	66510	protein enabled homolog isoform a [Homo sapiens]
XP_011542531.1	43.54	3	0	0	2	2				116000	3	1	0	0	2	1	#DIV/0!	#DIV/0!	#DIV/0!	67203	PREDICTED: protein enabled homolog isoform X2 [Homo sapiens]
XP_011542533.1	43.54	3	0	0	2	2				116000	3	1	0	0	2	1	#DIV/0!	#DIV/0!	#DIV/0!	67203	PREDICTED: protein enabled homolog isoform X2 [Homo sapiens]
XP_006711858.1	43.54	3	0	0	2	1				116000	3	1	0	0	2	1	#DIV/0!	#DIV/0!	#DIV/0!	70005	PREDICTED: protein enabled homolog isoform X1 [Homo sapiens]
XP_011542532.1	43.54	3	0	0	2	1				116000	3	1	0	0	2	1	#DIV/0!	#DIV/0!	#DIV/0!	68579	PREDICTED: protein enabled homolog isoform X3 [Homo sapiens]
|Tb09.160.0710	43.2	9	0	9	0	9		380000		27600	1	1	0	3	0	2	#DIV/0!	0.666667	#DIV/0!	15144	| organism=Trypanosoma_brucei_TREU927 | product=60S ribosomal protein L35 putative | location=Tb927_09_v4:417788-418171(-) | length=127
|Tb09.160.0700	43.2	9	0	9	0	9		380000		27600	1	1	0	3	0	2	#DIV/0!	0.666667	#DIV/0!	15144	| organism=Trypanosoma_brucei_TREU927 | product=60S ribosomal protein L35 putative | location=Tb927_09_v4:417110-417493(-) | length=127
|Tb927.6.4010	43.19	21	21	0	0	0	112000				1	1	1	0	0	0	0	#DIV/0!	#DIV/0!	5973	| organism=Trypanosoma_brucei_TREU927 | product=hypothetical protein conserved | location=Tb927_06_v4:1175620-1175778(-) | length=52
XP_005256613.1	43.17	1	1	0	0	0	1290000				2	1	1	0	1	0	1	#DIV/0!	#DIV/0!	147547	PREDICTED: protein flightless-1 homolog isoform X2 [Homo sapiens]
|Tb11.01.8440	42.77	10	0	10	0	0		269000			1	1	0	1	0	0	#DIV/0!	0	#DIV/0!	13612	| organism=Trypanosoma_brucei_TREU927 | product=hypothetical protein conserved | location=Tb927_11_01_v4:4385952-4386308(-) | length=118
|Tb10.6k15.2040	42.69	2	0	0	2	2			220000	1250000	1	1	0	0	1	1	#DIV/0!	#DIV/0!	#DIV/0!	56461	| organism=Trypanosoma_brucei_TREU927 | product=hexose transporter; glucose transporter 1B | location=Tb927_10_v4:2072419-2074002(+) | length=527
|Tb927.3.5250	42.65	3	0	3	3	0		2650000	1020000		2	1	0	3	2	0	#DIV/0!	0	#DIV/0!	61207	| organism=Trypanosoma_brucei_TREU927 | product=hypothetical protein conserved | location=Tb927_03_v4:1473439-1475178(+) | length=579
|Tb927.7.3620	42.39	2	1	0	2	1	123000		210000		2	1	1	0	2	1	2	#DIV/0!	#DIV/0!	76658	| organism=Trypanosoma_brucei_TREU927 | product=tyrosyl-tRNA synthetase putative | location=Tb927_07_v4:940744-942837(-) | length=697
|Tb927.7.7010	42.29	7	7	0	0	0	692000				1	1	3	0	0	0	0	#DIV/0!	#DIV/0!	18121	| organism=Trypanosoma_brucei_TREU927 | product=hypothetical protein conserved | location=Tb927_07_v4:2006479-2006943(-) | length=154
|Tb10.6k15.1910	42.16	5	5	0	0	0	389000				1	1	1	0	0	0	0	#DIV/0!	#DIV/0!	31695	| organism=Trypanosoma_brucei_TREU927 | product=hypothetical protein conserved | location=Tb927_10_v4:2099927-2100790(+) | length=287
|Tb11.01.4040	41.76	2	0	0	2	0			2260000		1	1	0	0	1	0	#DIV/0!	#DIV/0!	#DIV/0!	91362	| organism=Trypanosoma_brucei_TREU927 | product=hypothetical protein conserved | location=Tb927_11_01_v4:3200149-3202530(+) | length=793
|Tb927.2.4445	41.29	9	0	9	0	9		240000		198000	1	1	0	2	0	2	#DIV/0!	1	#DIV/0!	15442	| organism=Trypanosoma_brucei_TREU927 | product=hypothetical protein conserved | location=Tb927_02_v4:787612-788013(-) | length=133
|Tb11.01.6600	41.2	3	3	0	0	0	245000				1	1	2	0	0	0	0	#DIV/0!	#DIV/0!	78664	| organism=Trypanosoma_brucei_TREU927 | product=hypothetical protein conserved | location=Tb927_11_01_v4:3920265-3922379(-) | length=704
XP_011512199.1	41.19	1	0	0	0	1				122000	1	1	0	0	0	1	#DIV/0!	#DIV/0!	#DIV/0!	97202	PREDICTED: prominin-1 isoform X1 [Homo sapiens]
|Tb10.70.5385	41.16	13	0	13	13	0		161000	369000		1	1	0	1	1	0	#DIV/0!	0	#DIV/0!	11194	| organism=Trypanosoma_brucei_TREU927 | product=hypothetical protein conserved | location=Tb927_10_v4:602691-602984(+) | length=97
|Tb10.70.4060	41.16	11	11	0	0	0	1640000				2	1	3	0	0	0	0	#DIV/0!	#DIV/0!	11535	| organism=Trypanosoma_brucei_TREU927 | product=60S acidic ribosomal protein P2 putative | location=Tb927_10_v4:872732-873076(+) | length=114
|Tb10.70.4070	41.16	11	11	0	0	0	1640000				2	1	3	0	0	0	0	#DIV/0!	#DIV/0!	11535	| organism=Trypanosoma_brucei_TREU927 | product=60S acidic ribosomal protein P2 putative | location=Tb927_10_v4:872109-872453(+) | length=114
XP_011511422.1	41.09	2	0	0	1	0			1010000		2	1	0	0	1	1	#DIV/0!	#DIV/0!	#DIV/0!	141717	PREDICTED: probable cation-transporting ATPase 13A3 isoform X2 [Homo sapiens]
|Tb927.4.4320	40.48	13	0	13	0	13		514000		591000	1	1	0	2	0	2	#DIV/0!	1	#DIV/0!	12973	| organism=Trypanosoma_brucei_TREU927 | product=divalent cation tolerance protein putative | location=Tb927_04_v4:1142458-1142808(-) | length=116
XP_011516047.1	40.36	2	0	0	2	0			224000		1	1	0	0	1	0	#DIV/0!	#DIV/0!	#DIV/0!	55317	PREDICTED: protein FAM154A isoform X2 [Homo sapiens]
|Tb927.5.800	40.2	3	0	3	0	0		880000			1	1	0	1	0	0	#DIV/0!	0	#DIV/0!	38375	| organism=Trypanosoma_brucei_TREU927 | product=casein kinase putative | location=Tb927_05_v4:272390-273388(+) | length=332
XP_011524743.1	39.44	1	0	0	0	1				269000	1	1	0	0	0	1	#DIV/0!	#DIV/0!	#DIV/0!	82074	PREDICTED: aldehyde dehydrogenase family 16 member A1 isoform X1 [Homo sapiens]
XP_005274042.1	39.16	2	2	0	0	0	820000				1	1	1	0	0	0	0	#DIV/0!	#DIV/0!	61008	PREDICTED: solute carrier family 22 member 25 isoform X1 [Homo sapiens]
NP_955384.3	39.16	2	2	0	0	0	820000				1	1	1	0	0	0	0	#DIV/0!	#DIV/0!	61008	solute carrier family 22 member 25 [Homo sapiens]
XP_011522561.1	38.79	2	0	1	0	2				0	2	1	0	1	0	2	#DIV/0!	2	#DIV/0!	73314	PREDICTED: ATP-dependent RNA helicase DDX42 isoform X2 [Homo sapiens]
|Tb11.02.4070	38.7	8	0	8	0	0		1530000			1	1	0	2	0	0	#DIV/0!	0	#DIV/0!	16861	| organism=Trypanosoma_brucei_TREU927 | product=60S ribosomal protein L28 putative | location=Tb927_11_01_v4:1719819-1720259(-) | length=146
|Tb11.02.4050	38.7	8	0	8	0	0		1530000			1	1	0	2	0	0	#DIV/0!	0	#DIV/0!	16861	| organism=Trypanosoma_brucei_TREU927 | product=60S ribosomal protein L28 putative | location=Tb927_11_01_v4:1718252-1718692(-) | length=146
|Tb927.8.1370	38.56	10	0	0	10	0			970000		1	1	0	0	2	0	#DIV/0!	#DIV/0!	#DIV/0!	19847	| organism=Trypanosoma_brucei_TREU927 | product=hypothetical protein conserved | location=Tb927_08_v4:445051-445557(-) | length=168
NP_740752.1	38.49	2	0	2	0	0		304000			1	1	0	2	0	0	#DIV/0!	0	#DIV/0!	48050	small conductance calcium-activated potassium channel protein 3 isoform b [Homo sapiens]
NP_000168.1	38.43	2	0	2	0	0		1680000			2	1	0	2	0	0	#DIV/0!	0	#DIV/0!	85697	gelsolin isoform a precursor [Homo sapiens]
XP_005245024.2	38.09	1	0	1	0	0		106000			1	1	0	1	0	0	#DIV/0!	0	#DIV/0!	119419	PREDICTED: pleckstrin homology domain-containing family A member 6 isoform X15 [Homo sapiens]
|Tb927.7.2550	37.68	4	4	0	0	0	108000				1	1	1	0	0	0	0	#DIV/0!	#DIV/0!	49150	| organism=Trypanosoma_brucei_TREU927 | product=proteasome regulatory ATPase subunit 5 | location=Tb927_07_v4:653351-654688(-) | length=445
|Tb09.211.1690	37.47	5	5	0	0	0	695000				1	1	3	0	0	0	0	#DIV/0!	#DIV/0!	18769	| organism=Trypanosoma_brucei_TREU927 | product=hypothetical protein conserved | location=Tb927_09_v4:1558366-1558872(-) | length=168
XP_005251179.1	36.78	1	0	1	0	0		3730			1	1	0	1	0	0	#DIV/0!	0	#DIV/0!	73883	PREDICTED: putative exonuclease GOR [Homo sapiens]
XP_005251178.1	36.78	1	0	1	0	0		3730			1	1	0	1	0	0	#DIV/0!	0	#DIV/0!	73883	PREDICTED: putative exonuclease GOR [Homo sapiens]
XP_002342903.1	36.78	1	0	1	0	0		3730			1	1	0	1	0	0	#DIV/0!	0	#DIV/0!	73883	PREDICTED: putative exonuclease GOR [Homo sapiens]
NP_001407.1	36.63	2	0	0	0	2				1320000	1	1	0	0	0	1	#DIV/0!	#DIV/0!	#DIV/0!	46154	eukaryotic initiation factor 4A-I isoform 1 [Homo sapiens]
NP_056372.1	36.5	1	0	1	0	0		276000			1	1	0	1	0	0	#DIV/0!	0	#DIV/0!	223048	chromodomain-helicase-DNA-binding protein 5 [Homo sapiens]
|Tb11.02.5800	36.49	7	0	7	7	7		1540000	2280000	1420000	1	1	0	1	2	1	#DIV/0!	1	#DIV/0!	17786	| organism=Trypanosoma_brucei_TREU927 | product=calmodulin putative | location=Tb927_11_01_v4:2180824-2181288(-) | length=154
XP_011538027.1	36.45	2	0	2	0	0		190000			1	1	0	1	0	0	#DIV/0!	0	#DIV/0!	77513	PREDICTED: catenin alpha-3 isoform X2 [Homo sapiens]
|Tb927.4.4600	36.24	6	0	0	0	6				428000	1	1	0	0	0	2	#DIV/0!	#DIV/0!	#DIV/0!	31248	| organism=Trypanosoma_brucei_TREU927 | product=hypothetical protein conserved | location=Tb927_04_v4:1274621-1275403(-) | length=260
NP_115506.1	36.05	1	0	0	1	0			642000		1	1	0	0	1	0	#DIV/0!	#DIV/0!	#DIV/0!	103722	protein FAM186B [Homo sapiens]
|Tb927.6.1940	35.93	1	1	0	0	0	0				1	1	1	0	0	0	0	#DIV/0!	#DIV/0!	72789	| organism=Trypanosoma_brucei_TREU927 | product=hypothetical protein conserved; leucine-rich repeat protein (LRRP) putative | location=Tb927_06_v4:638688-640700(-) | length=670
NP_057715.2	35.87	1	0	0	0	1				921000	2	1	0	0	0	2	#DIV/0!	#DIV/0!	#DIV/0!	104804	PAX3- and PAX7-binding protein 1 isoform 1 [Homo sapiens]
|Tb11.02.1135	35.18	9	0	9	0	0		436000			1	1	0	1	0	0	#DIV/0!	0	#DIV/0!	13273	| organism=Trypanosoma_brucei_TREU927 | product=dynein light chain putative | location=Tb927_11_01_v4:1060376-1060726(+) | length=116
|Tb927.7.4520	34.97	6	0	6	0	0		31700			1	1	0	2	0	0	#DIV/0!	0	#DIV/0!	22315	| organism=Trypanosoma_brucei_TREU927 | product=hypothetical protein conserved | location=Tb927_07_v4:1204118-1204723(-) | length=201
NP_003183.1	34.5	2	0	0	2	0			104000		1	1	0	0	1	0	#DIV/0!	#DIV/0!	#DIV/0!	39220	tubulin-specific chaperone C [Homo sapiens]
|Tb10.70.2910	33.36	1	0	0	1	0			53400		1	1	0	0	1	0	#DIV/0!	#DIV/0!	#DIV/0!	77598	| organism=Trypanosoma_brucei_TREU927 | product=hypothetical protein conserved | location=Tb927_10_v4:1121587-1123578(+) | length=663
NP_001137233.1	33.35	3	0	0	3	0			641000		1	1	0	0	1	0	#DIV/0!	#DIV/0!	#DIV/0!	16832	eukaryotic translation initiation factor 5A-1 isoform B [Homo sapiens]
NP_008929.2	32.74	5	0	2	0	3				0	2	1	0	1	0	1	#DIV/0!	1	#DIV/0!	32040	secretagogin [Homo sapiens]
|Tb10.6k15.0390	32.74	1	0	0	1	0			43200		1	1	0	0	1	0	#DIV/0!	#DIV/0!	#DIV/0!	62857	| organism=Trypanosoma_brucei_TREU927 | product=ABC1 protein putative | location=Tb927_10_v4:2406902-2408596(+) | length=564
|Tb09.v1.0370	31.4	1	1	0	0	1	21600000				2	1	2	0	0	2	0	#DIV/0!	#DIV/0!	90452	| organism=Trypanosoma_brucei_TREU927 | product=hypothetical protein conserved | location=Tb927_09_v4:1221700-1224198(-) | length=832
|Tb10.70.2520	31.37	11	11	0	11	11	2110000		4420000	1920000	1	1	2	0	1	1	0.5	#DIV/0!	#DIV/0!	13029	| organism=Trypanosoma_brucei_TREU927 | product=dynein light chain putative | location=Tb927_10_v4:1184710-1185048(-) | length=112
|Tb927.8.730	30.49	3	0	3	0	0		41000			1	1	0	1	0	0	#DIV/0!	0	#DIV/0!	28338	| organism=Trypanosoma_brucei_TREU927 | product=nucleolar RNA-binding protein putative | location=Tb927_08_v4:204635-205396(-) | length=253
NP_001184026.2	29.85	4	0	0	0	4				0	1	1	0	0	0	1	#DIV/0!	#DIV/0!	#DIV/0!	28372	trypsin-3 isoform 3 preproprotein [Homo sapiens]
XP_011519059.1	29.31	1	0	1	0	0		105000			1	1	0	1	0	0	#DIV/0!	0	#DIV/0!	77964	PREDICTED: activating transcription factor 7-interacting protein 1 isoform X4 [Homo sapiens]
|Tb927.6.2260	28.14	7	0	7	0	0		44300			1	1	0	1	0	0	#DIV/0!	0	#DIV/0!	20147	| organism=Trypanosoma_brucei_TREU927 | product=hypothetical protein conserved | location=Tb927_06_v4:712044-712610(+) | length=188
|Tb927.6.2320	28.14	7	0	7	0	0		44300			1	1	0	1	0	0	#DIV/0!	0	#DIV/0!	20147	| organism=Trypanosoma_brucei_TREU927 | product=hypothetical protein conserved | location=Tb927_06_v4:720910-721476(+) | length=188
NP_001124.1	28.13	1	0	0	1	0			318000		1	1	0	0	1	0	#DIV/0!	#DIV/0!	#DIV/0!	69069	afamin precursor [Homo sapiens]
XP_011527951.1	27.98	5	0	0	5	0			27800000		1	1	0	0	1	0	#DIV/0!	#DIV/0!	#DIV/0!	27617	PREDICTED: protein FAM3B isoform X2 [Homo sapiens]
XP_011527950.1	27.98	5	0	0	5	0			27800000		1	1	0	0	1	0	#DIV/0!	#DIV/0!	#DIV/0!	26025	PREDICTED: protein FAM3B isoform X1 [Homo sapiens]
NP_996847.1	27.98	6	0	0	6	0			27800000		1	1	0	0	1	0	#DIV/0!	#DIV/0!	#DIV/0!	20815	protein FAM3B isoform b [Homo sapiens]
XP_011535342.1	27.36	1	0	0	1	0			21300		1	1	0	0	1	0	#DIV/0!	#DIV/0!	#DIV/0!	87400	PREDICTED: serine/threonine-protein phosphatase 4 regulatory subunit 4 isoform X2 [Homo sapiens]
XP_011535340.1	27.36	1	0	0	1	0			21300		1	1	0	0	1	0	#DIV/0!	#DIV/0!	#DIV/0!	90383	PREDICTED: serine/threonine-protein phosphatase 4 regulatory subunit 4 isoform X1 [Homo sapiens]
XP_011514713.1	27.32	4	0	0	0	4				4330000	1	1	0	0	0	1	#DIV/0!	#DIV/0!	#DIV/0!	51352	PREDICTED: trypsin-1 isoform X1 [Homo sapiens]
XP_006721296.1	26.64	2	2	0	2	0	1850000		2800000		1	1	7	0	9	0	1.28571	#DIV/0!	#DIV/0!	46794	PREDICTED: zinc finger protein 821 isoform X1 [Homo sapiens]
|Tb11.01.1800	26.6	7	7	0	0	0	499000				1	1	1	0	0	0	0	#DIV/0!	#DIV/0!	13523	| organism=Trypanosoma_brucei_TREU927 | product=hypothetical protein conserved | location=Tb927_11_01_v4:2645242-2645610(+) | length=122
NP_848519.1	26.49	6	0	0	6	0			3870000		1	1	0	0	1	0	#DIV/0!	#DIV/0!	#DIV/0!	37592	cyclin-dependent kinase 20 isoform 1 [Homo sapiens]
|Tb11.01.3500	23.23	2	0	0	2	0			184000		1	1	0	0	2	0	#DIV/0!	#DIV/0!	#DIV/0!	28476	| organism=Trypanosoma_brucei_TREU927 | product=hypothetical protein conserved | location=Tb927_11_01_v4:3057376-3058104(+) | length=242
XP_011533401.1	21.73	1	0	0	1	1			2650000	1090000	1	1	0	0	1	1	#DIV/0!	#DIV/0!	#DIV/0!	116090	PREDICTED: protocadherin-9 isoform X3 [Homo sapiens]
|Tb09.160.4460	167.2	45	6	8	43	31		856000	16300000	13200000	20	3	7	4	52	58	7.42857	14.5	10.9643	39499	| organism=Trypanosoma_brucei_TREU927 | product=TFIIF-stimulated CTD phosphatase putative | location=Tb927_09_v4:959374-960405(+) | length=343
|Tb09.160.4480	162.47	41	6	7	37	25		0			18	1	7	3	46	41	6.57143	13.6667	10.119	39505	| organism=Trypanosoma_brucei_TREU927 | product=TFIIF-stimulated CTD phosphatase putative | location=Tb927_09_v4:962115-963146(+) | length=343
XP_011531771.1	67.68	1	0	0	0	1				271000	6	1	3	1	0	8	0	8	4	448688	PREDICTED: dynein heavy chain 12 axonemal isoform X4 [Homo sapiens]
XP_011531769.1	67.68	1	0	0	0	1				271000	6	1	3	1	0	8	0	8	4	453085	PREDICTED: dynein heavy chain 12 axonemal isoform X2 [Homo sapiens]
|Tb927.7.7500	122.15	19	9	3	16	15	4110000	839000	22700000	12900000	9	6	7	2	16	10	2.28571	5	3.64286	36926	| organism=Trypanosoma_brucei_TREU927 | product=iron/ascorbate oxidoreductase family protein putative | location=Tb927_07_v4:2173833-2174795(+) | length=320
|Tb09.211.1370	115.46	19	6	17	13	11	112000	4470000	1010000	6840000	6	6	1	11	6	11	6	1	3.5	38802	| organism=Trypanosoma_brucei_TREU927 | product=glyceraldehyde-3-phosphate dehydrogenase putative | location=Tb927_09_v4:1507141-1508208(-) | length=355
|Tb927.5.3390	89.18	40	15	9	25	31	0	1850000	5040000	4170000	5	4	2	2	9	5	4.5	2.5	3.5	13175	| organism=Trypanosoma_brucei_TREU927 | product=ADG1 pseudogene | location=Tb927_05_v4:1072090-1072446(-) | length=118
|Tb927.3.5060	101.72	21	4	5	13	8	0	738000	4870000	2240000	8	8	2	2	9	4	4.5	2	3.25	39127	| organism=Trypanosoma_brucei_TREU927 | product=hypothetical protein conserved | location=Tb927_03_v4:1419145-1420188(+) | length=347
|Tb927.6.1570	140.93	33	7	7	28	17	265000	1770000	9240000	3410000	9	9	3	5	14	7	4.66667	1.4	3.03333	31753	| organism=Trypanosoma_brucei_TREU927 | product=2-hydroxy-3-oxopropionate reductase putative | location=Tb927_06_v4:543497-544399(-) | length=300
|Tb10.70.3850	107.08	6	1	2	4	0	443000	642000	2580000		6	5	1	2	6	0	6	0	3	99417	| organism=Trypanosoma_brucei_TREU927 | product=RNA-editing complex protein; RNA editing 3' exouridylylase; KREX2 | location=Tb927_10_v4:923635-926358(+) | length=907
|Tb10.70.1730	85.69	22	7	5	22	7	435000		1130000	667000	4	3	1	2	5	1	5	0.5	2.75	17510	| organism=Trypanosoma_brucei_TREU927 | product=40S ribosomal protein S18 putative | location=Tb927_10_v4:1332865-1333326(+) | length=153
|Tb10.70.1740	85.69	22	7	5	22	7	435000		1130000	667000	4	3	1	2	5	1	5	0.5	2.75	17510	| organism=Trypanosoma_brucei_TREU927 | product=40S ribosomal protein S18 putative | location=Tb927_10_v4:1332146-1332607(+) | length=153
|Tb927.6.4630	93	8	6	5	8	5	1640000	876000	3900000	2880000	3	2	3	1	7	3	2.33333	3	2.66667	48947	| organism=Trypanosoma_brucei_TREU927 | product=kinetoplastid-specific phospho-protein phosphatase putative | location=Tb927_06_v4:1292992-1294326(+) | length=444
|Tb927.1.2260	99.54	52	17	15	26	33		799000	667000	1650000	6	3	2	3	5	8	2.5	2.66667	2.58333	14030	| organism=Trypanosoma_brucei_TREU927 | product=calpain-like protein fragment putative | location=Tb927_01_v4:564977-565366(+) | length=129
|Tb10.70.3010	112.71	40	8	19	17	29	1170000	6320000	4550000	7470000	8	7	2	5	7	8	3.5	1.6	2.55	14753	| organism=Trypanosoma_brucei_TREU927 | product=hypothetical protein conserved | location=Tb927_10_v4:1111159-1111521(+) | length=120
|Tb11.01.3640	119.62	11	2	3	9	5	533000	547000	4140000	1550000	6	5	3	2	9	4	3	2	2.5	66635	| organism=Trypanosoma_brucei_TREU927 | product=acyl-coa dehydrogenase putative | location=Tb927_11_01_v4:3093005-3094828(+) | length=607
|Tb09.160.2550	113.48	34	17	11	10	13	602000	467000	2410000	124000	6	6	3	1	3	4	1	4	2.5	23841	| organism=Trypanosoma_brucei_TREU927 | product=ribosomal protein S7 putative | location=Tb927_09_v4:720303-720911(+) | length=202
|Tb10.6k15.3640	107.79	13	4	3	8	9	1240000	233000	2180000	1540000	5	5	3	1	3	4	1	4	2.5	37590	| organism=Trypanosoma_brucei_TREU927 | product=alternative oxidase | location=Tb927_10_v4:1762481-1763470(+) | length=329
|Tb927.8.3560	78.79	3	2	1	0	2	5610000	1200000		2930000	3	2	5	1	0	5	0	5	2.5	102457	| organism=Trypanosoma_brucei_TREU927 | product=DNA repair and recombination helicase protein PIF1 putative | location=Tb927_08_v4:1068931-1071717(-) | length=928
NP_006258.3	75.71	1	0	0	0	0			155000		5	1	1	1	3	2	3	2	2.5	358201	E3 SUMO-protein ligase RanBP2 [Homo sapiens]
NP_001106197.1	53.2	3	2	0	1	1	421000				5	1	1	1	3	2	3	2	2.5	167713	centrosomal protein of 170 kDa protein B isoform 1 [Homo sapiens]
|Tb10.70.7080	106.58	10	10	10	10	10	4210000	9940000	31600000	26900000	3	3	6	4	16	9	2.66667	2.25	2.45833	51818	| organism=Trypanosoma_brucei_TREU927 | product=serine carboxypeptidase III precursor putative; serine peptidase Clan SC Family S10 | location=Tb927_10_v4:281984-283384(-) | length=466
|Tb10.70.7090	106.58	10	10	10	10	10	4210000	9940000	31600000	26900000	3	3	6	4	16	9	2.66667	2.25	2.45833	51510	| organism=Trypanosoma_brucei_TREU927 | product=serine carboxypeptidase III precursor putative; serine carboxypeptidase (CBP1) precursor putative; serine peptidase Clan SC Family S10 | location=Tb927_10_v4:279975-281369(-) | length=4...
|Tb11.03.0940	93.4	7	3	3	3	7	987000	701000	1120000	1570000	3	3	2	1	1	4	0.5	4	2.25	72602	| organism=Trypanosoma_brucei_TREU927 | product=elongation factor putative | location=Tb927_11_01_v4:43124-45085(-) | length=653
XP_006720409.2	61.83	2	1	0	0	1		1660000			6	1	2	2	2	7	1	3.5	2.25	218326	PREDICTED: tetratricopeptide repeat protein 6 isoform X1 [Homo sapiens]
|Tb927.8.7170	156.75	38	31	16	28	38	11200000	10500000	38600000	33200000	15	13	18	10	27	29	1.5	2.9	2.2	42081	| organism=Trypanosoma_brucei_TREU927 | product=inositol polyphosphate 1-phosphatase putative | location=Tb927_08_v4:2062780-2063952(+) | length=390
|Tb11.39.0005	86.83	4	2	4	2	2	439000	1480000	318000	1300000	3	3	1	5	4	2	4	0.4	2.2	62036	| organism=Trypanosoma_brucei_TREU927 | product=hypothetical protein conserved | location=Tb927_11_01_v4:524032-525744(-) | length=570
|Tb10.61.1090	92.16	24	19	20	16	15	688000	1900000	1260000	1780000	6	3	4	8	5	24	1.25	3	2.125	16022	| organism=Trypanosoma_brucei_TREU927 | product=histone H3 variant | location=Tb927_10_v4:3686448-3686867(+) | length=139
NP_775922.2	84.52	1	0	0	0	0			46400		8	1	1	8	4	2	4	0.25	2.125	789902	fibrous sheath-interacting protein 2 [Homo sapiens]
|Tb927.8.1560	94.71	7	7	4	1	4	999000	879000		582000	6	2	8	1	1	4	0.125	4	2.0625	69483	| organism=Trypanosoma_brucei_TREU927 | product=hypothetical protein conserved | location=Tb927_08_v4:508257-510107(+) | length=616
|Tb927.1.710	137.4	19	6	13	10	13	1880000	1470000	2040000	1820000	8	1	4	24	6	60	1.5	2.5	2	45247	| organism=Trypanosoma_brucei_TREU927 | product=phosphoglycerate kinase | location=Tb927_01_v4:234176-235438(-) | length=420
|Tb11.02.5620	105.02	33	14	10	23	24	0	786000	2030000	2010000	3	3	1	2	2	4	2	2	2	13077	| organism=Trypanosoma_brucei_TREU927 | product=dynein light chain putative | location=Tb927_11_01_v4:2134989-2135336(-) | length=115
|Tb927.5.4350	99.81	28	14	8	28	19	4100000	2760000	14000000	6400000	4	4	6	6	9	15	1.5	2.5	2	19640	| organism=Trypanosoma_brucei_TREU927 | product=NUDIX hydrolase putative | location=Tb927_05_v4:1297355-1297867(-) | length=170
XP_006710593.1	75.77	0	0	0	0	0			10100000		5	1	1	1	2	2	2	2	2	855290	PREDICTED: microtubule-actin cross-linking factor 1 isoform X18 [Homo sapiens]
|Tb927.5.3330	73.55	1	0	0	0	0			78300		6	1	1	1	2	2	2	2	2	521769	| organism=Trypanosoma_brucei_TREU927 | product=hypothetical protein conserved | location=Tb927_05_v4:1047312-1061390(-) | length=4692
NP_001231892.1	65.4	2	1	0	1	0	1490000		181000		7	2	1	2	4	0	4	0	2	268165	neuron navigator 2 isoform 5 [Homo sapiens]
XP_011543367.1	65.03	1	0	0	0	1				453000	5	1	1	1	1	3	1	3	2	238526	PREDICTED: nuclear mitotic apparatus protein 1 isoform X4 [Homo sapiens]
XP_011543365.1	65.03	1	0	0	0	1				453000	5	1	1	1	1	3	1	3	2	240270	PREDICTED: nuclear mitotic apparatus protein 1 isoform X3 [Homo sapiens]
XP_011543358.1	65.03	1	0	0	0	1				453000	5	1	1	1	1	3	1	3	2	240270	PREDICTED: nuclear mitotic apparatus protein 1 isoform X3 [Homo sapiens]
XP_011543362.1	65.03	1	0	0	0	1				453000	5	1	1	1	1	3	1	3	2	240270	PREDICTED: nuclear mitotic apparatus protein 1 isoform X3 [Homo sapiens]
XP_011543356.1	65.03	1	0	0	0	1				453000	5	1	1	1	1	3	1	3	2	240270	PREDICTED: nuclear mitotic apparatus protein 1 isoform X3 [Homo sapiens]
XP_011543357.1	65.03	1	0	0	0	1				453000	5	1	1	1	1	3	1	3	2	240270	PREDICTED: nuclear mitotic apparatus protein 1 isoform X3 [Homo sapiens]
XP_011543363.1	65.03	1	0	0	0	1				453000	5	1	1	1	1	3	1	3	2	240270	PREDICTED: nuclear mitotic apparatus protein 1 isoform X3 [Homo sapiens]
XP_011543366.1	65.03	1	0	0	0	1				453000	5	1	1	1	1	3	1	3	2	240270	PREDICTED: nuclear mitotic apparatus protein 1 isoform X3 [Homo sapiens]
XP_011543360.1	65.03	1	0	0	0	1				453000	5	1	1	1	1	3	1	3	2	240270	PREDICTED: nuclear mitotic apparatus protein 1 isoform X3 [Homo sapiens]
XP_011543364.1	65.03	1	0	0	0	1				453000	5	1	1	1	1	3	1	3	2	240270	PREDICTED: nuclear mitotic apparatus protein 1 isoform X3 [Homo sapiens]
XP_011543361.1	65.03	1	0	0	0	1				453000	5	1	1	1	1	3	1	3	2	240270	PREDICTED: nuclear mitotic apparatus protein 1 isoform X3 [Homo sapiens]
XP_011543359.1	65.03	1	0	0	0	1				453000	5	1	1	1	1	3	1	3	2	240270	PREDICTED: nuclear mitotic apparatus protein 1 isoform X3 [Homo sapiens]
XP_011523363.1	60.78	1	0	0	0	0		389000			3	1	1	7	4	0	4	0	2	280014	PREDICTED: BAH and coiled-coil domain-containing protein 1 isoform X1 [Homo sapiens]
|Tb11.02.5770	152.42	58	39	49	48	43	38000000	25300000	86300000	31200000	8	8	22	26	61	31	2.77273	1.19231	1.98252	15118	| organism=Trypanosoma_brucei_TREU927 | product=mitochondrial RNA binding protein; RBP16; RNA- binding protein of 16 kDa | location=Tb927_11_01_v4:2177168-2177593(-) | length=141
|Tb927.7.5680	171.51	59	26	39	38	53	8780000	12900000	46100000	41100000	15	15	20	17	37	34	1.85	2	1.925	30038	| organism=Trypanosoma_brucei_TREU927 | product=deoxyribose-phosphate aldolase putative | location=Tb927_07_v4:1535179-1536021(+) | length=280
|Tb927.3.1820	98.12	22	17	4	15	15	3820000	0	3460000	4460000	4	3	6	1	5	3	0.833333	3	1.91667	25432	| organism=Trypanosoma_brucei_TREU927 | product=hypothetical protein conserved | location=Tb927_03_v4:472807-473544(-) | length=245
|Tb10.70.1200	156.02	45	15	39	43	41	10800000	19000000	38000000	24200000	13	8	7	20	20	19	2.85714	0.95	1.90357	24310	| organism=Trypanosoma_brucei_TREU927 | product=adenylate kinase putative | location=Tb927_10_v4:1428449-1429096(-) | length=215
|Tb11.03.0090	194.17	56	43	39	53	39	226000000	188000000	624000000	363000000	13	13	80	109	182	167	2.275	1.53211	1.90356	35288	| organism=Trypanosoma_brucei_TREU927 | product=ribokinase putative | location=Tb927_11_01_v4:260688-261689(+) | length=333
|Tb09.211.3550	295.68	80	61	69	69	75	1040000000	1090000000	3860000000	2770000000	68	62	305	440	643	746	2.1082	1.69545	1.90183	56366	| organism=Trypanosoma_brucei_TREU927 | product=glycerol kinase glycosomal | location=Tb927_09_v4:1920795-1922333(+) | length=512
XP_006715488.1	93.28	1	0	0	0	0	24700000		426000		17	2	5	3	4	9	0.8	3	1.9	1003441	PREDICTED: nesprin-1 isoform X20 [Homo sapiens]
NP_149062.1	93.31	1	0	0	0	0	24700000		426000		17	2	5	3	4	9	0.8	3	1.9	1005204	nesprin-1 isoform 2 [Homo sapiens]
XP_006715484.1	93.28	1	0	0	0	0	24700000		426000		17	2	5	3	4	9	0.8	3	1.9	1010542	PREDICTED: nesprin-1 isoform X15 [Homo sapiens]
NP_892006.3	93.31	1	0	0	0	0	24700000		426000		17	2	5	3	4	9	0.8	3	1.9	1011108	nesprin-1 isoform 1 [Homo sapiens]
XP_006715479.1	93.28	1	0	0	0	0	24700000		426000		17	2	5	3	4	9	0.8	3	1.9	1011861	PREDICTED: nesprin-1 isoform X12 [Homo sapiens]
XP_006715478.1	93.28	1	0	0	0	0	24700000		426000		17	2	5	3	4	9	0.8	3	1.9	1012465	PREDICTED: nesprin-1 isoform X11 [Homo sapiens]
XP_006715476.1	93.28	1	0	0	0	0	24700000		426000		17	2	5	3	4	9	0.8	3	1.9	1014037	PREDICTED: nesprin-1 isoform X9 [Homo sapiens]
XP_006715475.1	93.28	1	0	0	0	0	24700000		426000		17	2	5	3	4	9	0.8	3	1.9	1014393	PREDICTED: nesprin-1 isoform X8 [Homo sapiens]
XP_006715473.1	93.28	1	0	0	0	0	24700000		426000		17	2	5	3	4	9	0.8	3	1.9	1014997	PREDICTED: nesprin-1 isoform X6 [Homo sapiens]
|Tb09.160.2100	75.32	8	8	2	2	2	128000				2	1	5	1	4	3	0.8	3	1.9	30489	| organism=Trypanosoma_brucei_TREU927 | product=low molecular weight protein tyrosine phosphatase putative | location=Tb927_09_v4:661950-662741(+) | length=263
|Tb11.01.7880	135.84	54	46	46	46	50	1010000	5140000	13600000	22000000	13	8	9	12	16	24	1.77778	2	1.88889	14854	| organism=Trypanosoma_brucei_TREU927 | product=microtubule-associated protein; corset-associated protein 17 | location=Tb927_11_01_v4:4229908-4230306(-) | length=132
|Tb10.70.5800	302.09	71	67	70	66	70	211000000	146000000	630000000	290000000	53	4	343	250	689	438	2.00875	1.752	1.88037	51149	| organism=Trypanosoma_brucei_TREU927 | product=hexokinase | location=Tb927_10_v4:528935-530350(+) | length=471
|Tb927.8.3530	266.02	91	72	82	81	86	860000000	952000000	3130000000	1840000000	54	47	278	211	598	338	2.15108	1.6019	1.87649	37805	| organism=Trypanosoma_brucei_TREU927 | product=glycerol-3-phosphate dehydrogenase [NAD+] glycosomal | location=Tb927_08_v4:1057497-1058561(-) | length=354
|Tb10.70.7770	100.24	18	11	4	11	6	3410000	1650000	4290000	2470000	4	3	4	2	7	4	1.75	2	1.875	37060	| organism=Trypanosoma_brucei_TREU927 | product=hypothetical protein conserved | location=Tb927_10_v4:131331-132335(+) | length=334
|Tb927.8.6230	67.95	7	3	6	6	3		12000	13900		3	1	2	4	6	3	3	0.75	1.875	37268	| organism=Trypanosoma_brucei_TREU927 | product=hypothetical protein conserved | location=Tb927_08_v4:1812959-1813948(+) | length=329
|Tb10.70.5820	296.25	75	66	73	66	74	18000000	25500000	56100000	72900000	52	3	287	225	541	413	1.88502	1.83556	1.86029	51295	| organism=Trypanosoma_brucei_TREU927 | product=hexokinase | location=Tb927_10_v4:525889-527304(+) | length=471
|Tb11.02.3210	256.28	89	69	89	79	73	1130000000	665000000	3170000000	1310000000	38	36	236	207	472	347	2	1.67633	1.83816	26819	| organism=Trypanosoma_brucei_TREU927 | product=triosephosphate isomerase | location=Tb927_11_01_v4:1543092-1543844(+) | length=250
|Tb927.2.4110	119.5	16	5	6	7	7	1690000	1930000	1440000	987000	6	5	2	3	4	5	2	1.66667	1.83333	52064	| organism=Trypanosoma_brucei_TREU927 | product=mitochondrial processing peptidase alpha subunit putative | location=Tb927_02_v4:720227-721636(-) | length=469
|Tb09.160.1070	67.26	14	11	8	14	8	4220000	3420000	12000000	4470000	3	3	3	3	6	5	2	1.66667	1.83333	41498	| organism=Trypanosoma_brucei_TREU927 | product=hypothetical protein conserved | location=Tb927_09_v4:504245-505348(-) | length=367
|Tb927.7.3950	107.01	5	2	1	5	1	133000		186000		6	2	3	1	8	1	2.66667	1	1.83333	107377	| organism=Trypanosoma_brucei_TREU927 | product=RNA-editing complex protein; RNA-editing 3' terminal uridylyl transferase 1; KRET1 | location=Tb927_07_v4:1034535-1037462(+) | length=975
|Tb927.5.1300	102.18	8	2	3	2	7	1080000	674000	947000	2710000	5	4	3	2	2	6	0.666667	3	1.83333	89631	| organism=Trypanosoma_brucei_TREU927 | product=vacuolar proton translocating ATPase subunit A putative | location=Tb927_05_v4:424597-426948(+) | length=783
|Tb927.2.4210	296.97	85	66	73	74	79	828000000	796000000	2130000000	1580000000	73	68	268	369	519	586	1.93657	1.58808	1.76232	58565	| organism=Trypanosoma_brucei_TREU927 | product=glycosomal phosphoenolpyruvate carboxykinase | location=Tb927_02_v4:741129-742706(-) | length=525
|Tb927.7.3520	131.2	47	43	13	47	47	3960000	1820000	14300000	7150000	4	4	12	6	14	14	1.16667	2.33333	1.75	14849	| organism=Trypanosoma_brucei_TREU927 | product=hypothetical protein conserved | location=Tb927_07_v4:909322-909726(-) | length=134
NP_003290.1	69.28	3	2	1	1	1	112000				3	1	4	1	2	3	0.5	3	1.75	92469	endoplasmin precursor [Homo sapiens]
|Tb927.8.4930	56.73	14	10	10	14	10	2370000	2960000	4040000	4240000	2	2	2	2	3	4	1.5	2	1.75	33896	| organism=Trypanosoma_brucei_TREU927 | product=hypothetical protein conserved | location=Tb927_08_v4:1459002-1459919(+) | length=305
|Tb927.6.4280	311.26	86	81	80	84	80	2090000000	2290000000	6170000000	4100000000	73	61	1596	870	2988	1370	1.87218	1.57471	1.72345	39048	| organism=Trypanosoma_brucei_TREU927 | product=glyceraldehyde 3-phosphate dehydrogenase glycosomal | location=Tb927_06_v4:1218552-1219631(-) | length=359
|Tb927.6.4300	311.26	86	81	80	84	80	2090000000	2290000000	6170000000	4100000000	73	61	1596	870	2988	1370	1.87218	1.57471	1.72345	39048	| organism=Trypanosoma_brucei_TREU927 | product=glyceraldehyde 3-phosphate dehydrogenase glycosomal | location=Tb927_06_v4:1221154-1222233(-) | length=359
|Tb10.70.4590	124.93	58	23	17	37	58	707000	5660000	3930000	9270000	12	11	6	10	11	16	1.83333	1.6	1.71667	13791	| organism=Trypanosoma_brucei_TREU927 | product=hypothetical protein conserved | location=Tb927_10_v4:775230-775577(+) | length=115
|Tb10.100.0130	127.28	29	11	11	22	14	6260000	4550000	14600000	11000000	12	10	10	5	18	8	1.8	1.6	1.7	39937	| organism=Trypanosoma_brucei_TREU927 | product=peroxin 14 putative | location=Tb927_10_v4:77732-78832(+) | length=366
|Tb927.7.7410	176.14	43	31	9	27	24	8930000	1510000	7200000	14000000	13	12	19	4	12	11	0.631579	2.75	1.69079	35787	| organism=Trypanosoma_brucei_TREU927 | product=oxidoreductase putative | location=Tb927_07_v4:2131551-2132558(-) | length=335
|Tb927.7.840	93.56	40	31	31	35	27	12400000	11200000	27900000	13900000	5	4	6	8	15	7	2.5	0.875	1.6875	14510	| organism=Trypanosoma_brucei_TREU927 | product=hypothetical protein conserved | location=Tb927_07_v4:200528-200902(-) | length=124
|Tb927.6.4130	126.56	73	22	22	38	40	652000	1630000	5430000	2370000	10	9	3	3	5	5	1.66667	1.66667	1.66667	11734	| organism=Trypanosoma_brucei_TREU927 | product=hypothetical protein conserved | location=Tb927_06_v4:1192409-1192723(-) | length=104
|Tb11.22.0003	111.83	9	2	4	3	2	371000	1370000	1510000	613000	8	5	3	3	5	5	1.66667	1.66667	1.66667	100851	| organism=Trypanosoma_brucei_TREU927 | product=phosphoglycerate kinase putative | location=Tb927_11_01_v4:663970-666711(+) | length=913
NP_000517.2	153.96	22	9	5	8	18	342000		344000	1340000	11	2	12	6	14	13	1.16667	2.16667	1.66667	51622	keratin type I cytoskeletal 14 [Homo sapiens]
|Tb11.01.3780	85.77	8	4	4	4	8	609000	670000	1680000	1760000	2	2	3	3	6	4	2	1.33333	1.66667	43527	| organism=Trypanosoma_brucei_TREU927 | product=cytochrome oxidase assembly protein putative | location=Tb927_11_01_v4:3131532-3132713(+) | length=393
XP_011540667.1	63.93	2	0	0	2	1			12100000		4	1	2	3	4	4	2	1.33333	1.66667	181644	PREDICTED: eukaryotic translation initiation factor 4 gamma 3 isoform X11 [Homo sapiens]
XP_011540659.1	63.93	2	0	0	2	1			12100000		4	1	2	3	4	4	2	1.33333	1.66667	186333	PREDICTED: eukaryotic translation initiation factor 4 gamma 3 isoform X3 [Homo sapiens]
XP_011540658.1	63.93	2	0	0	2	1			12100000		4	1	2	3	4	4	2	1.33333	1.66667	186960	PREDICTED: eukaryotic translation initiation factor 4 gamma 3 isoform X2 [Homo sapiens]
XP_011540672.1	63.93	2	0	0	2	1			12100000		4	1	2	3	4	4	2	1.33333	1.66667	187088	PREDICTED: eukaryotic translation initiation factor 4 gamma 3 isoform X15 [Homo sapiens]
XP_011540668.1	63.93	2	0	0	2	1			12100000		4	1	2	3	4	4	2	1.33333	1.66667	193118	PREDICTED: eukaryotic translation initiation factor 4 gamma 3 isoform X12 [Homo sapiens]
|Tb927.8.5640	175.37	58	29	51	38	58	33100000	16900000	77700000	33600000	18	16	34	32	66	42	1.94118	1.3125	1.62684	37090	| organism=Trypanosoma_brucei_TREU927 | product=hypothetical protein conserved | location=Tb927_08_v4:1675402-1676403(+) | length=333
|Tb11.55.0013	117.14	15	3	8	8	5	169000	2120000	3490000	987000	6	4	2	4	5	3	2.5	0.75	1.625	48151	| organism=Trypanosoma_brucei_TREU927 | product=Cysteinedesulfurase putative | location=Tb927_11_01_v4:492111-493424(-) | length=437
|Tb09.211.2740	239.75	71	57	58	66	64	262000000	348000000	921000000	744000000	38	38	100	167	129	323	1.29	1.93413	1.61207	25976	| organism=Trypanosoma_brucei_TREU927 | product=Gim5B protein; glycosomal membrane protein | location=Tb927_09_v4:1757094-1757819(+) | length=241
|Tb927.1.720	146.29	26	12	15	7	15	8400000	5990000	9230000	8560000	14	7	7	28	7	62	1	2.21429	1.60714	55747	| organism=Trypanosoma_brucei_TREU927 | product=phosphoglycerate kinase | location=Tb927_01_v4:235770-237299(-) | length=509
|Tb927.5.3090	128.24	69	61	48	61	48	7330000	7500000	21800000	8260000	6	6	11	9	23	10	2.09091	1.11111	1.60101	11655	| organism=Trypanosoma_brucei_TREU927 | product=hypothetical protein conserved | location=Tb927_05_v4:962873-963178(+) | length=101
|Tb927.8.2770	152.11	8	2	2	1	5	1750000	2050000	2580000	2340000	18	10	5	5	4	12	0.8	2.4	1.6	342483	| organism=Trypanosoma_brucei_TREU927 | product=hypothetical protein conserved | location=Tb927_08_v4:817353-826652(+) | length=3099
|Tb927.8.3690	154.29	27	15	10	17	19	3720000	1770000	6430000	3880000	12	6	18	9	25	16	1.38889	1.77778	1.58333	48565	| organism=Trypanosoma_brucei_TREU927 | product=isocitrate dehydrogenase [NADP] mitochondrial precursor putative | location=Tb927_08_v4:1104950-1106263(-) | length=437
|Tb10.70.3720	159.98	20	8	8	10	7	1740000	1770000	3220000	1200000	23	14	15	17	27	23	1.8	1.35294	1.57647	133528	| organism=Trypanosoma_brucei_TREU927 | product=NADH-dependent fumarate reductase putative | location=Tb927_10_v4:945455-949153(-) | length=1232
|Tb927.2.2970	99.08	19	12	7	11	9	1930000	1650000	3460000	2730000	5	5	5	3	4	7	0.8	2.33333	1.56667	33963	| organism=Trypanosoma_brucei_TREU927 | product=mitochondrial carrier protein putative | location=Tb927_02_v4:564310-565248(+) | length=312
|Tb09.160.0370	84.65	17	5	12	10	6	358000	3600000	2820000	140000	7	6	3	5	7	4	2.33333	0.8	1.56667	42440	| organism=Trypanosoma_brucei_TREU927 | product=hypothetical protein conserved | location=Tb927_09_v4:333856-334995(-) | length=379
|Tb10.6k15.0480	131.98	52	36	52	45	50	24800000	24500000	59300000	49200000	9	8	14	24	29	25	2.07143	1.04167	1.55655	17194	| organism=Trypanosoma_brucei_TREU927 | product=hypothetical protein conserved | location=Tb927_10_v4:2393545-2394018(+) | length=157
NP_005545.1	173.42	29	9	11	7	24				970000	19	1	19	11	21	22	1.10526	2	1.55263	60045	keratin type II cytoskeletal 6A [Homo sapiens]
NP_775109.2	173.42	29	9	11	7	24				970000	19	1	19	11	21	22	1.10526	2	1.55263	60025	keratin type II cytoskeletal 6C [Homo sapiens]
|Tb11.01.3370	157.72	52	35	48	39	48	75100000	113000000	258000000	190000000	13	12	47	59	88	71	1.87234	1.20339	1.53787	24027	| organism=Trypanosoma_brucei_TREU927 | product=glycosomal membrane protein putative | location=Tb927_11_01_v4:3029096-3029752(+) | length=218
|Tb927.5.1610	103.4	25	20	6	12	14	4660000	324000	3790000	3060000	8	4	7	2	4	5	0.571429	2.5	1.53571	25712	| organism=Trypanosoma_brucei_TREU927 | product=60S ribosomal protein L13a putative | location=Tb927_05_v4:511078-511746(+) | length=222
|Tb927.4.3550	103.4	16	13	4	8	9	4660000	324000	3790000	3060000	8	4	7	2	4	5	0.571429	2.5	1.53571	39155	| organism=Trypanosoma_brucei_TREU927 | product=60S ribosomal protein L13a putative | location=Tb927_04_v4:911751-912779(-) | length=342
|Tb09.160.4380	156.2	48	26	43	40	37	23000000	18900000	62000000	29200000	8	8	18	45	29	65	1.61111	1.44444	1.52778	21281	| organism=Trypanosoma_brucei_TREU927 | product=succinate dehydrogenase putative | location=Tb927_09_v4:949690-950256(+) | length=188
NP_001244263.1	107.22	8	4	5	5	5			0		7	1	8	9	10	16	1.25	1.77778	1.51389	57547	ATP synthase subunit alpha mitochondrial isoform b precursor [Homo sapiens]
NP_001001937.1	107.22	7	3	5	5	4			0		7	1	8	9	10	16	1.25	1.77778	1.51389	59751	ATP synthase subunit alpha mitochondrial isoform a precursor [Homo sapiens]
|Tb927.1.3830	186.48	37	14	20	24	30	16200000	16000000	56200000	40800000	20	20	31	61	47	91	1.51613	1.4918	1.50397	67615	| organism=Trypanosoma_brucei_TREU927 | product=glucose-6-phosphate isomerase glycosomal | location=Tb927_01_v4:816419-818242(+) | length=607
|Tb927.6.3050	135.71	19	11	6	10	12	4040000	3070000	3310000	6030000	8	6	8	4	8	8	1	2	1.5	59690	| organism=Trypanosoma_brucei_TREU927 | product=aldehyde dehydrogenase family putative | location=Tb927_06_v4:904935-906566(+) | length=543
|Tb927.4.3160	126.49	4	1	1	2	1	231000	444000	81100	805000	5	4	2	2	3	3	1.5	1.5	1.5	137140	| organism=Trypanosoma_brucei_TREU927 | product=dihydroxyacetone phosphate acyltransferase putative; glycerol-3-phosphate acyltransferase putative | location=Tb927_04_v4:829752-833480(+) | length=1242
|Tb10.70.6450	117.05	3	2	0	0	1	609000				7	3	4	1	0	3	0	3	1.5	259125	| organism=Trypanosoma_brucei_TREU927 | product=NOT1 | location=Tb927_10_v4:405760-412740(-) | length=2326
|Tb11.01.2550	115.79	20	15	6	10	10	3690000	603000	4090000	1740000	6	5	5	2	5	4	1	2	1.5	30902	| organism=Trypanosoma_brucei_TREU927 | product=hypothetical protein conserved | location=Tb927_11_01_v4:2827975-2828814(+) | length=279
|Tb927.3.4760	105.23	7	3	3	4	3	447000		735000		5	2	2	3	4	3	2	1	1.5	73149	| organism=Trypanosoma_brucei_TREU927 | product=dynamin putative | location=Tb927_03_v4:1344510-1346492(-) | length=660
|Tb927.3.3490	102.18	16	9	10	10	11	819000	981000	845000	1550000	6	4	3	3	3	6	1	2	1.5	30866	| organism=Trypanosoma_brucei_TREU927 | product=high mobility group protein putative | location=Tb927_03_v4:985621-986436(+) | length=271
|Tb11.02.0170	100.55	9	5	1	0	2	1580000	312000		103000	4	4	3	1	0	3	0	3	1.5	63116	| organism=Trypanosoma_brucei_TREU927 | product=hypothetical protein conserved | location=Tb927_11_01_v4:733798-735519(-) | length=573
|Tb11.01.3010	99.94	1	1	0	0	1	200000	293000	449000	0	6	2	3	2	3	4	1	2	1.5	480262	| organism=Trypanosoma_brucei_TREU927 | product=dynein heavy chain putative | location=Tb927_11_01_v4:2938451-2951179(+) | length=4242
|Tb927.7.5280	60.75	1	0	0	1	0			29300		3	1	1	1	2	1	2	1	1.5	220215	| organism=Trypanosoma_brucei_TREU927 | product=hypothetical protein conserved | location=Tb927_07_v4:1395731-1401760(+) | length=2009
|Tb11.02.0120	58.01	3	2	2	3	0	598000	326000	1590000		2	2	1	1	3	0	3	0	1.5	60161	| organism=Trypanosoma_brucei_TREU927 | product=UDP-N-acetylglucosamine pyrophosphorylase putative | location=Tb927_11_01_v4:722616-724253(-) | length=545
XP_006713220.1	57.95	1	0	0	1	0			5470000		4	1	1	1	2	1	2	1	1.5	243233	PREDICTED: microtubule-associated protein 4 isoform X15 [Homo sapiens]
XP_005265196.1	57.95	1	0	0	1	0			5470000		4	1	1	1	2	1	2	1	1.5	245456	PREDICTED: microtubule-associated protein 4 isoform X11 [Homo sapiens]
XP_005265195.1	57.95	1	0	0	1	0			5470000		4	1	1	1	2	1	2	1	1.5	245456	PREDICTED: microtubule-associated protein 4 isoform X11 [Homo sapiens]
XP_011532013.1	57.95	1	0	0	1	0			5470000		4	1	1	1	2	1	2	1	1.5	246548	PREDICTED: microtubule-associated protein 4 isoform X10 [Homo sapiens]
XP_011532016.1	57.95	1	0	0	1	0			5470000		4	1	1	1	2	1	2	1	1.5	241256	PREDICTED: microtubule-associated protein 4 isoform X13 [Homo sapiens]
NP_619541.1	50.16	21	9	4	17	4			311000		3	1	2	2	4	2	2	1	1.5	12146	histone H2A.V isoform 2 [Homo sapiens]
XP_011544156.1	48.01	3	2	1	1	1	6610000				3	1	1	1	1	2	1	2	1.5	66827	PREDICTED: integrin alpha-X isoform X3 [Homo sapiens]
XP_011544155.1	48.01	3	2	1	1	1	6610000				3	1	1	1	1	2	1	2	1.5	68161	PREDICTED: integrin alpha-X isoform X2 [Homo sapiens]
XP_011544154.1	48.01	2	1	1	1	1	6610000				3	1	1	1	1	2	1	2	1.5	87238	PREDICTED: integrin alpha-X isoform X1 [Homo sapiens]
NP_000878.2	48.01	1	1	1	0	1	6610000				3	1	1	1	1	2	1	2	1.5	127829	integrin alpha-X isoform 2 precursor [Homo sapiens]
NP_001273304.1	48.01	1	1	1	0	1	6610000				3	1	1	1	1	2	1	2	1.5	128537	integrin alpha-X isoform 1 precursor [Homo sapiens]
|Tb927.8.5460	143.05	19	8	11	10	18	11700000	21000000	10400000	36600000	8	7	16	16	19	28	1.1875	1.75	1.46875	45719	| organism=Trypanosoma_brucei_TREU927 | product=flagellar calcium-binding protein | location=Tb927_08_v4:1617393-1618616(+) | length=407
|Tb927.5.940	230.01	38	20	32	31	34	133000	1080000	1760000		31	4	79	71	135	87	1.70886	1.22535	1.46711	94922	| organism=Trypanosoma_brucei_TREU927 | product=NADH-dependent fumarate reductase putative | location=Tb927_05_v4:314137-316770(+) | length=877
|Tb927.6.3150	126.61	2	1	0	1	1	414000	339000	656000	986000	9	4	4	3	5	5	1.25	1.66667	1.45833	501141	| organism=Trypanosoma_brucei_TREU927 | product=Hydin | location=Tb927_06_v4:927480-941045(+) | length=4521
XP_011513305.1	67.96	1	0	1	0	1				3450000	5	1	1	11	2	10	2	0.909091	1.45455	226664	PREDICTED: mediator of DNA damage checkpoint protein 1 isoform X6 [Homo sapiens]
XP_011546250.1	67.96	1	0	1	0	1				3450000	5	1	1	11	2	10	2	0.909091	1.45455	226664	PREDICTED: mediator of DNA damage checkpoint protein 1 isoform X6 [Homo sapiens]
XP_011545636.1	67.96	1	0	1	0	1				3450000	5	1	1	11	2	10	2	0.909091	1.45455	226664	PREDICTED: mediator of DNA damage checkpoint protein 1 isoform X6 [Homo sapiens]
XP_011546806.1	67.96	1	0	1	0	1				3450000	5	1	1	11	2	10	2	0.909091	1.45455	226606	PREDICTED: mediator of DNA damage checkpoint protein 1 isoform X6 [Homo sapiens]
XP_005249549.1	67.96	1	0	1	0	1				3450000	5	1	1	11	2	10	2	0.909091	1.45455	229102	PREDICTED: mediator of DNA damage checkpoint protein 1 isoform X4 [Homo sapiens]
|Tb11.01.6660	122.06	33	18	25	16	31	2500000	5200000	5010000	6570000	9	6	8	9	8	17	1	1.88889	1.44444	23280	| organism=Trypanosoma_brucei_TREU927 | product=iron superoxide dismutase | location=Tb927_11_01_v4:3937173-3937799(-) | length=208
|Tb10.70.3190	131.53	6	3	2	3	2	748000	4560000	2670000	5670000	14	7	8	8	9	14	1.125	1.75	1.4375	127097	| organism=Trypanosoma_brucei_TREU927 | product=hypothetical protein conserved | location=Tb927_10_v4:1073686-1077237(-) | length=1183
|Tb11.47.0022	98.9	32	24	11	24	27	5400000	9980000	25500000	9710000	5	5	8	7	15	7	1.875	1	1.4375	20267	| organism=Trypanosoma_brucei_TREU927 | product=hypothetical protein conserved | location=Tb927_11_01_v4:363594-364103(+) | length=169
|Tb11.55.0009	171.77	55	33	48	45	50	41200000	16900000	51400000	42600000	10	10	18	31	32	34	1.77778	1.09677	1.43728	23253	| organism=Trypanosoma_brucei_TREU927 | product=mitochondrial RNA binding protein 1; gBP21 MRP1 | location=Tb927_11_01_v4:500615-501235(-) | length=206
|Tb927.8.6060	255.79	74	72	66	66	64	275000000	281000000	462000000	394000000	39	36	132	132	178	201	1.34848	1.52273	1.43561	43734	| organism=Trypanosoma_brucei_TREU927 | product=2-amino-3-ketobutyrate coenzyme A ligase putative | location=Tb927_08_v4:1766446-1767660(+) | length=404
|Tb11.01.1440	114.5	17	7	10	10	10	1770000	1720000	2660000	3140000	5	5	3	5	5	6	1.66667	1.2	1.43333	41142	| organism=Trypanosoma_brucei_TREU927 | product=aminomethyltransferase putative | location=Tb927_11_01_v4:2573760-2574887(-) | length=375
|Tb927.3.2340	80.82	12	10	2	12	2	434000	675000	927000	358000	3	3	3	2	7	1	2.33333	0.5	1.41667	37748	| organism=Trypanosoma_brucei_TREU927 | product=peroxin-2 | location=Tb927_03_v4:599846-600844(+) | length=332
NP_997195.1	180.79	30	24	24	20	23				708000	20	1	167	120	295	128	1.76647	1.06667	1.41657	49917	tubulin alpha-3E chain [Homo sapiens]
|Tb927.5.930	262.52	62	27	49	44	53	49900000	49600000	134000000	120000000	59	28	132	142	202	185	1.5303	1.30282	1.41656	123690	| organism=Trypanosoma_brucei_TREU927 | product=NADH-dependent fumarate reductase | location=Tb927_05_v4:309367-312795(+) | length=1142
|Tb10.61.0980	251.11	74	62	71	72	74	903000000	1020000000	3220000000	2180000000	49	44	534	468	798	615	1.49438	1.3141	1.40424	33710	| organism=Trypanosoma_brucei_TREU927 | product=glycosomal malate dehydrogenase | location=Tb927_10_v4:3714549-3715520(+) | length=323
|Tb10.70.3510	109.8	30	19	13	19	13	3180000	2460000	3460000	2340000	5	5	5	2	4	4	0.8	2	1.4	20904	| organism=Trypanosoma_brucei_TREU927 | product=60S ribosomal protein L18a putative | location=Tb927_10_v4:1010779-1011318(-) | length=179
|Tb11.01.5720	109.8	30	19	13	19	13	3180000	2460000	3460000	2340000	5	5	5	2	4	4	0.8	2	1.4	20904	| organism=Trypanosoma_brucei_TREU927 | product=ribosomal protein L18 putative | location=Tb927_11_01_v4:3685513-3686052(+) | length=179
|Tb10.70.1370	276.26	91	82	81	68	91	882000000	1010000000	2070000000	1410000000	62	56	246	263	356	354	1.44715	1.34601	1.39658	41071	| organism=Trypanosoma_brucei_TREU927 | product=fructose-bisphosphate aldolase glycosomal | location=Tb927_10_v4:1403364-1404482(+) | length=372
|Tb927.5.1710	142.96	44	24	37	37	44	40500000	49300000	41300000	39500000	8	8	14	24	25	24	1.78571	1	1.39286	21226	| organism=Trypanosoma_brucei_TREU927 | product=ribonucleoprotein p18 mitochondrial precursor putative | location=Tb927_05_v4:540867-541433(+) | length=188
|Tb09.211.1750	192.47	56	36	50	49	50	56900000	71400000	119000000	80900000	18	16	47	66	82	67	1.74468	1.01515	1.37992	34296	| organism=Trypanosoma_brucei_TREU927 | product=mitochondrial carrier protein putative; mitochondrial phosphate transporter putative | location=Tb927_09_v4:1568761-1569714(-) | length=317
|Tb927.3.4030	117.62	4	3	0	1	1	1700000			578000	6	2	4	1	3	2	0.75	2	1.375	135874	| organism=Trypanosoma_brucei_TREU927 | product=hypothetical protein conserved | location=Tb927_03_v4:1135385-1139041(-) | length=1218
|Tb927.7.1790	178.22	53	42	42	52	48	41500000	35300000	145000000	81800000	15	12	44	36	72	40	1.63636	1.11111	1.37374	25624	| organism=Trypanosoma_brucei_TREU927 | product=adenine phosphoribosyltransferase putative | location=Tb927_07_v4:438274-438966(+) | length=230
|Tb927.8.1990	186.69	79	47	79	39	72	128000000	108000000	248000000	144000000	20	19	54	70	90	74	1.66667	1.05714	1.3619	25632	| organism=Trypanosoma_brucei_TREU927 | product=tryparedoxin peroxidase | location=Tb927_08_v4:634173-634853(+) | length=226
|Tb11.03.0230	228.06	62	35	56	44	58	74300000	93500000	174000000	191000000	30	23	68	89	99	112	1.45588	1.25843	1.35715	46771	| organism=Trypanosoma_brucei_TREU927 | product=isocitrate dehydrogenase putative | location=Tb927_11_01_v4:230573-231814(+) | length=413
|Tb927.5.2080	225.16	58	50	47	50	51	168000000	51000000	319000000	138000000	30	29	134	57	152	90	1.13433	1.57895	1.35664	52239	| organism=Trypanosoma_brucei_TREU927 | product=inosine-5'-monophosphate dehydrogenase putative | location=Tb927_05_v4:656344-657819(-) | length=491
|Tb927.8.3380	158.68	46	38	40	40	39	15700000	13100000	37700000	29900000	12	11	21	17	31	21	1.47619	1.23529	1.35574	27259	| organism=Trypanosoma_brucei_TREU927 | product=electron transfer protein putative | location=Tb927_08_v4:1010209-1010937(+) | length=242
|Tb927.2.4610	179.3	49	24	34	31	41	291000		913000		21	1	18	28	25	37	1.38889	1.32143	1.35516	40491	| organism=Trypanosoma_brucei_TREU927 | product=branched-chain amino acid aminotransferase putative | location=Tb927_02_v4:820160-821263(-) | length=367
|Tb10.70.2970	157.05	60	28	35	36	38	4810000	8090000	9180000	13200000	13	11	15	10	15	17	1	1.7	1.35	24056	| organism=Trypanosoma_brucei_TREU927 | product=hypothetical protein conserved | location=Tb927_10_v4:1115481-1116086(+) | length=201
|Tb927.6.2790	213.81	70	47	61	58	66	332000000	301000000	866000000	528000000	26	24	142	137	197	178	1.38732	1.29927	1.3433	36958	| organism=Trypanosoma_brucei_TREU927 | product=L-threonine 3-dehydrogenase putative | location=Tb927_06_v4:836359-837357(+) | length=332
|Tb927.8.6580	217.46	56	26	35	38	45	60200000	53100000	124000000	90400000	25	24	50	43	63	61	1.26	1.4186	1.3393	66881	| organism=Trypanosoma_brucei_TREU927 | product=succinate dehydrogenase flavoprotein putative | location=Tb927_08_v4:1902208-1904037(-) | length=609
NP_061816.1	180.34	29	23	26	20	19		83900			19	1	165	88	290	81	1.75758	0.920455	1.33902	50094	tubulin alpha-8 chain isoform 1 [Homo sapiens]
|Tb927.4.1360	143.41	32	15	23	27	32	4270000	14600000	29200000	45700000	11	9	12	19	15	27	1.25	1.42105	1.33553	32548	| organism=Trypanosoma_brucei_TREU927 | product=hypothetical protein conserved | location=Tb927_04_v4:356652-357533(-) | length=293
|Tb09.211.2830	107.25	28	7	28	7	25	395000	2050000	2690000	2980000	5	3	2	6	3	7	1.5	1.16667	1.33333	19436	| organism=Trypanosoma_brucei_TREU927 | product=iron-sulfur cluster assembly protein putative | location=Tb927_09_v4:1771613-1772155(+) | length=180
|Tb927.1.2100	103.56	5	1	2	3	1	2060000	1140000	1770000	296000	4	4	3	1	5	1	1.66667	1	1.33333	126155	| organism=Trypanosoma_brucei_TREU927 | product=calpain-like cysteine peptidase putative; cysteine peptidase Clan CA family C2 putative | location=Tb927_01_v4:531583-535023(+) | length=1146
|Tb927.6.3630	84.66	13	8	7	4	8	1610000	1440000	2160000	1900000	6	4	3	3	4	4	1.33333	1.33333	1.33333	59526	| organism=Trypanosoma_brucei_TREU927 | product=sphingosine phosphate lyase-like protein putative | location=Tb927_06_v4:1081858-1083474(-) | length=538
XP_011539422.1	66.31	1	0	0	0	0	254000				6	1	3	1	2	2	0.666667	2	1.33333	575469	PREDICTED: E3 ubiquitin-protein ligase UBR4 isoform X13 [Homo sapiens]
XP_011539419.1	66.31	1	0	0	0	0	254000				6	1	3	1	2	2	0.666667	2	1.33333	576289	PREDICTED: E3 ubiquitin-protein ligase UBR4 isoform X10 [Homo sapiens]
XP_011539412.1	66.31	1	0	0	0	0	254000				6	1	3	1	2	2	0.666667	2	1.33333	579105	PREDICTED: E3 ubiquitin-protein ligase UBR4 isoform X3 [Homo sapiens]
|Tb927.4.4990	56.04	23	14	23	14	14	2460000	6170000	5020000	4130000	2	1	1	3	2	2	2	0.666667	1.33333	8313	| organism=Trypanosoma_brucei_TREU927 | product=ubiquinol-cytochrome C reductase putative | location=Tb927_04_v4:1367305-1367520(-) | length=71
|Tb10.05.0150	214.86	53	39	41	44	38	81800000	63600000	151000000	100000000	28	23	86	62	119	79	1.38372	1.27419	1.32896	53585	| organism=Trypanosoma_brucei_TREU927 | product=citrate synthase putative | location=Tb927_10_v4:3206181-3207635(-) | length=484
|Tb927.3.3270	265.66	68	62	64	63	64	403000000	542000000	834000000	512000000	52	46	222	195	291	261	1.31081	1.33846	1.32464	53517	| organism=Trypanosoma_brucei_TREU927 | product=ATP-dependent phosphofructokinase | location=Tb927_03_v4:840818-842281(-) | length=487
|Tb11.01.7550	105.32	26	26	11	19	13	6990000	1120000	8810000	1170000	5	3	9	4	8	7	0.888889	1.75	1.31944	22048	| organism=Trypanosoma_brucei_TREU927 | product=iron superoxide dismutase | location=Tb927_11_01_v4:4152640-4153236(-) | length=198
|Tb11.02.4150	321.89	86	65	74	73	74	1080000000	1140000000	2240000000	1780000000	100	90	625	441	828	574	1.3248	1.30159	1.31319	100452	| organism=Trypanosoma_brucei_TREU927 | product=pyruvate phosphate dikinase | location=Tb927_11_01_v4:1744087-1746828(-) | length=913
|Tb927.4.1500	102.59	3	0	1	2	1		52300	197000		7	2	4	8	7	7	1.75	0.875	1.3125	241822	| organism=Trypanosoma_brucei_TREU927 | product=hypothetical protein conserved | location=Tb927_04_v4:381487-387990(-) | length=2167
|Tb11.01.5110	83.95	17	17	5	14	8	2780000	532000	4040000	615000	4	2	5	1	3	2	0.6	2	1.3	20104	| organism=Trypanosoma_brucei_TREU927 | product=hypothetical protein conserved | location=Tb927_11_01_v4:3553848-3554390(-) | length=180
|Tb11.02.1440	76.79	8	6	2	5	5	640000		1460000	800000	3	1	5	1	3	2	0.6	2	1.3	36266	| organism=Trypanosoma_brucei_TREU927 | product=hypothetical protein conserved | location=Tb927_11_01_v4:1133957-1134922(+) | length=321
XP_011531935.1	65.18	2	1	0	1	1	23400000			808000	6	2	5	1	3	2	0.6	2	1.3	285368	PREDICTED: histone-lysine N-methyltransferase SETD2 isoform X3 [Homo sapiens]
|Tb09.211.4740	123.58	16	11	11	13	7	6510000	4430000	7730000	1900000	5	5	7	11	15	5	2.14286	0.454545	1.2987	44533	| organism=Trypanosoma_brucei_TREU927 | product=hypothetical protein conserved | location=Tb927_09_v4:2170609-2171769(-) | length=386
|Tb927.4.600	128.69	22	19	19	19	22	6100000	6050000	12000000	8940000	5	5	9	11	15	10	1.66667	0.909091	1.28788	34459	| organism=Trypanosoma_brucei_TREU927 | product=hypothetical protein conserved | location=Tb927_04_v4:172087-173040(-) | length=317
|Tb09.160.0650	144.19	3	1	1	1	1	928000	539000	420000	4030000	11	9	7	4	4	8	0.571429	2	1.28571	502806	| organism=Trypanosoma_brucei_TREU927 | product=hypothetical protein conserved | location=Tb927_09_v4:388394-401833(-) | length=4479
|Tb10.61.0440	140.41	34	11	19	14	23	1800000	3060000	5140000	4470000	14	10	7	16	11	16	1.57143	1	1.28571	43172	| organism=Trypanosoma_brucei_TREU927 | product=peroxisome assembly protein putative | location=Tb927_10_v4:3840805-3841992(+) | length=395
|Tb10.70.4500	110.83	50	13	39	39	19	5640000	7520000	12700000	8450000	7	6	7	7	11	7	1.57143	1	1.28571	15505	| organism=Trypanosoma_brucei_TREU927 | product=hypothetical protein conserved | location=Tb927_10_v4:794943-795350(+) | length=135
|Tb927.3.2880	100.55	34	31	20	31	34	6100000	7600000	13400000	15400000	4	4	7	7	6	12	0.857143	1.71429	1.28571	12644	| organism=Trypanosoma_brucei_TREU927 | product=hypothetical protein conserved | location=Tb927_03_v4:743318-743632(-) | length=104
|Tb09.160.2380	78.35	27	27	27	27	27	732000	825000	8810000	3730000	1	1	5	6	7	7	1.4	1.16667	1.28333	9229	| organism=Trypanosoma_brucei_TREU927 | product=hypothetical protein conserved | location=Tb927_09_v4:700354-700614(+) | length=86
|Tb927.6.4070	104.62	19	13	5	13	19	4720000	1680000	7430000	3320000	3	3	9	3	5	6	0.555556	2	1.27778	29319	| organism=Trypanosoma_brucei_TREU927 | product=hypothetical protein conserved | location=Tb927_06_v4:1182768-1183553(-) | length=261
|Tb927.3.3780	137.89	67	67	65	58	58	43900000	22600000	102000000	51000000	9	9	22	24	33	25	1.5	1.04167	1.27083	15891	| organism=Trypanosoma_brucei_TREU927 | product=tryparedoxin | location=Tb927_03_v4:1053583-1054017(+) | length=144
|Tb927.3.3760	137.89	67	67	65	58	58	43900000	22600000	102000000	51000000	9	9	22	24	33	25	1.5	1.04167	1.27083	15921	| organism=Trypanosoma_brucei_TREU927 | product=tryparedoxin | location=Tb927_03_v4:1050464-1050898(+) | length=144
|Tb927.3.4920	140.73	22	18	9	17	11	8200000	2720000	13600000	5580000	9	7	16	6	19	8	1.1875	1.33333	1.26042	42738	| organism=Trypanosoma_brucei_TREU927 | product=hypothetical protein conserved | location=Tb927_03_v4:1379439-1380575(+) | length=378
|Tb927.8.2300	101.66	19	15	3	10	16	567000		678000	15000000	4	3	6	3	7	4	1.16667	1.33333	1.25	25468	| organism=Trypanosoma_brucei_TREU927 | product=hypothetical protein conserved | location=Tb927_08_v4:698275-698940(+) | length=221
|Tb927.8.1570	101.21	18	6	5	12	5	890000	1070000	2310000	956000	3	3	2	2	3	2	1.5	1	1.25	28825	| organism=Trypanosoma_brucei_TREU927 | product=hypothetical protein conserved | location=Tb927_08_v4:511166-511984(+) | length=272
|Tb927.1.2230	97.39	37	19	25	25	37	1210000	5120000	2770000	3220000	5	2	6	6	6	9	1	1.5	1.25	13535	| organism=Trypanosoma_brucei_TREU927 | product=calpain-like protein fragment putative | location=Tb927_01_v4:562244-562615(+) | length=123
NP_002207.2	97.25	5	1	2	0	3		592000		1760000	6	4	1	2	0	5	0	2.5	1.25	106463	inter-alpha-trypsin inhibitor heavy chain H2 precursor [Homo sapiens]
|Tb11.01.2640	94.58	8	8	5	5	5	488000	638000	1530000	1470000	2	2	3	2	3	3	1	1.5	1.25	31900	| organism=Trypanosoma_brucei_TREU927 | product=hypothetical protein conserved | location=Tb927_11_01_v4:2844788-2845639(+) | length=283
|Tb09.160.4440	69.43	14	4	14	4	10	0	2080000	622000	972000	2	2	1	2	2	1	2	0.5	1.25	30490	| organism=Trypanosoma_brucei_TREU927 | product=hypothetical protein conserved | location=Tb927_09_v4:955624-956445(+) | length=273
|Tb11.03.0580	58.01	6	6	6	6	6	78200	278000	148000	220000	1	1	2	2	1	4	0.5	2	1.25	19559	| organism=Trypanosoma_brucei_TREU927 | product=RNA-binding protein putative | location=Tb927_11_01_v4:127190-127717(-) | length=175
|Tb11.03.0620	58.01	5	5	5	5	5	78200	278000	148000	220000	1	1	2	2	1	4	0.5	2	1.25	24295	| organism=Trypanosoma_brucei_TREU927 | product=RNA-binding protein putative | location=Tb927_11_01_v4:118956-119615(-) | length=219
|Tb927.2.3660	57.79	1	0	0	0	1				1370000	5	1	1	2	1	3	1	1.5	1.25	393884	| organism=Trypanosoma_brucei_TREU927 | product=hypothetical protein conserved | location=Tb927_02_v4:650279-661012(-) | length=3577
|Tb11.01.3550	203.42	49	36	37	38	40	207000000	218000000	369000000	216000000	26	24	111	126	161	131	1.45045	1.03968	1.24507	41143	| organism=Trypanosoma_brucei_TREU927 | product=2-oxoglutarate dehydrogenase E2 component putative | location=Tb927_11_01_v4:3068857-3070008(+) | length=383
|Tb927.7.1320	140.13	78	58	58	78	58	263000000	268000000	542000000	250000000	11	10	52	70	70	80	1.34615	1.14286	1.24451	10670	| organism=Trypanosoma_brucei_TREU927 | product=10 kDa heat shock protein putative | location=Tb927_07_v4:341451-341753(+) | length=100
|Tb927.7.1340	140.13	78	58	58	78	58	263000000	268000000	542000000	250000000	11	10	52	70	70	80	1.34615	1.14286	1.24451	10670	| organism=Trypanosoma_brucei_TREU927 | product=10 kDa heat shock protein putative | location=Tb927_07_v4:343648-343950(+) | length=100
|Tb927.2.5800	121.69	32	12	11	19	14	2540000	2120000	7360000	3350000	9	9	3	5	5	4	1.66667	0.8	1.23333	35502	| organism=Trypanosoma_brucei_TREU927 | product=sedoheptulose-1 7-bisphosphatase | location=Tb927_02_v4:1046357-1047355(+) | length=332
|Tb927.2.2510	219.23	88	79	84	78	84	199000000	221000000	398000000	286000000	27	24	133	108	159	136	1.19549	1.25926	1.22737	29190	| organism=Trypanosoma_brucei_TREU927 | product=hypothetical protein conserved | location=Tb927_02_v4:494285-495097(-) | length=270
|Tb927.2.2520	219.23	88	79	84	78	84	199000000	221000000	398000000	286000000	27	24	133	108	159	136	1.19549	1.25926	1.22737	29190	| organism=Trypanosoma_brucei_TREU927 | product=hypothetical protein conserved | location=Tb927_02_v4:495601-496413(-) | length=270
|Tb10.6k15.0400	188.64	21	8	10	13	7	2290000	2670000	10500000	4020000	14	12	11	11	19	8	1.72727	0.727273	1.22727	97193	| organism=Trypanosoma_brucei_TREU927 | product=hypothetical protein conserved | location=Tb927_10_v4:2403756-2406371(+) | length=871
|Tb927.8.4780	177.27	3	2	2	2	1	3220000	4260000	5130000	3440000	11	7	11	10	16	10	1.45455	1	1.22727	468143	| organism=Trypanosoma_brucei_TREU927 | product=hypothetical protein conserved | location=Tb927_08_v4:1404852-1417307(-) | length=4151
|Tb927.6.1550	75.9	14	4	6	12	5	363000	252000	9620000	235000	5	3	9	3	13	3	1.44444	1	1.22222	38865	| organism=Trypanosoma_brucei_TREU927 | product=hypothetical protein conserved; leucine-rich repeat protein (LRRP) putative | location=Tb927_06_v4:539342-540403(-) | length=353
|Tb11.02.3860	122.29	11	6	7	10	4	3500000	4130000	4370000	2270000	8	7	5	6	8	5	1.6	0.833333	1.21667	70826	| organism=Trypanosoma_brucei_TREU927 | product=hypothetical protein conserved | location=Tb927_11_01_v4:1681594-1683525(-) | length=643
|Tb927.2.4590	190.23	58	33	45	40	51	7080000	12000000	6860000	18000000	22	2	25	41	29	52	1.16	1.26829	1.21415	40433	| organism=Trypanosoma_brucei_TREU927 | product=branched-chain amino acid aminotransferase putative | location=Tb927_02_v4:818321-819424(-) | length=367
|Tb927.4.1860	102.71	20	9	14	17	17	992000	419000	2060000	642000	4	2	6	13	8	14	1.33333	1.07692	1.20513	18846	| organism=Trypanosoma_brucei_TREU927 | product=ribosomal protein S19 putative | location=Tb927_04_v4:465052-465555(-) | length=167
|Tb927.6.4990	161.31	76	33	71	38	74	22200000	28300000	69400000	46500000	13	11	21	27	28	29	1.33333	1.07407	1.2037	20147	| organism=Trypanosoma_brucei_TREU927 | product=ATP synthase epsilon chain putative | location=Tb927_06_v4:1370982-1371530(+) | length=182
|Tb927.8.7980	191.58	32	25	22	23	24	48100000	52700000	125000000	103000000	25	22	68	52	76	67	1.11765	1.28846	1.20305	86004	| organism=Trypanosoma_brucei_TREU927 | product=vacuolar-type proton translocating pyrophosphatase 1 | location=Tb927_08_v4:2351748-2354228(+) | length=826
|Tb927.4.2740	122.69	44	29	30	21	35	43300000	25600000	62800000	40100000	7	7	13	16	19	15	1.46154	0.9375	1.19952	16328	| organism=Trypanosoma_brucei_TREU927 | product=hypothetical protein conserved | location=Tb927_04_v4:723054-723506(+) | length=150
|Tb927.8.6390	168.02	54	39	40	41	50	29400000	27300000	83200000	50800000	14	13	26	30	32	35	1.23077	1.16667	1.19872	30092	| organism=Trypanosoma_brucei_TREU927 | product=lysophospholipase putative | location=Tb927_08_v4:1855921-1856763(+) | length=280
|Tb11.01.6410	197.55	39	32	36	31	39	40000000	41600000	97600000	86200000	16	14	38	30	40	40	1.05263	1.33333	1.19298	46483	| organism=Trypanosoma_brucei_TREU927 | product=phosphomannose isomerase putative | location=Tb927_11_01_v4:3870353-3871582(-) | length=409
|Tb09.211.0540	186.82	41	29	30	31	19	26600000	20500000	42100000	30200000	13	13	25	20	32	22	1.28	1.1	1.19	38534	| organism=Trypanosoma_brucei_TREU927 | product=fructose-1 6-bisphosphatase | location=Tb927_09_v4:1354053-1355105(-) | length=350
|Tb10.70.4280	253.59	72	52	67	53	63	266000000	323000000	494000000	326000000	49	42	186	214	250	221	1.34409	1.03271	1.1884	62037	| organism=Trypanosoma_brucei_TREU927 | product=delta-1-pyrroline-5-carboxylate dehydrogenase putative | location=Tb927_10_v4:830608-832293(+) | length=561
|Tb11.01.2000	101.13	22	13	16	11	19	19900000	13400000	26400000	22800000	5	4	9	8	9	11	1	1.375	1.1875	22684	| organism=Trypanosoma_brucei_TREU927 | product=hslVU complex proteolytic subunit putative; hslVU complex proteolytic subunit threonine peptidase Clan T(1) family T1B | location=Tb927_11_01_v4:2683578-2684207(+) | length=209
|Tb927.1.2510	135.47	59	47	54	47	59	141000000	130000000	163000000	94200000	10	6	56	57	65	69	1.16071	1.21053	1.18562	14750	| organism=Trypanosoma_brucei_TREU927 | product=histone H3 putative | location=Tb927_01_v4:598841-599242(+) | length=133
|Tb927.1.2430	135.47	59	47	54	47	59	141000000	130000000	163000000	94200000	10	6	56	57	65	69	1.16071	1.21053	1.18562	14750	| organism=Trypanosoma_brucei_TREU927 | product=histone H3 putative | location=Tb927_01_v4:592496-592897(+) | length=133
|Tb927.1.2550	135.47	59	47	54	47	59	141000000	130000000	163000000	94200000	10	6	56	57	65	69	1.16071	1.21053	1.18562	14750	| organism=Trypanosoma_brucei_TREU927 | product=histone H3 putative | location=Tb927_01_v4:602011-602412(+) | length=133
|Tb927.1.2490	135.47	59	47	54	47	59	141000000	130000000	163000000	94200000	10	6	56	57	65	69	1.16071	1.21053	1.18562	14750	| organism=Trypanosoma_brucei_TREU927 | product=histone H3 putative | location=Tb927_01_v4:597255-597656(+) | length=133
|Tb927.1.2470	135.47	59	47	54	47	59	141000000	130000000	163000000	94200000	10	6	56	57	65	69	1.16071	1.21053	1.18562	14750	| organism=Trypanosoma_brucei_TREU927 | product=histone H3 putative | location=Tb927_01_v4:595663-596064(+) | length=133
|Tb927.1.2450	135.47	59	47	54	47	59	141000000	130000000	163000000	94200000	10	6	56	57	65	69	1.16071	1.21053	1.18562	14750	| organism=Trypanosoma_brucei_TREU927 | product=histone H3 putative | location=Tb927_01_v4:594079-594480(+) | length=133
|Tb927.1.2530	135.47	59	47	54	47	59	141000000	130000000	163000000	94200000	10	6	56	57	65	69	1.16071	1.21053	1.18562	14750	| organism=Trypanosoma_brucei_TREU927 | product=histone H3 putative | location=Tb927_01_v4:600427-600828(+) | length=133
|Tb927.4.4070	180.35	60	40	52	45	53	28200000	29400000	56200000	46200000	19	18	40	31	49	35	1.225	1.12903	1.17702	35545	| organism=Trypanosoma_brucei_TREU927 | product=mevalonate kinase putative | location=Tb927_04_v4:1082064-1083053(-) | length=329
|Tb927.3.3900	220.54	59	40	42	41	51	68000000	57400000	96900000	82500000	30	29	58	52	71	58	1.22414	1.11538	1.16976	67395	| organism=Trypanosoma_brucei_TREU927 | product=carnitine O-palmitoyltransferase II putative | location=Tb927_03_v4:1084019-1085884(+) | length=621
|Tb11.02.5550	99.27	9	2	7	3	2	249000	1930000	126000	52200	6	3	1	6	2	2	2	0.333333	1.16667	67696	| organism=Trypanosoma_brucei_TREU927 | product=hypothetical protein conserved; predicted WD40 repeat protein | location=Tb927_11_01_v4:2114432-2116321(-) | length=629
|Tb09.211.0560	74.16	10	10	7	7	7	2200000	1120000	1330000	2090000	2	2	4	3	4	4	1	1.33333	1.16667	36985	| organism=Trypanosoma_brucei_TREU927 | product=RNA-binding protein putative; DRBD3 | location=Tb927_09_v4:1358369-1359352(-) | length=327
|Tb927.7.7430	244.04	52	46	48	40	45	283000000	310000000	473000000	305000000	41	33	136	184	144	233	1.05882	1.2663	1.16256	63503	| organism=Trypanosoma_brucei_TREU927 | product=ATP synthase alpha chain mitochondrial precursor | location=Tb927_07_v4:2135097-2136851(-) | length=584
|Tb927.7.7420	244.04	52	46	48	40	45	283000000	310000000	473000000	305000000	41	33	136	184	144	233	1.05882	1.2663	1.16256	63503	| organism=Trypanosoma_brucei_TREU927 | product=ATP synthase alpha chain mitochondrial precursor | location=Tb927_07_v4:2133007-2134761(-) | length=584
|Tb10.389.0690	233.02	72	43	65	52	71	168000000	137000000	361000000	135000000	23	23	104	107	137	106	1.31731	0.990654	1.15398	33132	| organism=Trypanosoma_brucei_TREU927 | product=mitochondrial carrier protein putative; mitochondrial 2-oxoglutarate/malate carrier protein putative | location=Tb927_10_v4:3048750-3049664(-) | length=304
|Tb927.3.3770	74.64	21	3	16	2	4	29100	1320000			6	3	1	7	2	2	2	0.285714	1.14286	31662	| organism=Trypanosoma_brucei_TREU927 | product=hypothetical protein conserved | location=Tb927_03_v4:1051543-1052403(+) | length=286
|Tb927.3.3790	74.64	21	3	16	2	4	29100	1320000			6	3	1	7	2	2	2	0.285714	1.14286	31662	| organism=Trypanosoma_brucei_TREU927 | product=hypothetical protein conserved | location=Tb927_03_v4:1054662-1055522(+) | length=286
|Tb10.406.0560	155.47	4	3	4	3	3	540000	165000	986000		9	1	101	140	123	149	1.21782	1.06429	1.14105	237490	| organism=Trypanosoma_brucei_TREU927 | product=microtubule-associated protein putative | location=Tb927_10_v4:2509959-2516276(-) | length=2105
|Tb10.406.0650	153.6	3	3	3	2	2	215000				9	1	100	138	120	149	1.2	1.07971	1.13986	254639	| organism=Trypanosoma_brucei_TREU927 | product=microtubule-associated protein putative | location=Tb927_10_v4:2486066-2492839(-) | length=2257
|Tb11.01.2280	140.98	38	20	24	17	29	5450000	7130000	5830000	11200000	11	10	6	7	5	10	0.833333	1.42857	1.13095	32094	| organism=Trypanosoma_brucei_TREU927 | product=ubiquinone biosynthesis methyltransferase putative | location=Tb927_11_01_v4:2743418-2744284(+) | length=288
|Tb927.8.6170	204.32	48	32	44	37	37	82200000	93800000	135000000	77100000	25	24	67	74	85	73	1.26866	0.986486	1.12757	72610	| organism=Trypanosoma_brucei_TREU927 | product=transketolase putative | location=Tb927_08_v4:1797668-1799677(+) | length=669
|Tb10.100.0070	205.54	62	54	62	53	55	103000000	105000000	158000000	77400000	21	21	75	73	96	71	1.28	0.972603	1.1263	34370	| organism=Trypanosoma_brucei_TREU927 | product=ATP synthase F1 subunit gamma protein putative | location=Tb927_10_v4:71480-72397(+) | length=305
|Tb927.7.5480	135.23	22	9	6	10	7	3530000	1470000	1100000	628000	12	8	8	4	10	4	1.25	1	1.125	58851	| organism=Trypanosoma_brucei_TREU927 | product=dihydrofolate reductase-thymidylate synthase | location=Tb927_07_v4:1478829-1480412(+) | length=527
|Tb09.211.4400	118.69	14	2	6	10	0	889000	996000	1240000		6	5	4	4	9	0	2.25	0	1.125	48930	| organism=Trypanosoma_brucei_TREU927 | product=hypothetical protein conserved | location=Tb927_09_v4:2103517-2104785(-) | length=422
|Tb927.3.2180	107.74	29	4	4	15	15	713000	2320000	486000	3260000	4	3	2	4	2	5	1	1.25	1.125	17909	| organism=Trypanosoma_brucei_TREU927 | product=hypothetical protein conserved | location=Tb927_03_v4:573648-574118(-) | length=156
NP_001363.2	84.01	1	1	0	0	1			104000		11	1	8	3	2	6	0.25	2	1.125	511882	dynein heavy chain 9 axonemal isoform 2 [Homo sapiens]
|Tb927.2.1810	83.88	2	2	0	1	1	901000		199000		4	2	4	1	1	2	0.25	2	1.125	132758	| organism=Trypanosoma_brucei_TREU927 | product=transcription silencer | location=Tb927_02_v4:335476-338958(+) | length=1160
|Tb10.61.2110	55.51	4	2	2	2	1	380000		500000		4	1	4	3	5	3	1.25	1	1.125	75127	| organism=Trypanosoma_brucei_TREU927 | product=hypothetical protein conserved | location=Tb927_10_v4:3496812-3498821(-) | length=669
|Tb927.3.3330	148.23	57	30	39	11	49	19500000	16800000	20400000	8740000	8	8	13	13	9	20	0.692308	1.53846	1.11538	15842	| organism=Trypanosoma_brucei_TREU927 | product=heat shock protein 20 putative | location=Tb927_03_v4:853025-853450(-) | length=141
|Tb09.160.4310	287.57	66	46	61	43	59	378000000	427000000	884000000	530000000	71	65	285	271	344	274	1.20702	1.01107	1.10904	112113	| organism=Trypanosoma_brucei_TREU927 | product=glutamate dehydrogenase | location=Tb927_09_v4:944348-947326(+) | length=992
|Tb11.01.4623	171.99	68	47	52	58	64	58800000	120000000	106000000	109000000	10	10	37	48	45	48	1.21622	1	1.10811	16839	| organism=Trypanosoma_brucei_TREU927 | product=calmodulin | location=Tb927_11_01_v4:3425499-3425948(-) | length=149
|Tb11.01.4622	171.99	68	47	52	58	64	58800000	120000000	106000000	109000000	10	10	37	48	45	48	1.21622	1	1.10811	16839	| organism=Trypanosoma_brucei_TREU927 | product=calmodulin | location=Tb927_11_01_v4:3426338-3426787(-) | length=149
|Tb11.01.4624	171.99	68	47	52	58	64	58800000	120000000	106000000	109000000	10	10	37	48	45	48	1.21622	1	1.10811	16839	| organism=Trypanosoma_brucei_TREU927 | product=calmodulin | location=Tb927_11_01_v4:3427177-3427626(-) | length=149
|Tb11.01.4621	171.99	68	47	52	58	64	58800000	120000000	106000000	109000000	10	10	37	48	45	48	1.21622	1	1.10811	16839	| organism=Trypanosoma_brucei_TREU927 | product=calmodulin | location=Tb927_11_01_v4:3424660-3425109(-) | length=149
|Tb10.70.7760	175.53	57	21	51	16	30	12900000	23800000	45900000	41500000	18	15	15	33	20	29	1.33333	0.878788	1.10606	46782	| organism=Trypanosoma_brucei_TREU927 | product=hypothetical protein conserved | location=Tb927_10_v4:133297-134487(+) | length=396
|Tb927.7.5940	150.73	22	14	9	16	15		5270000	931000	11100000	11	2	23	19	24	22	1.04348	1.15789	1.10069	67152	| organism=Trypanosoma_brucei_TREU927 | product=hypothetical protein conserved | location=Tb927_07_v4:1592980-1594797(+) | length=605
|Tb927.8.2470	113.15	50	35	35	50	33	7260000	11200000	19000000	10800000	5	4	10	10	13	9	1.3	0.9	1.1	11223	| organism=Trypanosoma_brucei_TREU927 | product=hypothetical protein conserved | location=Tb927_08_v4:736792-737076(+) | length=94
|Tb927.4.660	111.86	9	7	3	1	3	976000	566000		766000	6	3	5	2	1	4	0.2	2	1.1	78752	| organism=Trypanosoma_brucei_TREU927 | product=hypothetical protein conserved | location=Tb927_04_v4:187983-190046(-) | length=687
|Tb927.8.2460	124.14	24	24	6	12	14	4290000	1870000	2870000	2340000	5	4	14	4	6	7	0.428571	1.75	1.08929	30901	| organism=Trypanosoma_brucei_TREU927 | product=hypothetical protein conserved | location=Tb927_08_v4:734935-735789(+) | length=284
|Tb927.6.2490	164.02	43	37	20	25	30	9480000	6070000	14700000	9490000	11	10	21	11	17	15	0.809524	1.36364	1.08658	34180	| organism=Trypanosoma_brucei_TREU927 | product=hypothetical protein conserved | location=Tb927_06_v4:758849-759724(+) | length=291
|Tb927.1.2390	285.96	78	67	78	60	76	1770000000	2570000000	2160000000	2050000000	61	54	343	552	404	549	1.17784	0.994565	1.0862	49704	| organism=Trypanosoma_brucei_TREU927 | product=beta tubulin | location=Tb927_01_v4:581408-582736(+) | length=442
|Tb927.1.2350	285.96	78	67	78	60	76	1770000000	2570000000	2160000000	2050000000	61	54	343	552	404	549	1.17784	0.994565	1.0862	49704	| organism=Trypanosoma_brucei_TREU927 | product=beta tubulin | location=Tb927_01_v4:574124-575452(+) | length=442
|Tb927.1.2370	285.96	78	67	78	60	76	1770000000	2570000000	2160000000	2050000000	61	54	343	552	404	549	1.17784	0.994565	1.0862	49704	| organism=Trypanosoma_brucei_TREU927 | product=beta tubulin | location=Tb927_01_v4:577766-579094(+) | length=442
|Tb927.1.2330	285.96	78	67	78	60	76	1770000000	2570000000	2160000000	2050000000	61	54	343	552	404	549	1.17784	0.994565	1.0862	49704	| organism=Trypanosoma_brucei_TREU927 | product=beta tubulin | location=Tb927_01_v4:570482-571810(+) | length=442
|Tb927.7.2710	121.41	24	16	18	22	17	10300000	11300000	18600000	11300000	6	5	12	11	14	11	1.16667	1	1.08333	31886	| organism=Trypanosoma_brucei_TREU927 | product=NADH-cytochrome b5 reductase putative | location=Tb927_07_v4:706914-707777(-) | length=287
|Tb927.6.590	99.68	33	23	15	33	23	2300000	2340000	8670000	4600000	3	3	6	3	5	4	0.833333	1.33333	1.08333	12277	| organism=Trypanosoma_brucei_TREU927 | product=hypothetical protein conserved | location=Tb927_06_v4:242936-243232(-) | length=98
NP_006077.2	89.01	13	4	7	9	13		18300000	3460000	24900000	6	1	2	9	3	6	1.5	0.666667	1.08333	50433	tubulin beta-3 chain isoform 1 [Homo sapiens]
|Tb11.01.5225	76.37	25	20	20	15	15	391000	2400000	2680000	0	3	2	2	3	3	2	1.5	0.666667	1.08333	12907	| organism=Trypanosoma_brucei_TREU927 | product=cytochrome b5 putative | location=Tb927_11_01_v4:3579165-3579524(-) | length=119
|Tb927.3.1840	156.71	46	28	31	30	30	29500000	27000000	25200000	35600000	20	18	29	23	27	28	0.931034	1.21739	1.07421	33355	| organism=Trypanosoma_brucei_TREU927 | product=3-oxo-5-alpha-steroid 4-dehydrogenase putative | location=Tb927_03_v4:478182-479078(-) | length=298
NP_000468.1	163.26	21	5	17	8	12	2130000	28200000	19900000	21900000	14	14	7	63	13	18	1.85714	0.285714	1.07143	69367	serum albumin preproprotein [Homo sapiens]
|Tb927.3.4850	110.36	21	16	16	12	16	1100000	1520000	1920000	2010000	4	3	7	7	6	9	0.857143	1.28571	1.07143	28605	| organism=Trypanosoma_brucei_TREU927 | product=enoyl-CoA hydratase mitochondrial precursor putative | location=Tb927_03_v4:1365572-1366375(-) | length=267
|Tb09.211.4920	105.86	56	56	44	56	56	8660000	7790000	9560000	12400000	3	3	7	7	8	7	1.14286	1	1.07143	11130	| organism=Trypanosoma_brucei_TREU927 | product=dynein-associated protein putative | location=Tb927_09_v4:2208467-2208763(-) | length=98
|Tb10.61.0150	220.51	67	48	51	37	59	89800000	78200000	117000000	66900000	32	30	64	48	65	54	1.01562	1.125	1.07031	48482	| organism=Trypanosoma_brucei_TREU927 | product=inosine-5'-monophosphate dehydrogenase; IMP dehydrogenase | location=Tb927_10_v4:3893870-3895213(+) | length=447
NP_000415.2	127.53	12	6	10	5	7		283000		299000	9	1	15	8	17	8	1.13333	1	1.06667	62378	keratin type II cytoskeletal 5 [Homo sapiens]
|Tb927.3.1380	256.81	72	57	72	66	61	621000000	672000000	842000000	707000000	35	29	347	221	331	260	0.95389	1.17647	1.06518	55776	| organism=Trypanosoma_brucei_TREU927 | product=ATP synthase beta chain mitochondrial precursor | location=Tb927_03_v4:344483-346042(+) | length=519
|Tb927.3.700	101.24	31	31	19	31	31	8460000	2700000	13000000	3660000	4	4	8	16	6	22	0.75	1.375	1.0625	9138	| organism=Trypanosoma_brucei_TREU927 | product=hypothetical protein conserved | location=Tb927_03_v4:171635-171892(-) | length=85
|Tb927.3.1790	204.5	58	42	47	45	55	153000000	160000000	285000000	148000000	23	22	81	72	93	70	1.14815	0.972222	1.06019	37566	| organism=Trypanosoma_brucei_TREU927 | product=pyruvate dehydrogenase E1 beta subunit putative | location=Tb927_03_v4:464118-465164(-) | length=348
|Tb11.50.0005	133.14	51	35	32	35	25	5140000	4620000	7100000	3320000	9	8	11	13	14	11	1.27273	0.846154	1.05944	18002	| organism=Trypanosoma_brucei_TREU927 | product=60Sribosomalproteinl21 probable | location=Tb927_11_01_v4:165710-166189(-) | length=159
|Tb927.4.1100	133.14	51	35	32	35	25	5140000	4620000	7100000	3320000	9	8	11	13	14	11	1.27273	0.846154	1.05944	18015	| organism=Trypanosoma_brucei_TREU927 | product=ribosomal protein L21E (60S) putative | location=Tb927_04_v4:293016-293495(-) | length=159
|Tb927.5.440	183.03	29	16	16	15	19	19900000	15600000	28700000	20200000	20	18	27	27	28	29	1.03704	1.07407	1.05556	84563	| organism=Trypanosoma_brucei_TREU927 | product=hypothetical protein conserved | location=Tb927_05_v4:134963-137290(-) | length=775
|Tb09.244.2590	77.83	20	15	15	14	15	2870000	1480000	4890000	1360000	3	3	9	3	10	3	1.11111	1	1.05556	15353	| organism=Trypanosoma_brucei_TREU927 | product=60S ribosomal protein L32 | location=Tb927_09_v4:2346798-2347196(+) | length=132
|Tb10.100.0155	77.83	20	15	15	14	15	2870000	1480000	4890000	1360000	3	3	9	3	10	3	1.11111	1	1.05556	15396	| organism=Trypanosoma_brucei_TREU927 | product=60S ribosomal protein L32 putative | location=Tb927_10_v4:82490-82888(+) | length=132
|Tb927.5.1810	152.94	14	8	11	11	8	18700000	9850000	26000000	5640000	8	6	26	20	21	26	0.807692	1.3	1.05385	72733	| organism=Trypanosoma_brucei_TREU927 | product=lysosomal/endosomal membrane protein p67; lysosomal membrane glycoprotein | location=Tb927_05_v4:561028-563007(+) | length=659
|Tb927.5.1830	152.94	14	8	11	11	8	18700000	9850000	26000000	5640000	8	6	26	20	21	26	0.807692	1.3	1.05385	73035	| organism=Trypanosoma_brucei_TREU927 | product=lysosomal/endosomal membrane protein p67; lysosomal membrane glycoprotein | location=Tb927_05_v4:565098-567083(+) | length=661
|Tb09.211.3680	141.33	23	17	12	11	18	14600000	10900000	15100000	6360000	11	9	18	10	9	16	0.5	1.6	1.05	48593	| organism=Trypanosoma_brucei_TREU927 | product=chaperone protein DNAJ putative | location=Tb927_09_v4:1951455-1952810(+) | length=451
|Tb11.02.0350	109.24	12	3	5	3	3	173000	951000		553000	8	4	2	5	3	3	1.5	0.6	1.05	52991	| organism=Trypanosoma_brucei_TREU927 | product=hypothetical protein conserved | location=Tb927_11_01_v4:786967-788388(-) | length=473
|Tb09.160.3260	104.08	8	7	4	3	3	442000	174000	469000	269000	3	2	5	2	3	3	0.6	1.5	1.05	55559	| organism=Trypanosoma_brucei_TREU927 | product=hypothetical protein conserved | location=Tb927_09_v4:811675-813162(+) | length=495
|Tb927.6.2220	89.18	31	25	6	12	10	261000	124000	106000	0	4	3	10	1	1	2	0.1	2	1.05	14871	| organism=Trypanosoma_brucei_TREU927 | product=hypothetical protein conserved | location=Tb927_06_v4:703684-704073(+) | length=129
XP_011515113.1	74.85	1	1	1	0	0	15100				6	1	5	10	6	9	1.2	0.9	1.05	336371	PREDICTED: CUB and sushi domain-containing protein 3 isoform X4 [Homo sapiens]
NP_937756.1	74.85	1	0	0	0	0	15100				6	1	5	10	6	9	1.2	0.9	1.05	406001	CUB and sushi domain-containing protein 3 isoform 1 [Homo sapiens]
|Tb09.211.4512	158.51	89	67	59	50	66	132000000	210000000	139000000	157000000	15	15	40	66	47	61	1.175	0.924242	1.04962	11077	| organism=Trypanosoma_brucei_TREU927 | product=kinetoplastid membrane protein KMP-11 | location=Tb927_09_v4:2127426-2127704(-) | length=92
|Tb09.211.4511	158.51	89	67	59	50	66	132000000	210000000	139000000	157000000	15	15	40	66	47	61	1.175	0.924242	1.04962	11077	| organism=Trypanosoma_brucei_TREU927 | product=kinetoplastid membrane protein KMP-11 | location=Tb927_09_v4:2126833-2127111(-) | length=92
|Tb09.211.4513	158.51	89	67	59	50	66	132000000	210000000	139000000	157000000	15	15	40	66	47	61	1.175	0.924242	1.04962	11077	| organism=Trypanosoma_brucei_TREU927 | product=kinetoplastid membrane protein KMP-11 | location=Tb927_09_v4:2127999-2128277(-) | length=92
|Tb927.6.1500	148.04	17	12	10	11	12	12300000	11100000	28000000	11400000	13	9	21	21	29	15	1.38095	0.714286	1.04762	69068	| organism=Trypanosoma_brucei_TREU927 | product=alkyl-dihydroxyacetone phosphate synthase | location=Tb927_06_v4:525229-527070(-) | length=613
|Tb927.5.2930	192.77	60	52	43	45	51	64700000	47300000	81900000	70100000	29	24	56	48	48	59	0.857143	1.22917	1.04315	43308	| organism=Trypanosoma_brucei_TREU927 | product=hypothetical protein conserved | location=Tb927_05_v4:925718-926830(+) | length=370
|Tb11.01.1900	109.53	30	16	13	14	18	4870000	3460000	6400000	3660000	6	6	7	5	9	4	1.28571	0.8	1.04286	30301	| organism=Trypanosoma_brucei_TREU927 | product=hypothetical protein conserved | location=Tb927_11_01_v4:2661019-2661828(+) | length=269
|Tb927.8.7610	145.72	14	8	10	13	11	1000000	1400000	2980000	2520000	8	1	8	12	10	10	1.25	0.833333	1.04167	50171	| organism=Trypanosoma_brucei_TREU927 | product=amino acid transporter 1 putative | location=Tb927_08_v4:2196885-2198288(+) | length=467
|Tb11.02.3130	219.61	59	35	48	50	50	38100000	43100000	75700000	53300000	26	24	48	66	46	74	0.958333	1.12121	1.03977	63120	| organism=Trypanosoma_brucei_TREU927 | product=malic enzyme putative | location=Tb927_11_01_v4:1526132-1527847(+) | length=571
|Tb11.03.0475	123.33	61	55	56	49	49	36000000	23200000	104000000	11300000	8	6	20	26	30	15	1.5	0.576923	1.03846	12081	| organism=Trypanosoma_brucei_TREU927 | product=hypothetical protein conserved | location=Tb927_11_01_v4:146962-147282(-) | length=106
|Tb927.8.6110	217.19	50	38	38	37	42	153000000	113000000	164000000	91800000	28	28	74	79	89	69	1.2027	0.873418	1.03806	54670	| organism=Trypanosoma_brucei_TREU927 | product=hypothetical protein conserved | location=Tb927_08_v4:1785314-1786813(+) | length=499
|Tb11.02.0290	199.51	54	46	44	43	51	60500000	76700000	146000000	118000000	22	20	85	59	90	60	1.05882	1.01695	1.03789	53097	| organism=Trypanosoma_brucei_TREU927 | product=succinyl-coA:3-ketoacid-coenzyme A transferase mitochondrial precursor putative | location=Tb927_11_01_v4:770711-772192(-) | length=493
|Tb10.61.2880	246.13	58	46	45	37	37	130000000	98800000	140000000	91200000	38	37	103	91	97	103	0.941748	1.13187	1.03681	98315	| organism=Trypanosoma_brucei_TREU927 | product=aconitase | location=Tb927_10_v4:3338143-3340836(-) | length=897
|Tb927.2.1680	172.12	62	47	56	45	59	54500000	89200000	97500000	69200000	11	9	48	120	51	121	1.0625	1.00833	1.03542	21165	| organism=Trypanosoma_brucei_TREU927 | product=cyclophilin-type peptidyl-prolyl cis-trans isomerase putative | location=Tb927_02_v4:315689-316279(+) | length=196
|Tb927.2.1560	172.12	44	34	40	32	42	54500000	89200000	97500000	69200000	11	9	48	120	51	121	1.0625	1.00833	1.03542	29592	| organism=Trypanosoma_brucei_TREU927 | product=cyclophilin type peptidyl-prolyl cis-trans isomerase precursor putative | location=Tb927_02_v4:304670-305494(-) | length=274
|Tb10.6k15.2510	172.41	60	56	44	37	41	71200000	47300000	40800000	60900000	20	18	34	30	33	33	0.970588	1.1	1.03529	28834	| organism=Trypanosoma_brucei_TREU927 | product=hypothetical protein conserved | location=Tb927_10_v4:1979854-1980621(-) | length=255
|Tb10.70.0625	89.21	27	19	27	19	20	4990000	6790000	4860000	4660000	3	3	6	10	7	9	1.16667	0.9	1.03333	12255	| organism=Trypanosoma_brucei_TREU927 | product=hypothetical protein conserved | location=Tb927_10_v4:1569187-1569501(-) | length=104
|Tb927.1.5000	134.86	25	23	16	23	17	7270000	8940000	25900000	6600000	6	6	15	11	16	11	1.06667	1	1.03333	30459	| organism=Trypanosoma_brucei_TREU927 | product=hypothetical protein conserved | location=Tb927_01_v4:1004308-1005123(+) | length=271
|Tb10.70.6540	164.68	60	43	53	50	49	17100000	17400000	32900000	14400000	12	9	40	23	46	21	1.15	0.913043	1.03152	23372	| organism=Trypanosoma_brucei_TREU927 | product=hypoxanthine-guanine phosphoribosyltransferase | location=Tb927_10_v4:390267-390899(-) | length=210
|Tb09.160.2910	157.41	49	26	39	22	22	23900000	24300000	34300000	24400000	11	10	26	28	27	28	1.03846	1	1.01923	35626	| organism=Trypanosoma_brucei_TREU927 | product=tricarboxylate carrier putative | location=Tb927_09_v4:759422-760405(+) | length=327
|Tb10.70.5110	246.12	88	65	88	78	88	1350000000	1090000000	2530000000	1480000000	39	39	344	220	328	238	0.953488	1.08182	1.01765	33188	| organism=Trypanosoma_brucei_TREU927 | product=mitochondrial malate dehydrogenase | location=Tb927_10_v4:662390-663346(+) | length=318
|Tb11.02.2700	195.36	45	29	24	23	28	18200000	12500000	25800000	12100000	21	19	34	16	32	17	0.941176	1.0625	1.00184	61345	| organism=Trypanosoma_brucei_TREU927 | product=fumarate hydratase class I putative | location=Tb927_11_01_v4:1417555-1419222(+) | length=555
|Tb10.389.0070	199.77	49	32	36	40	44	75500000	69800000	101000000	62100000	24	21	56	47	56	47	1	1	1	51849	| organism=Trypanosoma_brucei_TREU927 | product=elongation factor TU putative | location=Tb927_10_v4:3191704-3193116(-) | length=470
|Tb927.3.1120	121.61	31	24	14	25	11	2640000	3380000	3480000	3270000	8	7	11	5	11	5	1	1	1	24406	| organism=Trypanosoma_brucei_TREU927 | product=GTP-binding nuclear protein rtb2 putative | location=Tb927_03_v4:273590-274243(+) | length=217
|Tb10.406.0290	115.18	17	5	15	5	12	663000	1390000	35300	1540000	5	4	2	8	2	8	1	1	1	29674	| organism=Trypanosoma_brucei_TREU927 | product=protein tyrosine phosphatase putative | location=Tb927_10_v4:2542934-2543734(-) | length=266
|Tb927.8.7600	115.02	9	6	5	9	7	3280000	2300000	3580000	2150000	6	1	9	9	10	8	1.11111	0.888889	1	58179	| organism=Trypanosoma_brucei_TREU927 | product=amino acid transporter putative | location=Tb927_08_v4:2194103-2195722(+) | length=539
|Tb10.v4.0247	112.76	25	8	13	9	4	2230000	1020000	2940000	450000	7	6	3	3	4	2	1.33333	0.666667	1	40128	| organism=Trypanosoma_brucei_TREU927 | product=s-adenosyl-L-methionine-c-24-delta-sterol-methy lt ransferase a putative | location=TP3F6-6f06:805809-806888(+) | length=359
|Tb10.6k15.3820	112.76	25	8	13	9	4	2230000	1020000	2940000	450000	7	6	3	3	4	2	1.33333	0.666667	1	40128	| organism=Trypanosoma_brucei_TREU927 | product=sterol 24-c-methyltransferase putative | location=Tb927_10_v4:1731606-1732685(+) | length=359
|Tb927.7.1140	110.56	31	22	22	27	23	1640000	972000	1890000	1360000	7	2	10	11	10	11	1	1	1	19656	| organism=Trypanosoma_brucei_TREU927 | product=trypanothione/tryparedoxin dependent peroxidase 3; glutathione peroxidase-like protein 3 | location=Tb927_07_v4:292140-292670(+) | length=176
|Tb927.8.6240	109.28	24	9	13	21	0	25500000	1810000	41200000		5	5	3	5	6	0	2	0	1	30042	| organism=Trypanosoma_brucei_TREU927 | product=hypothetical protein conserved | location=Tb927_08_v4:1814348-1815148(+) | length=266
|Tb927.6.1030	101.48	15	3	8	3	14		1680000		2140000	6	1	5	5	2	8	0.4	1.6	1	48359	| organism=Trypanosoma_brucei_TREU927 | product=cysteine peptidase precursor; cysteine peptidase Clan CA family C1 Cathepsin L-like | location=Tb927_06_v4:417146-418495(-) | length=449
|Tb927.6.1040	101.48	15	3	8	3	14		1680000		2140000	6	1	5	5	2	8	0.4	1.6	1	48359	| organism=Trypanosoma_brucei_TREU927 | product=cysteine peptidase precursor; cysteine peptidase Clan CA family C1 Cathepsin L-like | location=Tb927_06_v4:418907-420256(-) | length=449
|Tb927.6.4710	99.96	11	7	2	1	2	686000	332000		165000	5	3	2	2	2	2	1	1	1	74295	| organism=Trypanosoma_brucei_TREU927 | product=calmodulin putative | location=Tb927_06_v4:1310631-1312652(+) | length=673
|Tb927.8.7100	99.59	2	1	0	1	0	200000		48500		6	2	3	1	3	1	1	1	1	242913	| organism=Trypanosoma_brucei_TREU927 | product=acetyl-CoA carboxylase putative | location=Tb927_08_v4:2041100-2047645(+) | length=2181
|Tb927.4.1330	95.53	8	8	2	0	1	2450000	580000			6	5	5	1	0	2	0	2	1	79258	| organism=Trypanosoma_brucei_TREU927 | product=DNA topoisomerase IB large subunit | location=Tb927_04_v4:349237-351327(-) | length=696
|Tb927.7.5000	94.83	18	5	11	10	5	2890000	2520000	2650000	25200	6	4	2	4	3	2	1.5	0.5	1	29409	| organism=Trypanosoma_brucei_TREU927 | product=60S ribosomal protein L19 putative | location=Tb927_07_v4:1323906-1324688(+) | length=260
|Tb927.7.5020	94.83	18	5	11	10	5	2890000	2520000	2650000	25200	6	4	2	4	3	2	1.5	0.5	1	29409	| organism=Trypanosoma_brucei_TREU927 | product=60S ribosomal protein L19 putative | location=Tb927_07_v4:1325590-1326372(+) | length=260
|Tb11.02.1340	93.61	2	1	1	0	0	1090000	190000			3	2	1	1	1	1	1	1	1	175554	| organism=Trypanosoma_brucei_TREU927 | product=AMP deaminase putative | location=Tb927_11_01_v4:1105342-1110018(+) | length=1558
|Tb10.6k15.2540	89.66	3	1	2	0	1	42100	379000			4	2	4	4	4	4	1	1	1	151014	| organism=Trypanosoma_brucei_TREU927 | product=hypothetical protein conserved | location=Tb927_10_v4:1970885-1974874(-) | length=1329
|Tb927.4.1280	89.43	8	4	1	2	1	635000				4	1	1	1	1	1	1	1	1	43864	| organism=Trypanosoma_brucei_TREU927 | product=hypothetical protein conserved | location=Tb927_04_v4:338347-339543(-) | length=398
|Tb10.70.3240	84.55	9	3	8	6	4		522000	1390000	398000	5	2	2	4	3	2	1.5	0.5	1	38046	| organism=Trypanosoma_brucei_TREU927 | product=short-chain dehydrogenase putative | location=Tb927_10_v4:1062896-1063942(-) | length=348
|Tb927.4.5130	78.39	7	5	2	5	5	1140000		101000	188000	2	1	1	1	1	1	1	1	1	28812	| organism=Trypanosoma_brucei_TREU927 | product=hypothetical protein conserved | location=Tb927_04_v4:1405978-1406775(-) | length=265
|Tb11.01.2110	76.65	8	8	2	2	2	782000				3	1	3	1	3	1	1	1	1	33784	| organism=Trypanosoma_brucei_TREU927 | product=phosphoglycerate mutase-like protein; phosphoglycerate mutase protein putative | location=Tb927_11_01_v4:2704786-2705700(+) | length=304
|Tb10.70.6570	73.53	1	0	0	0	0	73500				4	1	1	1	1	1	1	1	1	329645	| organism=Trypanosoma_brucei_TREU927 | product=hypothetical protein conserved | location=Tb927_10_v4:377003-385621(-) | length=2872
|Tb927.4.4050	69.28	2	1	1	1	0	39200		103000		2	1	1	1	2	0	2	0	1	76050	| organism=Trypanosoma_brucei_TREU927 | product=ABC transporter putative; 70 kDa peroxisomal membrane protein | location=Tb927_04_v4:1075383-1077434(-) | length=683
XP_005251752.1	66.97	3	1	2	1	2		109000	0	1040000	4	2	1	2	1	2	1	1	1	101520	PREDICTED: zinc finger protein 618 isoform X12 [Homo sapiens]
|Tb927.7.4570	65.66	7	4	5	5	4	1220000	1390000	1860000	831000	3	1	2	4	3	2	1.5	0.5	1	39391	| organism=Trypanosoma_brucei_TREU927 | product=nucleoside hydrolase putative | location=Tb927_07_v4:1214651-1215724(-) | length=357
|Tb927.7.7090	60.23	10	10	10	10	10	2990000	4080000	4950000	5880000	1	1	3	3	3	3	1	1	1	17128	| organism=Trypanosoma_brucei_TREU927 | product=hypothetical protein conserved | location=Tb927_07_v4:2024880-2025338(-) | length=152
|Tb09.160.1610	56.78	6	1	4	1	1		135000			3	1	1	1	1	1	1	1	1	54570	| organism=Trypanosoma_brucei_TREU927 | product=hypothetical protein conserved | location=Tb927_09_v4:613922-615409(-) | length=495
NP_001013649.2	56.23	2	2	1	1	1	201000				2	1	4	2	2	3	0.5	1.5	1	133285	NHS-like protein 2 [Homo sapiens]
NP_055641.3	55.81	1	0	0	1	0	38400000				4	1	1	1	2	0	2	0	1	186112	serine/threonine-protein kinase MRCK alpha isoform A [Homo sapiens]
NP_003598.2	55.81	1	0	0	1	0	38400000				4	1	1	1	2	0	2	0	1	195921	serine/threonine-protein kinase MRCK alpha isoform B [Homo sapiens]
XP_005273381.1	55.81	1	0	0	1	0	38400000				4	1	1	1	2	0	2	0	1	197306	PREDICTED: serine/threonine-protein kinase MRCK alpha isoform X12 [Homo sapiens]
XP_005273379.1	55.81	1	0	0	1	0	38400000				4	1	1	1	2	0	2	0	1	199809	PREDICTED: serine/threonine-protein kinase MRCK alpha isoform X11 [Homo sapiens]
XP_011542611.1	55.81	1	0	0	1	0	38400000				4	1	1	1	2	0	2	0	1	199978	PREDICTED: serine/threonine-protein kinase MRCK alpha isoform X10 [Homo sapiens]
XP_005273378.1	55.81	1	0	0	1	0	38400000				4	1	1	1	2	0	2	0	1	202811	PREDICTED: serine/threonine-protein kinase MRCK alpha isoform X9 [Homo sapiens]
XP_011542610.1	55.81	1	0	0	1	0	38400000				4	1	1	1	2	0	2	0	1	202897	PREDICTED: serine/threonine-protein kinase MRCK alpha isoform X8 [Homo sapiens]
XP_005273377.1	55.81	1	0	0	1	0	38400000				4	1	1	1	2	0	2	0	1	204195	PREDICTED: serine/threonine-protein kinase MRCK alpha isoform X7 [Homo sapiens]
XP_006711898.1	55.81	1	0	0	1	0	38400000				4	1	1	1	2	0	2	0	1	204514	PREDICTED: serine/threonine-protein kinase MRCK alpha isoform X6 [Homo sapiens]
XP_011542609.1	55.81	1	0	0	1	0	38400000				4	1	1	1	2	0	2	0	1	205899	PREDICTED: serine/threonine-protein kinase MRCK alpha isoform X5 [Homo sapiens]
XP_006711897.1	55.81	1	0	0	1	0	38400000				4	1	1	1	2	0	2	0	1	206699	PREDICTED: serine/threonine-protein kinase MRCK alpha isoform X4 [Homo sapiens]
XP_005273375.1	55.81	1	0	0	1	0	38400000				4	1	1	1	2	0	2	0	1	208083	PREDICTED: serine/threonine-protein kinase MRCK alpha isoform X3 [Homo sapiens]
XP_005273374.1	55.81	1	0	0	1	0	38400000				4	1	1	1	2	0	2	0	1	208402	PREDICTED: serine/threonine-protein kinase MRCK alpha isoform X2 [Homo sapiens]
XP_011542608.1	55.81	1	0	0	1	0	38400000				4	1	1	1	2	0	2	0	1	209787	PREDICTED: serine/threonine-protein kinase MRCK alpha isoform X1 [Homo sapiens]
XP_011516648.1	55.06	1	0	0	0	0		5030000			3	1	1	1	1	1	1	1	1	272906	PREDICTED: ATP-binding cassette sub-family A member 2 isoform X1 [Homo sapiens]
|Tb927.8.1960	54.35	5	1	2	1	1		216000			3	1	1	1	1	1	1	1	1	48426	| organism=Trypanosoma_brucei_TREU927 | product=hypothetical protein conserved | location=Tb927_08_v4:629740-631044(+) | length=434
|Tb11.02.2740	145.23	29	20	20	18	20	3440000	4480000	18200000	13600000	9	7	9	10	8	11	0.888889	1.1	0.994444	42828	| organism=Trypanosoma_brucei_TREU927 | product=aspartate aminotransferase mitochondrial | location=Tb927_11_01_v4:1429989-1431155(+) | length=388
|Tb927.6.4540	143	21	15	11	16	8	12900000	3900000	20900000	5200000	9	6	13	6	15	5	1.15385	0.833333	0.99359	45944	| organism=Trypanosoma_brucei_TREU927 | product=3-hydroxy-3-methylglutaryl-CoA reductase putative | location=Tb927_06_v4:1270202-1271506(-) | length=434
|Tb11.02.1480	225.7	51	41	48	45	48	103000000	139000000	231000000	160000000	27	26	95	82	100	76	1.05263	0.926829	0.98973	57037	| organism=Trypanosoma_brucei_TREU927 | product=mitochondrial processing peptidase alpha subunit putative; metallo-peptidase Clan ME Family M16 | location=Tb927_11_01_v4:1144335-1145891(+) | length=518
|Tb927.7.2570	144.91	27	18	21	17	26	10800000	11000000	20300000	14300000	9	8	14	20	13	21	0.928571	1.05	0.989286	52546	| organism=Trypanosoma_brucei_TREU927 | product=hypothetical protein conserved | location=Tb927_07_v4:659885-661306(-) | length=473
|Tb927.8.1890	128.74	33	17	27	22	19	17700000	14900000	16600000	6730000	6	6	12	11	15	8	1.25	0.727273	0.988636	30071	| organism=Trypanosoma_brucei_TREU927 | product=cytochrome c1 heme protein mitochondrial precursor | location=Tb927_08_v4:614630-615406(-) | length=258
|Tb10.61.0110	131.28	11	7	8	7	7	2420000	1580000	7190000	1190000	4	3	6	5	7	4	1.16667	0.8	0.983333	62780	| organism=Trypanosoma_brucei_TREU927 | product=ATP-dependent zinc metallopeptidase putative; metallo-peptidase Clan MA(E) Family M41 | location=Tb927_10_v4:3898664-3900397(+) | length=577
|Tb927.5.3350	114.65	22	15	15	8	18	3470000	4430000	4620000	5560000	4	4	5	6	4	7	0.8	1.16667	0.983333	26824	| organism=Trypanosoma_brucei_TREU927 | product=iron superoxide dismutase putative | location=Tb927_05_v4:1063700-1064416(-) | length=238
|Tb927.7.210	209.86	44	31	41	36	40	101000000	80700000	129000000	60300000	25	22	51	67	56	58	1.09804	0.865672	0.981855	63859	| organism=Trypanosoma_brucei_TREU927 | product=proline dehydrogenase | location=Tb927_07_v4:39714-41384(+) | length=556
|Tb927.3.1690	126.56	52	37	17	34	29	11000000	6340000	7840000	11600000	10	10	17	8	10	11	0.588235	1.375	0.981618	17155	| organism=Trypanosoma_brucei_TREU927 | product=hypothetical protein conserved | location=Tb927_03_v4:445379-445816(-) | length=145
|Tb927.7.3590	105.16	26	18	18	15	23	4690000	6310000	14600000	11100000	4	3	11	7	9	8	0.818182	1.14286	0.980519	16848	| organism=Trypanosoma_brucei_TREU927 | product=hypothetical protein conserved | location=Tb927_07_v4:936438-936893(-) | length=151
|Tb10.70.6660	180.52	62	51	54	56	53	43900000	40900000	78300000	48400000	15	13	42	53	45	47	1.07143	0.886792	0.979111	26360	| organism=Trypanosoma_brucei_TREU927 | product=hypoxanthine-guanine phosphoribosyltransferase putative | location=Tb927_10_v4:365936-366640(-) | length=234
|Tb11.01.1740	267.17	56	44	49	43	49	243000000	250000000	380000000	292000000	53	50	169	173	178	155	1.05325	0.895954	0.974604	112952	| organism=Trypanosoma_brucei_TREU927 | product=2-oxoglutarate dehydrogenase E1 component putative | location=Tb927_11_01_v4:2632110-2635127(+) | length=1005
|Tb11.01.5910	143.2	27	8	11	8	20	6730000	4830000	8450000	9930000	12	12	13	9	8	12	0.615385	1.33333	0.974359	68116	| organism=Trypanosoma_brucei_TREU927 | product=dynein intermediate chain IC70 putative | location=Tb927_11_01_v4:3744146-3745954(+) | length=602
|Tb927.1.2360	299.35	81	70	80	57	76	2570000000	2790000000	3230000000	1920000000	60	37	647	810	808	566	1.24884	0.698765	0.973803	49787	| organism=Trypanosoma_brucei_TREU927 | product=alpha tubulin | location=Tb927_01_v4:576084-577439(+) | length=451
|Tb927.1.2340	299.35	81	70	80	57	76	2570000000	2790000000	3230000000	1920000000	60	37	647	810	808	566	1.24884	0.698765	0.973803	49787	| organism=Trypanosoma_brucei_TREU927 | product=alpha tubulin | location=Tb927_01_v4:572442-573797(+) | length=451
|Tb927.1.2400	299.35	81	70	80	57	76	2570000000	2790000000	3230000000	1920000000	60	37	647	810	808	566	1.24884	0.698765	0.973803	49787	| organism=Trypanosoma_brucei_TREU927 | product=alpha tubulin | location=Tb927_01_v4:583368-584723(+) | length=451
|Tb927.1.2380	299.35	81	70	80	57	76	2570000000	2790000000	3230000000	1920000000	60	37	647	810	808	566	1.24884	0.698765	0.973803	49787	| organism=Trypanosoma_brucei_TREU927 | product=alpha tubulin | location=Tb927_01_v4:579726-581081(+) | length=451
|Tb927.6.3740	299.4	81	61	79	63	72	839000000	784000000	1270000000	692000000	70	59	346	335	381	283	1.10116	0.844776	0.972966	71475	| organism=Trypanosoma_brucei_TREU927 | product=heat shock 70 kDa protein mitochondrial precursor putative | location=Tb927_06_v4:1112893-1114866(-) | length=657
|Tb927.6.3750	299.4	81	61	79	63	72	839000000	784000000	1270000000	692000000	70	59	346	335	381	283	1.10116	0.844776	0.972966	71475	| organism=Trypanosoma_brucei_TREU927 | product=heat shock 70 kDa protein mitochondrial precursor putative | location=Tb927_06_v4:1115452-1117425(-) | length=657
|Tb927.6.3800	299.4	81	61	79	63	72	839000000	784000000	1270000000	692000000	70	59	346	335	381	283	1.10116	0.844776	0.972966	71475	| organism=Trypanosoma_brucei_TREU927 | product=heat shock 70 kDa protein mitochondrial precursor putative | location=Tb927_06_v4:1126408-1128381(-) | length=657
|Tb10.61.1820	224.87	55	43	50	42	48	253000000	361000000	396000000	378000000	29	21	146	157	137	158	0.938356	1.00637	0.972363	34075	| organism=Trypanosoma_brucei_TREU927 | product=mitochondrial carrier protein putative; ADP/ATP translocase 1 putative | location=Tb927_10_v4:3542275-3543198(-) | length=307
|Tb10.61.1830	224.87	55	43	50	42	48	253000000	361000000	396000000	378000000	29	21	146	157	137	158	0.938356	1.00637	0.972363	34075	| organism=Trypanosoma_brucei_TREU927 | product=mitochondrial carrier protein putative; ADP/ATP translocase 1 putative | location=Tb927_10_v4:3540895-3541818(-) | length=307
|Tb10.61.1810	224.87	55	43	50	42	48	253000000	361000000	396000000	378000000	29	21	146	157	137	158	0.938356	1.00637	0.972363	34075	| organism=Trypanosoma_brucei_TREU927 | product=mitochondrial carrier protein putative; ADP/ATP translocase 1 putative | location=Tb927_10_v4:3543655-3544578(-) | length=307
|Tb927.5.4190	165.41	56	56	49	56	48	173000000	76700000	266000000	42500000	13	9	67	40	50	47	0.746269	1.175	0.960634	11142	| organism=Trypanosoma_brucei_TREU927 | product=histone H4 putative | location=Tb927_05_v4:1272461-1272763(-) | length=100
|Tb927.5.4180	165.41	56	56	49	56	48	173000000	76700000	266000000	42500000	13	9	67	40	50	47	0.746269	1.175	0.960634	11142	| organism=Trypanosoma_brucei_TREU927 | product=histone H4 putative | location=Tb927_05_v4:1271725-1272027(-) | length=100
|Tb927.5.4230	165.41	56	56	49	56	48	173000000	76700000	266000000	42500000	13	9	67	40	50	47	0.746269	1.175	0.960634	11142	| organism=Trypanosoma_brucei_TREU927 | product=histone H4 putative | location=Tb927_05_v4:1275405-1275707(-) | length=100
|Tb927.5.4260	165.41	56	56	49	56	48	173000000	76700000	266000000	42500000	13	9	67	40	50	47	0.746269	1.175	0.960634	11142	| organism=Trypanosoma_brucei_TREU927 | product=histone H4 putative | location=Tb927_05_v4:1277613-1277915(-) | length=100
|Tb927.5.4200	165.41	56	56	49	56	48	173000000	76700000	266000000	42500000	13	9	67	40	50	47	0.746269	1.175	0.960634	11142	| organism=Trypanosoma_brucei_TREU927 | product=histone H4 putative | location=Tb927_05_v4:1273197-1273499(-) | length=100
|Tb927.5.4210	165.41	56	56	49	56	48	173000000	76700000	266000000	42500000	13	9	67	40	50	47	0.746269	1.175	0.960634	11142	| organism=Trypanosoma_brucei_TREU927 | product=histone H4 putative | location=Tb927_05_v4:1273933-1274235(-) | length=100
|Tb927.5.4240	165.41	56	56	49	56	48	173000000	76700000	266000000	42500000	13	9	67	40	50	47	0.746269	1.175	0.960634	11142	| organism=Trypanosoma_brucei_TREU927 | product=histone H4 putative | location=Tb927_05_v4:1276141-1276443(-) | length=100
|Tb927.5.4250	165.41	56	56	49	56	48	173000000	76700000	266000000	42500000	13	9	67	40	50	47	0.746269	1.175	0.960634	11142	| organism=Trypanosoma_brucei_TREU927 | product=histone H4 putative | location=Tb927_05_v4:1276877-1277179(-) | length=100
|Tb927.5.4170	165.41	56	56	49	56	48	173000000	76700000	266000000	42500000	13	9	67	40	50	47	0.746269	1.175	0.960634	11142	| organism=Trypanosoma_brucei_TREU927 | product=histone H4 putative | location=Tb927_05_v4:1270989-1271291(-) | length=100
|Tb927.5.4220	165.41	56	56	49	56	48	173000000	76700000	266000000	42500000	13	9	67	40	50	47	0.746269	1.175	0.960634	11142	| organism=Trypanosoma_brucei_TREU927 | product=histone H4 putative | location=Tb927_05_v4:1274669-1274971(-) | length=100
|Tb927.8.7040	122.03	48	15	48	23	30	2540000	9570000	5360000	3310000	6	6	6	12	7	9	1.16667	0.75	0.958333	21365	| organism=Trypanosoma_brucei_TREU927 | product=hypothetical protein conserved | location=Tb927_08_v4:2022925-2023494(+) | length=189
|Tb10.70.5380	135.19	33	20	31	24	32	162000000	9760000	16900000	11900000	9	7	12	12	12	11	1	0.916667	0.958333	27335	| organism=Trypanosoma_brucei_TREU927 | product=pyruvate dehydrogenase complex E3 binding protein putative | location=Tb927_10_v4:604043-604825(+) | length=260
|Tb927.5.1900	151.66	19	12	10	11	10	4670000	6150000	7790000	6110000	13	12	11	9	10	9	0.909091	1	0.954545	77366	| organism=Trypanosoma_brucei_TREU927 | product=hypothetical protein conserved | location=Tb927_05_v4:589028-591076(+) | length=682
|Tb927.7.280	119.29	35	22	21	9	16	6730000	4760000	5190000	2600000	8	7	12	14	4	22	0.333333	1.57143	0.952381	24303	| organism=Trypanosoma_brucei_TREU927 | product=cyclophilin-type peptidyl-prolyl cis-trans isomerase putative | location=Tb927_07_v4:49637-50314(+) | length=225
|Tb11.02.0220	124.72	11	6	9	5	8	2440000	3160000	5300000	2890000	7	5	5	10	6	7	1.2	0.7	0.95	68719	| organism=Trypanosoma_brucei_TREU927 | product=hypothetical protein conserved | location=Tb927_11_01_v4:749433-751298(-) | length=621
|Tb11.02.5160	115.74	16	6	5	3	10	905000	1150000	753000	3400000	6	4	5	6	2	9	0.4	1.5	0.95	53364	| organism=Trypanosoma_brucei_TREU927 | product=hypothetical protein conserved | location=Tb927_11_01_v4:2025533-2027023(+) | length=496
|Tb10.61.2870	89.86	11	4	9	7	3	1120000	1280000	2000000	350000	6	4	4	5	6	2	1.5	0.4	0.95	50631	| organism=Trypanosoma_brucei_TREU927 | product=hypothetical protein conserved | location=Tb927_10_v4:3342816-3344207(-) | length=463
|Tb927.2.3610	132.48	40	35	39	35	26	10500000	8610000	18400000	6440000	6	6	14	12	16	9	1.14286	0.75	0.946429	16061	| organism=Trypanosoma_brucei_TREU927 | product=hypothetical protein conserved | location=Tb927_02_v4:645155-645589(-) | length=144
|Tb927.4.4910	115.28	26	15	23	9	18	2600000	4500000	7150000	3920000	7	4	10	18	15	7	1.5	0.388889	0.944444	45334	| organism=Trypanosoma_brucei_TREU927 | product=3 2-trans-enoyl-CoA isomerase mitochondrial precursor putative | location=Tb927_04_v4:1344111-1345313(-) | length=400
|Tb927.6.4980	96.9	17	17	17	17	17	2660000	3670000	3440000	2560000	3	3	6	9	8	5	1.33333	0.555556	0.944444	15513	| organism=Trypanosoma_brucei_TREU927 | product=40S ribosomal protein S14 | location=Tb927_06_v4:1370239-1370673(+) | length=144
|Tb927.4.620	148.56	4	2	0	3	0	886000		987000		11	5	8	2	7	2	0.875	1	0.9375	276137	| organism=Trypanosoma_brucei_TREU927 | product=hypothetical protein conserved | location=Tb927_04_v4:175884-183395(-) | length=2503
|Tb10.70.7550	121.8	32	19	6	7	11	5620000	2730000	1220000	1970000	9	8	8	2	3	3	0.375	1.5	0.9375	46370	| organism=Trypanosoma_brucei_TREU927 | product=2-oxoisovalerate dehydrogenase alpha subunit putative | location=Tb927_10_v4:173855-175105(+) | length=416
|Tb11.57.0003	97.5	18	18	18	18	17	5710000	3650000	10100000	3970000	2	2	8	12	11	6	1.375	0.5	0.9375	11175	| organism=Trypanosoma_brucei_TREU927 | product=hypothetical protein conserved | location=Tb927_11_01_v4:599798-600097(+) | length=99
|Tb10.6k15.3080	192.14	64	31	45	47	41	80500000	61400000	126000000	79400000	21	21	51	44	51	38	1	0.863636	0.931818	48107	| organism=Trypanosoma_brucei_TREU927 | product=dihydrolipoamide acetyltransferase E2 subunit putative | location=Tb927_10_v4:1882449-1883804(-) | length=451
|Tb11.01.8470	249.8	62	54	54	51	56	393000000	369000000	458000000	380000000	39	38	153	191	134	188	0.875817	0.984293	0.930055	50433	| organism=Trypanosoma_brucei_TREU927 | product=dihydrolipoyl dehydrogenase | location=Tb927_11_01_v4:4393356-4394789(-) | length=477
|Tb927.8.6410	122.55	16	9	3	10	3	1180000	492000	1760000	863000	5	5	7	2	6	2	0.857143	1	0.928571	52914	| organism=Trypanosoma_brucei_TREU927 | product=short-chain dehydrogenase putative | location=Tb927_08_v4:1858415-1859839(+) | length=474
|Tb927.8.1860	167.1	14	9	4	7	3	6130000	2420000	5810000	3040000	11	10	18	5	19	4	1.05556	0.8	0.927778	114529	| organism=Trypanosoma_brucei_TREU927 | product=pitrilysin-like metalloprotease | location=Tb927_08_v4:605805-608897(-) | length=1030
|Tb927.8.7530	136.09	42	17	42	17	31	31100000	30800000	14100000	20500000	9	6	18	27	18	23	1	0.851852	0.925926	39777	| organism=Trypanosoma_brucei_TREU927 | product=3 2-trans-enoyl-CoA isomerase mitochondrial precursor putative | location=Tb927_08_v4:2168337-2169413(+) | length=358
|Tb927.5.1060	233.77	63	60	55	52	60	169000000	195000000	312000000	201000000	29	25	126	121	129	100	1.02381	0.826446	0.925128	54123	| organism=Trypanosoma_brucei_TREU927 | product=mitochondrial processing peptidase beta subunit putative | location=Tb927_05_v4:343349-344818(+) | length=489
|Tb10.389.0890	226.79	77	49	72	50	53	118000000	136000000	222000000	152000000	33	32	99	93	91	86	0.919192	0.924731	0.921962	42512	| organism=Trypanosoma_brucei_TREU927 | product=pyruvate dehydrogenase E1 alpha subunit putative | location=Tb927_10_v4:3012019-3013155(-) | length=378
|Tb10.70.0430	269.45	76	69	70	65	69	1110000000	1060000000	1410000000	805000000	56	49	400	370	328	378	0.82	1.02162	0.920811	59503	| organism=Trypanosoma_brucei_TREU927 | product=chaperonin Hsp60 mitochondrial precursor | location=Tb927_10_v4:1614146-1615834(-) | length=562
|Tb10.70.0280	269.45	76	69	70	65	69	1110000000	1060000000	1410000000	805000000	56	49	400	370	328	378	0.82	1.02162	0.920811	59503	| organism=Trypanosoma_brucei_TREU927 | product=chaperonin Hsp60 mitochondrial precursor | location=Tb927_10_v4:1644448-1646136(+) | length=562
|Tb11.02.1090	150.18	25	11	13	15	3	606000	1180000	1470000	468000	9	9	6	6	10	1	1.66667	0.166667	0.916667	30644	| organism=Trypanosoma_brucei_TREU927 | product=40S ribosomal protein S4 putative | location=Tb927_11_01_v4:1043038-1043859(+) | length=273
|Tb11.02.1085	150.18	25	11	13	15	3	606000	1180000	1470000	468000	9	9	6	6	10	1	1.66667	0.166667	0.916667	30644	| organism=Trypanosoma_brucei_TREU927 | product=40s ribosomal protein S4 putative | location=Tb927_11_01_v4:1041968-1042789(+) | length=273
|Tb927.4.4210	117.66	8	7	3	6	2	66400000	1450000	71200000	1610000	7	6	12	6	12	5	1	0.833333	0.916667	96222	| organism=Trypanosoma_brucei_TREU927 | product=ATP-dependent zinc metallopeptidase putative | location=Tb927_04_v4:1111900-1114533(-) | length=877
|Tb11.01.4810	107.31	26	20	13	19	8	2590000	1590000	5850000	358000	6	6	6	4	5	4	0.833333	1	0.916667	23909	| organism=Trypanosoma_brucei_TREU927 | product=hypothetical protein conserved | location=Tb927_11_01_v4:3489758-3490408(-) | length=216
|Tb09.160.5580	91.63	18	14	15	10	14	1670000	3860000	2430000	3370000	5	3	3	6	3	5	1	0.833333	0.916667	22369	| organism=Trypanosoma_brucei_TREU927 | product=60S ribosomal protein L11 putative | location=Tb927_09_v4:1195932-1196516(-) | length=194
|Tb09.160.5590	91.63	18	14	15	10	14	1670000	3860000	2430000	3370000	5	3	3	6	3	5	1	0.833333	0.916667	22369	| organism=Trypanosoma_brucei_TREU927 | product=60S ribosomal protein L11 putative | location=Tb927_09_v4:1197311-1197895(-) | length=194
|Tb927.6.520	86.93	10	10	10	9	9	3580000	15500000	5820000	7210000	3	3	6	11	5	11	0.833333	1	0.916667	13328	| organism=Trypanosoma_brucei_TREU927 | product=EP3-2 procyclin | location=Tb927_06_v4:227115-227504(+) | length=129
|Tb10.6k15.0020	86.93	9	9	9	8	8	3580000	15500000	5820000	7210000	3	3	6	11	5	11	0.833333	1	0.916667	14655	| organism=Trypanosoma_brucei_TREU927 | product=EP1 procyclin | location=Tb927_10_v4:2481078-2481503(-) | length=141
|Tb10.6k15.0030	86.93	10	10	10	9	9	3580000	15500000	5820000	7210000	3	3	6	11	5	11	0.833333	1	0.916667	13546	| organism=Trypanosoma_brucei_TREU927 | product=EP2 procyclin | location=Tb927_10_v4:2479759-2480148(-) | length=129
|Tb927.6.480	86.93	11	11	11	9	9	3580000	15500000	5820000	7210000	3	3	6	11	5	11	0.833333	1	0.916667	12706	| organism=Trypanosoma_brucei_TREU927 | product=EP3-2 procyclin | location=Tb927_06_v4:218428-218799(+) | length=123
|Tb927.6.450	86.93	10	10	10	9	9	3580000	15500000	5820000	7210000	3	3	6	11	5	11	0.833333	1	0.916667	13144	| organism=Trypanosoma_brucei_TREU927 | product=EP3-2 procyclin | location=Tb927_06_v4:211009-211392(+) | length=127
|Tb10.6k15.0310	107.97	6	3	2	1	2	1580000	707000	685000	1030000	6	4	6	2	2	3	0.333333	1.5	0.916667	109998	| organism=Trypanosoma_brucei_TREU927 | product=hypothetical protein conserved | location=Tb927_10_v4:2421425-2424499(+) | length=1024
|Tb10.70.7330	61.77	7	4	7	4	4	162000	1260000	979000	350000	2	2	4	3	6	1	1.5	0.333333	0.916667	29765	| organism=Trypanosoma_brucei_TREU927 | product=adenylate kinase putative | location=Tb927_10_v4:214354-215136(+) | length=260
|Tb10.406.0050	29.92	4	4	4	4	4	3990000	3220000	3470000	2520000	1	1	2	3	3	1	1.5	0.333333	0.916667	32404	| organism=Trypanosoma_brucei_TREU927 | product=RNA-binding protein putative; HNRNPA | location=Tb927_10_v4:2586434-2587396(-) | length=320
|Tb10.70.3660	102.5	35	29	25	19	5	2700000	1260000	893000		7	5	4	7	5	4	1.25	0.571429	0.910714	25258	| organism=Trypanosoma_brucei_TREU927 | product=proteasome activator protein PA26 | location=Tb927_10_v4:965185-965880(-) | length=231
|Tb09.160.3630	149.24	15	8	10	6	9		1000000			16	1	14	16	14	13	1	0.8125	0.90625	103218	| organism=Trypanosoma_brucei_TREU927 | product=cAMP-specific phosphodiesterase | location=Tb927_09_v4:857727-860504(+) | length=925
|Tb927.6.1520	140.64	38	19	38	19	36	7020000	17900000	9560000	15400000	8	8	10	22	9	20	0.9	0.909091	0.904545	35066	| organism=Trypanosoma_brucei_TREU927 | product=aquaporin 3 putative | location=Tb927_06_v4:532496-533461(-) | length=321
|Tb11.01.6360	147.44	21	16	14	6	13	18500000	11400000	12000000	11600000	12	10	21	13	12	16	0.571429	1.23077	0.901099	74476	| organism=Trypanosoma_brucei_TREU927 | product=metalloprotease putative; cell division protein FtsH homologue putative | location=Tb927_11_01_v4:3855570-3857603(-) | length=677
|Tb11.01.8200	181	51	31	35	33	46	8640000	19100000	34300000	19700000	16	14	22	45	24	32	1.09091	0.711111	0.90101	40234	| organism=Trypanosoma_brucei_TREU927 | product=enoyl-CoA hydratase/isomerase family protein putative | location=Tb927_11_01_v4:4310134-4311222(-) | length=362
NP_258259.1	93.42	9	6	3	5	3	260000				6	1	5	3	4	3	0.8	1	0.9	57292	keratin type II cytoskeletal 71 [Homo sapiens]
|Tb927.3.1080	77.5	12	2	8	2	8		1070000		800000	3	1	1	5	1	4	1	0.8	0.9	28429	| organism=Trypanosoma_brucei_TREU927 | product=hypothetical protein conserved | location=Tb927_03_v4:265433-266188(+) | length=251
|Tb927.7.6830	134.23	23	14	14	15	8	1580000		1920000		8	1	10	10	12	6	1.2	0.6	0.9	47469	| organism=Trypanosoma_brucei_TREU927 | product=trans-sialidase putative | location=Tb927_07_v4:1895981-1897264(-) | length=427
|Tb09.211.1390	163.75	15	13	3	8	3	3050000	505000	1420000	392000	10	8	15	8	10	9	0.666667	1.125	0.895833	79858	| organism=Trypanosoma_brucei_TREU927 | product=hypothetical protein conserved | location=Tb927_09_v4:1511508-1513670(-) | length=720
|Tb10.26.0680	159.36	61	57	57	57	61	88200000	114000000	99600000	101000000	13	10	59	55	52	50	0.881356	0.909091	0.895223	14328	| organism=Trypanosoma_brucei_TREU927 | product=hypothetical protein conserved | location=Tb927_10_v4:2690850-2691230(+) | length=126
|Tb11.47.0004	280.41	60	43	55	41	43	175000000	181000000	313000000	201000000	58	56	138	151	145	110	1.05072	0.728477	0.889601	113386	| organism=Trypanosoma_brucei_TREU927 | product=transketolase:dehydrogenase-likeprotein | location=Tb927_11_01_v4:419190-422216(+) | length=1008
|Tb11.02.4120	172.78	52	46	46	37	39	64800000	57800000	113000000	53200000	15	14	49	53	40	51	0.816327	0.962264	0.889295	27600	| organism=Trypanosoma_brucei_TREU927 | product=hypothetical protein conserved | location=Tb927_11_01_v4:1736294-1737103(-) | length=269
|Tb927.2.4230	124.84	2	1	1	1	1	9260000	5290000	5430000	3360000	8	6	10	9	10	7	1	0.777778	0.888889	406902	| organism=Trypanosoma_brucei_TREU927 | product=NUP-1 protein putative | location=Tb927_02_v4:743768-754711(-) | length=3647
|Tb927.8.5780	77.94	34	26	19	26	19	8180000	3990000	9490000	3640000	3	3	9	3	4	4	0.444444	1.33333	0.888889	19423	| organism=Trypanosoma_brucei_TREU927 | product=phosphatase of regenerating liver-type phosphatase putative | location=Tb927_08_v4:1707584-1708114(+) | length=176
|Tb927.8.3060	199.69	41	28	41	29	28	74700000	60400000	82000000	43800000	18	18	58	57	58	44	1	0.77193	0.885965	71314	| organism=Trypanosoma_brucei_TREU927 | product=cytosolic leucyl aminopeptidase putative | location=Tb927_08_v4:919954-921969(+) | length=671
|Tb927.7.6850	138.28	14	7	10	10	5	159000	0	679000		10	2	11	12	13	7	1.18182	0.583333	0.882576	84544	| organism=Trypanosoma_brucei_TREU927 | product=trans-sialidase | location=Tb927_07_v4:1916651-1918966(-) | length=771
|Tb927.7.2700	155.29	40	24	40	32	40	17400000	28000000	33200000	39500000	9	9	35	33	31	29	0.885714	0.878788	0.882251	31857	| organism=Trypanosoma_brucei_TREU927 | product=NADH-cytochrome b5 reductase putative | location=Tb927_07_v4:705594-706457(-) | length=287
|Tb11.01.1470	87.76	17	14	7	7	5	20000000	7040000	26000000		4	2	11	3	12	2	1.09091	0.666667	0.878788	24597	| organism=Trypanosoma_brucei_TREU927 | product=60S ribosomal protein L10a putative | location=Tb927_11_01_v4:2579306-2579950(-) | length=214
|Tb10.05.0220	87.76	17	14	7	7	5	20000000	7040000	26000000		4	2	11	3	12	2	1.09091	0.666667	0.878788	24597	| organism=Trypanosoma_brucei_TREU927 | product=60S ribosomal protein L10a | location=Tb927_10_v4:3224178-3224822(-) | length=214
|Tb927.1.120	149.51	17	9	9	11	6	2880000	1420000	1840000	266000	14	4	12	17	9	17	0.75	1	0.875	98025	| organism=Trypanosoma_brucei_TREU927 | product=retrotransposon hot spot (RHS) protein putative; retrotransposon hot spot protein 4 (RHS4) putative | location=Tb927_01_v4:60266-62836(-) | length=856
|Tb927.8.5100	112.1	3	1	0	1	0	56100		13200000		8	3	4	2	3	2	0.75	1	0.875	313776	| organism=Trypanosoma_brucei_TREU927 | product=hypothetical protein conserved | location=Tb927_08_v4:1509141-1517783(+) | length=2880
|Tb09.160.4450	104.93	15	8	5	8	3	183000	225000	545000	193000	5	4	4	2	5	1	1.25	0.5	0.875	30401	| organism=Trypanosoma_brucei_TREU927 | product=40S ribosomal protein S3 putative | location=Tb927_09_v4:957257-958057(+) | length=266
|Tb10.26.0370	104.93	18	10	6	10	4	183000	225000	545000	193000	5	4	4	2	5	1	1.25	0.5	0.875	24216	| organism=Trypanosoma_brucei_TREU927 | product=40S ribosomal protein S3 putative | location=Tb927_10_v4:2742748-2743392(+) | length=214
|Tb927.5.1630	94.57	26	6	18	9	14	513000	574000	954000	707000	4	2	2	4	2	3	1	0.75	0.875	17683	| organism=Trypanosoma_brucei_TREU927 | product=hypothetical protein conserved | location=Tb927_05_v4:513641-514120(+) | length=159
|Tb09.211.0140	93.34	12	3	10	2	8	1400000	1950000	129000	1980000	4	4	1	4	1	3	1	0.75	0.875	47830	| organism=Trypanosoma_brucei_TREU927 | product=chaperone protein DNAJ putative | location=Tb927_09_v4:1288412-1289704(-) | length=430
|Tb10.70.2900	88.85	10	5	4	7	9	2130000	561000	2710000	2370000	4	2	3	4	3	3	1	0.75	0.875	40222	| organism=Trypanosoma_brucei_TREU927 | product=2-oxoisovalerate dehydrogenase beta subunit mitochondrial precursor putative | location=Tb927_10_v4:1124474-1125580(+) | length=368
|Tb10.v4.0043	88.85	10	5	4	7	9	2130000	561000	2710000	2370000	4	2	3	4	3	3	1	0.75	0.875	40222	| organism=Trypanosoma_brucei_TREU927 | product=branched-chain alpha-keto acid dehydrogenase e1-beta subunit precursor putative | location=TP3F6-6f06:32651-33757(-) | length=368
|Tb09.211.4550	65.37	9	9	7	7	5	0	2110000	744000	116000	3	2	2	4	3	1	1.5	0.25	0.875	24017	| organism=Trypanosoma_brucei_TREU927 | product=60S ribosomal protein L12 putative | location=Tb927_09_v4:2136039-2136698(-) | length=219
|Tb11.01.3320	60.13	4	2	3	1	2	79000	1120000	28700	189000	3	2	1	4	1	3	1	0.75	0.875	78967	| organism=Trypanosoma_brucei_TREU927 | product=trichohyalin putative | location=Tb927_11_01_v4:3017839-3019815(+) | length=658
|Tb927.5.4330	133.18	18	9	13	8	10	938000	2980000	1400000	2660000	10	8	7	10	8	6	1.14286	0.6	0.871429	47651	| organism=Trypanosoma_brucei_TREU927 | product=dihydrolipoamide branched chain transacylase putative | location=Tb927_05_v4:1292321-1293640(-) | length=439
|Tb927.5.4020	123.14	20	17	17	17	20	12400000	9710000	10100000	6310000	5	5	23	12	17	12	0.73913	1	0.869565	29348	| organism=Trypanosoma_brucei_TREU927 | product=hypothetical protein | location=Tb927_05_v4:1242055-1242873(-) | length=272
|Tb10.6k15.3250	228.42	57	51	54	47	47	318000000	285000000	533000000	287000000	31	30	197	161	190	124	0.964467	0.770186	0.867327	54807	| organism=Trypanosoma_brucei_TREU927 | product=succinyl-CoA ligase [GDP-forming] beta-chain putative | location=Tb927_10_v4:1848883-1850403(-) | length=506
|Tb927.6.4140	106.09	52	23	52	47	52	55200000	88600000	77900000	85800000	6	5	29	30	29	22	1	0.733333	0.866667	13009	| organism=Trypanosoma_brucei_TREU927 | product=hypothetical protein conserved | location=Tb927_06_v4:1194763-1195110(-) | length=115
|Tb927.8.4980	204.13	55	15	54	13	42	5170000	87300000	4440000	51300000	35	27	10	99	12	52	1.2	0.525253	0.862626	69597	| organism=Trypanosoma_brucei_TREU927 | product=69 kDa paraflagellar rod protein | location=Tb927_08_v4:1476972-1478774(+) | length=600
|Tb927.8.5010	204.13	55	15	54	13	42	5170000	87300000	4440000	51300000	35	27	10	99	12	52	1.2	0.525253	0.862626	69597	| organism=Trypanosoma_brucei_TREU927 | product=69 kDa paraflagellar rod protein | location=Tb927_08_v4:1483434-1485236(+) | length=600
|Tb927.8.5000	204.13	55	15	54	13	42	5170000	87300000	4440000	51300000	35	27	10	99	12	52	1.2	0.525253	0.862626	69597	| organism=Trypanosoma_brucei_TREU927 | product=69 kDa paraflagellar rod protein | location=Tb927_08_v4:1481280-1483082(+) | length=600
|Tb927.8.4990	204.13	55	15	54	13	42	5170000	87300000	4440000	51300000	35	27	10	99	12	52	1.2	0.525253	0.862626	69597	| organism=Trypanosoma_brucei_TREU927 | product=69 kDa paraflagellar rod protein | location=Tb927_08_v4:1479126-1480928(+) | length=600
|Tb927.8.4970	204.13	55	15	54	13	42	5170000	87300000	4440000	51300000	35	27	10	99	12	52	1.2	0.525253	0.862626	69597	| organism=Trypanosoma_brucei_TREU927 | product=69 kDa paraflagellar rod protein | location=Tb927_08_v4:1474818-1476620(+) | length=600
|Tb927.4.2040	107.9	35	17	29	11	17	4050000	1870000	3570000	1300000	5	5	3	7	3	5	1	0.714286	0.857143	20808	| organism=Trypanosoma_brucei_TREU927 | product=hypothetical protein conserved | location=Tb927_04_v4:512689-513261(-) | length=190
|Tb927.2.3030	205.34	28	22	14	21	16	20200000	10700000	32600000	18200000	21	19	28	36	26	28	0.928571	0.777778	0.853175	90665	| organism=Trypanosoma_brucei_TREU927 | product=ATP-dependent Clp protease subunit heat shock protein 78 (HSP78) putative | location=Tb927_02_v4:575019-577457(+) | length=812
|Tb11.01.4702	107.06	47	41	43	47	31	62700000	24400000	55000000	36400000	5	3	26	22	23	18	0.884615	0.818182	0.851399	13672	| organism=Trypanosoma_brucei_TREU927 | product=cytochrome oxidase subunit X | location=Tb927_11_01_v4:3460070-3460420(-) | length=116
|Tb927.8.2540	223.29	52	39	51	35	44	189000000	166000000	224000000	141000000	19	18	100	84	94	64	0.94	0.761905	0.850952	46245	| organism=Trypanosoma_brucei_TREU927 | product=3-ketoacyl-CoA thiolase putative | location=Tb927_08_v4:749535-750851(+) | length=438
|Tb11.01.3560	151.54	21	12	12	7	11	3020000	3550000	6140000	5600000	8	6	10	10	8	9	0.8	0.9	0.85	55620	| organism=Trypanosoma_brucei_TREU927 | product=vacuolar ATP synthase subunit B putative; v- ATPase B subunit; vacuolar proton pump B subunit | location=Tb927_11_01_v4:3071993-3073480(+) | length=495
|Tb927.4.3450	72.45	30	30	21	30	30	3670000	10600000	10700000	11300000	2	2	5	10	4	9	0.8	0.9	0.85	13735	| organism=Trypanosoma_brucei_TREU927 | product=hypothetical protein conserved | location=Tb927_04_v4:897938-898282(-) | length=114
|Tb11.39.0004	144.62	25	16	19	15	15	9650000	8800000	9860000	5110000	11	8	9	13	9	9	1	0.692308	0.846154	45634	| organism=Trypanosoma_brucei_TREU927 | product=hypothetical protein conserved | location=Tb927_11_01_v4:527866-529065(-) | length=399
|Tb927.1.4420	151.54	13	9	10	7	8	7260000	9430000	15000000	13200000	9	8	17	20	16	15	0.941176	0.75	0.845588	104677	| organism=Trypanosoma_brucei_TREU927 | product=ABC transporter putative | location=Tb927_01_v4:912324-915161(+) | length=945
|Tb11.01.6680	157.47	23	19	18	14	18	8190000	4770000	4860000	6820000	13	10	19	13	10	15	0.526316	1.15385	0.840081	64160	| organism=Trypanosoma_brucei_TREU927 | product=chaperonin Hsp60 mitochondrial precursor putative; heat shock protein 60 | location=Tb927_11_01_v4:3940920-3942704(-) | length=594
|Tb11.02.2640	151.5	29	18	14	13	9	8640000	5140000	11300000	6530000	17	15	13	11	10	10	0.769231	0.909091	0.839161	73294	| organism=Trypanosoma_brucei_TREU927 | product=dynein intermediate chain IC78 putative | location=Tb927_11_01_v4:1401276-1403243(+) | length=655
|Tb927.5.3810	188.5	59	36	56	40	49	60400000	78300000	90400000	79800000	24	23	50	67	41	57	0.82	0.850746	0.835373	49956	| organism=Trypanosoma_brucei_TREU927 | product=orotidine-5-phosphate decarboxylase/orotate phosphoribosyltransferase putative | location=Tb927_05_v4:1189181-1190557(+) | length=458
|Tb927.4.1300	177.85	59	49	59	45	53	126000000	123000000	172000000	69100000	17	17	51	52	40	46	0.784314	0.884615	0.834465	42015	| organism=Trypanosoma_brucei_TREU927 | product=hypothetical protein conserved | location=Tb927_04_v4:341652-342776(-) | length=374
|Tb09.211.3670	82.63	6	3	3	0	3	145000	125000		178000	2	2	1	3	0	5	0	1.66667	0.833333	42982	| organism=Trypanosoma_brucei_TREU927 | product=hypothetical protein conserved; predicted zinc finger protein | location=Tb927_09_v4:1949482-1950654(+) | length=390
XP_011508871.1	52.66	3	0	0	3	0			4740000		3	2	3	4	5	0	1.66667	0	0.833333	134485	PREDICTED: collagen alpha-4(IV) chain isoform X15 [Homo sapiens]
XP_011508859.1	52.66	2	0	0	2	0			4740000		3	2	3	4	5	0	1.66667	0	0.833333	161497	PREDICTED: collagen alpha-4(IV) chain isoform X2 [Homo sapiens]
NP_000083.3	52.66	2	0	0	2	0			4740000		3	2	3	4	5	0	1.66667	0	0.833333	164037	collagen alpha-4(IV) chain precursor [Homo sapiens]
XP_005246338.1	52.66	2	0	0	2	0			4740000		3	2	3	4	5	0	1.66667	0	0.833333	164037	PREDICTED: collagen alpha-4(IV) chain isoform X1 [Homo sapiens]
|Tb10.70.0630	130.01	15	12	6	7	7	4260000	2280000	5260000	1980000	6	5	6	3	6	2	1	0.666667	0.833333	61362	| organism=Trypanosoma_brucei_TREU927 | product=aldehyde dehydrogenase putative | location=Tb927_10_v4:1566569-1568260(-) | length=563
|Tb927.3.5610	106.42	13	12	4	5	5	6670000	656000	1290000	0	4	3	6	2	4	2	0.666667	1	0.833333	54987	| organism=Trypanosoma_brucei_TREU927 | product=ribosomal protein L3 mitochondrial putative | location=Tb927_03_v4:1567002-1568423(+) | length=473
NP_068814.2	104.36	8	5	6	4	5		237000		114000	6	1	6	5	4	5	0.666667	1	0.833333	70021	heat shock-related 70 kDa protein 2 [Homo sapiens]
|Tb10.6k15.2450	97.91	8	6	1	1	1	691000				6	2	3	1	2	1	0.666667	1	0.833333	82381	| organism=Trypanosoma_brucei_TREU927 | product=hypothetical protein conserved | location=Tb927_10_v4:1992014-1994236(-) | length=740
|Tb09.211.3280	79.8	19	4	14	4	6		691000	0	891000	4	3	1	3	1	2	1	0.666667	0.833333	21693	| organism=Trypanosoma_brucei_TREU927 | product=60S ribosomal subunit protein L31 putative | location=Tb927_09_v4:1857572-1858138(+) | length=188
|Tb09.211.3270	79.8	19	4	14	4	6		691000	0	891000	4	3	1	3	1	2	1	0.666667	0.833333	21693	| organism=Trypanosoma_brucei_TREU927 | product=60S ribosomal subunit protein L31 putative | location=Tb927_09_v4:1856712-1857278(+) | length=188
|Tb927.7.2390	70.25	2	1	1	1	1	424000	530000	486000	272000	4	2	2	3	2	2	1	0.666667	0.833333	102859	| organism=Trypanosoma_brucei_TREU927 | product=hypothetical protein conserved | location=Tb927_07_v4:613867-616722(-) | length=951
XP_005251455.1	61.75	2	0	1	1	0		6210000			4	1	3	1	2	1	0.666667	1	0.833333	153712	PREDICTED: coiled-coil domain-containing protein 171 isoform X1 [Homo sapiens]
NP_612429.2	58.27	0	0	0	0	0			0		4	1	10	3	10	2	1	0.666667	0.833333	616641	protein AHNAK2 [Homo sapiens]
|Tb09.211.0580	54.31	1	0	0	0	1				0	4	1	1	3	1	2	1	0.666667	0.833333	251387	| organism=Trypanosoma_brucei_TREU927 | product=hypothetical protein conserved | location=Tb927_09_v4:1360161-1367135(-) | length=2324
|Tb927.4.2010	49.71	24	15	16	16	16	25400000	1070000	1550000	1830000	3	3	3	2	2	2	0.666667	1	0.833333	10609	| organism=Trypanosoma_brucei_TREU927 | product=acyl-CoA binding protein putative | location=Tb927_04_v4:507511-507792(-) | length=93
|Tb927.8.6010	46.04	11	11	8	8	3	1330000	953000	1780000		2	1	3	1	2	1	0.666667	1	0.833333	18100	| organism=Trypanosoma_brucei_TREU927 | product=hypothetical predicted multi-pass transmembrane protein | location=Tb927_08_v4:1758758-1759258(+) | length=166
|Tb10.61.2680	157.33	32	18	24	22	24	18700000	30600000	34800000	27700000	13	12	19	28	16	23	0.842105	0.821429	0.831767	54424	| organism=Trypanosoma_brucei_TREU927 | product=pyruvate kinase 1 | location=Tb927_10_v4:3363142-3364641(-) | length=499
|Tb10.406.0440	149.13	56	51	51	46	51	261000000	199000000	312000000	172000000	10	8	50	54	34	53	0.68	0.981481	0.830741	12570	| organism=Trypanosoma_brucei_TREU927 | product=histone H2B putative | location=Tb927_10_v4:2530874-2531212(-) | length=112
|Tb10.406.0360	149.13	56	51	51	46	51	261000000	199000000	312000000	172000000	10	8	50	54	34	53	0.68	0.981481	0.830741	12570	| organism=Trypanosoma_brucei_TREU927 | product=histone H2B putative | location=Tb927_10_v4:2538117-2538455(-) | length=112
|Tb10.406.0330	149.13	56	51	51	46	51	261000000	199000000	312000000	172000000	10	8	50	54	34	53	0.68	0.981481	0.830741	12570	| organism=Trypanosoma_brucei_TREU927 | product=histone H2B putative | location=Tb927_10_v4:2540836-2541174(-) | length=112
|Tb10.406.0460	149.13	56	51	51	46	51	261000000	199000000	312000000	172000000	10	8	50	54	34	53	0.68	0.981481	0.830741	12570	| organism=Trypanosoma_brucei_TREU927 | product=histone H2B putative | location=Tb927_10_v4:2529058-2529396(-) | length=112
|Tb10.406.0350	149.13	56	51	51	46	51	261000000	199000000	312000000	172000000	10	8	50	54	34	53	0.68	0.981481	0.830741	12570	| organism=Trypanosoma_brucei_TREU927 | product=histone H2B putative | location=Tb927_10_v4:2539025-2539363(-) | length=112
|Tb10.406.0420	149.13	56	51	51	46	51	261000000	199000000	312000000	172000000	10	8	50	54	34	53	0.68	0.981481	0.830741	12570	| organism=Trypanosoma_brucei_TREU927 | product=histone H2B putative | location=Tb927_10_v4:2532685-2533023(-) | length=112
|Tb10.406.0450	149.13	56	51	51	46	51	261000000	199000000	312000000	172000000	10	8	50	54	34	53	0.68	0.981481	0.830741	12570	| organism=Trypanosoma_brucei_TREU927 | product=histone H2B putative | location=Tb927_10_v4:2529966-2530304(-) | length=112
|Tb10.406.0380	149.13	56	51	51	46	51	261000000	199000000	312000000	172000000	10	8	50	54	34	53	0.68	0.981481	0.830741	12570	| organism=Trypanosoma_brucei_TREU927 | product=histone H2B putative | location=Tb927_10_v4:2536306-2536644(-) | length=112
|Tb10.406.0400	149.13	56	51	51	46	51	261000000	199000000	312000000	172000000	10	8	50	54	34	53	0.68	0.981481	0.830741	12570	| organism=Trypanosoma_brucei_TREU927 | product=histone H2B putative | location=Tb927_10_v4:2534496-2534834(-) | length=112
|Tb10.406.0430	149.13	56	51	51	46	51	261000000	199000000	312000000	172000000	10	8	50	54	34	53	0.68	0.981481	0.830741	12570	| organism=Trypanosoma_brucei_TREU927 | product=histone H2B putative | location=Tb927_10_v4:2531777-2532115(-) | length=112
|Tb10.406.0410	149.13	56	51	51	46	51	261000000	199000000	312000000	172000000	10	8	50	54	34	53	0.68	0.981481	0.830741	12570	| organism=Trypanosoma_brucei_TREU927 | product=histone H2B putative | location=Tb927_10_v4:2533588-2533926(-) | length=112
|Tb10.406.0370	149.13	56	51	51	46	51	261000000	199000000	312000000	172000000	10	8	50	54	34	53	0.68	0.981481	0.830741	12570	| organism=Trypanosoma_brucei_TREU927 | product=histone H2B putative | location=Tb927_10_v4:2537209-2537547(-) | length=112
|Tb927.4.2530	98.98	24	17	24	11	18	5870000	8160000	6700000	4330000	3	3	10	14	10	9	1	0.642857	0.821429	16835	| organism=Trypanosoma_brucei_TREU927 | product=hypothetical protein conserved | location=Tb927_04_v4:667858-668334(+) | length=158
|Tb11.01.4860	184.42	55	31	55	27	50	47200000	50600000	67900000	60700000	11	11	28	48	19	46	0.678571	0.958333	0.818452	25106	| organism=Trypanosoma_brucei_TREU927 | product=mitochondrial RNA binding protein 2 | location=Tb927_11_01_v4:3502605-3503279(-) | length=224
|Tb11.01.7800	147.94	59	29	59	50	54	22700000	28100000	29400000	16200000	10	9	22	22	21	15	0.954545	0.681818	0.818182	16857	| organism=Trypanosoma_brucei_TREU927 | product=nucleoside diphosphate kinase | location=Tb927_11_01_v4:4212730-4213191(-) | length=153
|Tb927.3.1410	122.38	43	30	41	23	32	7950000	4490000	2630000	3220000	10	9	11	11	7	11	0.636364	1	0.818182	19264	| organism=Trypanosoma_brucei_TREU927 | product=cytochrome oxidase subunit VII | location=Tb927_03_v4:352870-353367(+) | length=165
|Tb927.2.1100	91.63	8	5	4	2	3	83800				4	1	3	10	4	3	1.33333	0.3	0.816667	66461	| organism=Trypanosoma_brucei_TREU927 | product=retrotransposon hot spot protein (RHS pseudogene) putative | location=Tb927_02_v4:185097-186844(-) | length=582
NP_000412.3	245.79	56	50	56	49	41	136000000	87400000	189000000	38600000	36	28	169	83	172	51	1.01775	0.614458	0.816105	58801	keratin type I cytoskeletal 10 [Homo sapiens]
XP_005257400.1	245.79	53	46	52	46	38	136000000	87400000	189000000	38600000	36	28	169	83	172	51	1.01775	0.614458	0.816105	63346	PREDICTED: keratin type I cytoskeletal 10 isoform X1 [Homo sapiens]
|Tb927.3.2230	225.63	68	53	67	50	56	168000000	179000000	238000000	145000000	20	20	111	143	86	122	0.774775	0.853147	0.813961	31465	| organism=Trypanosoma_brucei_TREU927 | product=succinyl-CoA synthetase alpha subunit putative | location=Tb927_03_v4:580931-581836(-) | length=301
|Tb10.389.1850	140.06	32	18	28	9	11	7810000	4440000	3540000	2070000	8	6	10	8	5	9	0.5	1.125	0.8125	27646	| organism=Trypanosoma_brucei_TREU927 | product=NAD or NADP dependent oxidoreductase putative; short chain dehydrogenase putative | location=Tb927_10_v4:2836163-2836945(+) | length=260
|Tb10.70.2320	83.49	15	12	12	15	12	12300000	6740000	22700000	8450000	3	3	4	8	4	5	1	0.625	0.8125	25965	| organism=Trypanosoma_brucei_TREU927 | product=hypothetical protein conserved | location=Tb927_10_v4:1216959-1217633(-) | length=224
|Tb11.01.8770	229.61	34	24	30	21	21	51100000	62100000	55300000	42300000	27	26	60	74	60	46	1	0.621622	0.810811	110120	| organism=Trypanosoma_brucei_TREU927 | product=hypothetical protein conserved; leucine-rich repeat protein (LRRP) putative | location=Tb927_11_01_v4:4472923-4475937(-) | length=1004
|Tb11.02.0760	292.75	27	17	16	14	15	94400000	75000000	121000000	82400000	112	93	149	130	105	117	0.704698	0.9	0.802349	531191	| organism=Trypanosoma_brucei_TREU927 | product=dynein heavy chain putative | location=Tb927_11_01_v4:907008-920984(+) | length=4658
|Tb11.22.0001	170.12	55	49	47	43	45	82000000	80500000	140000000	61900000	14	14	41	40	34	31	0.829268	0.775	0.802134	24580	| organism=Trypanosoma_brucei_TREU927 | product=hypothetical protein conserved | location=Tb927_11_01_v4:680733-681401(-) | length=222
|Tb10.6k15.3960	135.65	35	22	30	22	19	4670000	3910000	6270000	4630000	6	6	11	8	8	7	0.727273	0.875	0.801136	29956	| organism=Trypanosoma_brucei_TREU927 | product=guanylate kinase putative | location=Tb927_10_v4:1713795-1714589(+) | length=264
|Tb927.4.4490	140.65	8	7	2	4	2	6060000	2140000	8650000	1070000	14	9	15	6	9	6	0.6	1	0.8	193803	| organism=Trypanosoma_brucei_TREU927 | product=multidrug resistance protein E; P-glycoprotein | location=Tb927_04_v4:1209090-1214369(-) | length=1759
|Tb11.50.0007	123.37	51	26	51	20	51	9380000	8870000	7490000	10900000	7	6	10	10	5	11	0.5	1.1	0.8	10429	| organism=Trypanosoma_brucei_TREU927 | product=dynein light chain putative | location=Tb927_11_01_v4:173336-173608(-) | length=90
|Tb927.3.5010	97.65	21	12	6	15	6	1740000	1010000	991000	793000	5	3	5	2	3	2	0.6	1	0.8	23423	| organism=Trypanosoma_brucei_TREU927 | product=hypothetical protein conserved | location=Tb927_03_v4:1406292-1406873(+) | length=193
|Tb10.70.5860	97.24	3	1	0	2	0	500000		918000		5	2	5	1	3	1	0.6	1	0.8	156616	| organism=Trypanosoma_brucei_TREU927 | product=hypothetical protein conserved | location=Tb927_10_v4:512911-517128(+) | length=1405
|Tb10.61.1840	95.11	23	17	4	17	6	354000		442000	27500	5	3	5	1	3	1	0.6	1	0.8	17975	| organism=Trypanosoma_brucei_TREU927 | product=hypothetical protein conserved | location=Tb927_10_v4:3539757-3540239(-) | length=160
|Tb927.2.2470	90.72	7	7	1	7	1	1170000		1730000		3	2	15	3	14	2	0.933333	0.666667	0.8	81294	| organism=Trypanosoma_brucei_TREU927 | product=RNA-editing complex protein; KREPA1 | location=Tb927_02_v4:487442-489730(-) | length=762
|Tb10.6k15.1450	131.71	46	38	27	32	28	27300000	22400000	27800000	13100000	7	5	31	14	23	12	0.741935	0.857143	0.799539	17598	| organism=Trypanosoma_brucei_TREU927 | product=hypothetical protein conserved | location=Tb927_10_v4:2188611-2189120(+) | length=169
|Tb09.160.4570	168.12	56	44	26	37	29	680000	793000			17	1	27	24	16	24	0.592593	1	0.796296	41597	| organism=Trypanosoma_brucei_TREU927 | product=arginine kinase | location=Tb927_09_v4:978506-979618(+) | length=370
|Tb927.7.6350	69.07	6	6	6	4	6	1730000	686000	2560000	686000	2	1	4	6	3	5	0.75	0.833333	0.791667	30925	| organism=Trypanosoma_brucei_TREU927 | product=NADH-ubiquinone oxidoreductase mitochondrial putative | location=Tb927_07_v4:1725859-1726680(-) | length=273
|Tb09.160.1820	153.69	51	39	47	20	35	57500000	26500000	45600000	29200000	12	12	28	29	25	20	0.892857	0.689655	0.791256	22229	| organism=Trypanosoma_brucei_TREU927 | product=cytochrome oxidase subunit V | location=Tb927_09_v4:634723-635313(-) | length=196
|Tb927.5.3400	118.18	7	4	1	3	2	1430000		821000	1080000	7	5	7	2	4	2	0.571429	1	0.785714	110318	| organism=Trypanosoma_brucei_TREU927 | product=calcium-translocating P-type ATPase; calcium pump | location=Tb927_05_v4:1074204-1077239(-) | length=1011
|Tb11.02.2030	102.53	39	39	24	28	24	5160000	3230000	2770000	2270000	4	4	7	3	4	3	0.571429	1	0.785714	12757	| organism=Trypanosoma_brucei_TREU927 | product=hypothetical protein conserved | location=Tb927_11_01_v4:1267722-1268075(+) | length=117
NP_001258900.1	95.55	6	4	5	3	1			668000		6	1	5	7	5	4	1	0.571429	0.785714	78282	heat shock protein HSP 90-beta isoform b [Homo sapiens]
NP_001258901.1	95.55	6	3	5	3	1			668000		6	1	5	7	5	4	1	0.571429	0.785714	82320	heat shock protein HSP 90-beta isoform c [Homo sapiens]
NP_001258899.1	95.55	6	3	5	3	1			668000		6	1	5	7	5	4	1	0.571429	0.785714	83264	heat shock protein HSP 90-beta isoform a [Homo sapiens]
NP_001258898.1	95.55	6	3	5	3	1			668000		6	1	5	7	5	4	1	0.571429	0.785714	83264	heat shock protein HSP 90-beta isoform a [Homo sapiens]
NP_031381.2	95.55	6	3	5	3	1			668000		6	1	5	7	5	4	1	0.571429	0.785714	83264	heat shock protein HSP 90-beta isoform a [Homo sapiens]
|Tb927.2.3800	164.37	25	12	21	13	15	9890000	11000000	10500000	4510000	9	9	16	11	12	9	0.75	0.818182	0.784091	55460	| organism=Trypanosoma_brucei_TREU927 | product=hypothetical protein conserved | location=Tb927_02_v4:677639-679117(-) | length=492
|Tb927.3.5050	116.94	28	16	16	7	17	6530000	5570000	2640000	3760000	8	7	10	6	4	7	0.4	1.16667	0.783333	41856	| organism=Trypanosoma_brucei_TREU927 | product=60S ribosomal protein L4 | location=Tb927_03_v4:1417717-1418841(+) | length=374
|Tb927.7.2820	149.26	71	51	60	56	49	179000000	139000000	183000000	69300000	15	12	71	135	50	116	0.704225	0.859259	0.781742	14212	| organism=Trypanosoma_brucei_TREU927 | product=histone H2A putative | location=Tb927_07_v4:728982-729386(+) | length=134
|Tb927.7.2920	149.26	71	51	60	56	49	179000000	139000000	183000000	69300000	15	12	71	135	50	116	0.704225	0.859259	0.781742	14212	| organism=Trypanosoma_brucei_TREU927 | product=histone H2A putative | location=Tb927_07_v4:738076-738480(+) | length=134
|Tb927.7.2870	149.26	71	51	60	56	49	179000000	139000000	183000000	69300000	15	12	71	135	50	116	0.704225	0.859259	0.781742	14212	| organism=Trypanosoma_brucei_TREU927 | product=histone H2A putative | location=Tb927_07_v4:733530-733934(+) | length=134
|Tb927.7.2880	149.26	71	51	60	56	49	179000000	139000000	183000000	69300000	15	12	71	135	50	116	0.704225	0.859259	0.781742	14212	| organism=Trypanosoma_brucei_TREU927 | product=histone H2A putative | location=Tb927_07_v4:734439-734843(+) | length=134
|Tb927.7.2930	149.26	71	51	60	56	49	179000000	139000000	183000000	69300000	15	12	71	135	50	116	0.704225	0.859259	0.781742	14212	| organism=Trypanosoma_brucei_TREU927 | product=histone H2A putative | location=Tb927_07_v4:738984-739388(+) | length=134
|Tb927.7.2840	149.26	71	51	60	56	49	179000000	139000000	183000000	69300000	15	12	71	135	50	116	0.704225	0.859259	0.781742	14212	| organism=Trypanosoma_brucei_TREU927 | product=histone H2A putative | location=Tb927_07_v4:730801-731205(+) | length=134
|Tb927.7.2910	149.26	71	51	60	56	49	179000000	139000000	183000000	69300000	15	12	71	135	50	116	0.704225	0.859259	0.781742	14212	| organism=Trypanosoma_brucei_TREU927 | product=histone H2A putative | location=Tb927_07_v4:737167-737571(+) | length=134
|Tb927.7.2830	149.26	71	51	60	56	49	179000000	139000000	183000000	69300000	15	12	71	135	50	116	0.704225	0.859259	0.781742	14212	| organism=Trypanosoma_brucei_TREU927 | product=histone H2A putative | location=Tb927_07_v4:729892-730296(+) | length=134
|Tb927.7.2860	149.26	71	51	60	56	49	179000000	139000000	183000000	69300000	15	12	71	135	50	116	0.704225	0.859259	0.781742	14212	| organism=Trypanosoma_brucei_TREU927 | product=histone H2A putative | location=Tb927_07_v4:732620-733024(+) | length=134
|Tb927.7.2900	149.26	71	51	60	56	49	179000000	139000000	183000000	69300000	15	12	71	135	50	116	0.704225	0.859259	0.781742	14212	| organism=Trypanosoma_brucei_TREU927 | product=histone H2A putative | location=Tb927_07_v4:736258-736662(+) | length=134
|Tb927.7.2890	149.26	71	51	60	56	49	179000000	139000000	183000000	69300000	15	12	71	135	50	116	0.704225	0.859259	0.781742	14212	| organism=Trypanosoma_brucei_TREU927 | product=histone H2A putative | location=Tb927_07_v4:735348-735752(+) | length=134
|Tb927.7.2850	149.26	71	51	60	56	49	179000000	139000000	183000000	69300000	15	12	71	135	50	116	0.704225	0.859259	0.781742	14212	| organism=Trypanosoma_brucei_TREU927 | product=histone H2A putative | location=Tb927_07_v4:731711-732115(+) | length=134
|Tb927.7.2940	149.26	71	51	60	56	49	179000000	139000000	183000000	69300000	15	12	71	135	50	116	0.704225	0.859259	0.781742	14212	| organism=Trypanosoma_brucei_TREU927 | product=histone H2A putative | location=Tb927_07_v4:739893-740297(+) | length=134
|Tb927.2.2670	119.84	33	33	11	23	10	1330000		1010000		5	2	17	11	8	12	0.470588	1.09091	0.780749	11253	| organism=Trypanosoma_brucei_TREU927 | product=histone H4 putative | location=Tb927_02_v4:531130-531432(+) | length=100
|Tb10.70.1030	124.57	11	6	4	6	2	2250000	75400	1660000	70000	5	5	9	2	5	2	0.555556	1	0.777778	66775	| organism=Trypanosoma_brucei_TREU927 | product=hypothetical protein | location=Tb927_10_v4:1471382-1473262(-) | length=626
|Tb927.1.4100	182.28	54	33	52	24	32	52700000	57700000	53200000	39000000	21	19	33	44	28	31	0.848485	0.704545	0.776515	40534	| organism=Trypanosoma_brucei_TREU927 | product=cytochrome oxidase subunit IV | location=Tb927_01_v4:861807-862868(+) | length=353
|Tb11.55.0026	121.72	19	13	8	10	11	8050000	3640000	7410000	4920000	8	7	13	10	11	7	0.846154	0.7	0.773077	44800	| organism=Trypanosoma_brucei_TREU927 | product=IsovalerylCoenzymeAdehydrogenase putative | location=Tb927_11_01_v4:462827-464062(-) | length=411
|Tb10.26.0560	134.83	41	30	33	20	26	5090000	11200000	535000	10300000	8	7	11	10	6	10	0.545455	1	0.772727	21185	| organism=Trypanosoma_brucei_TREU927 | product=60S ribosomal protein L6 putative | location=Tb927_10_v4:2707740-2708318(+) | length=192
|Tb10.70.5120	126.62	21	8	19	10	14	2400000	3830000	3900000	2030000	7	5	7	10	8	4	1.14286	0.4	0.771429	38999	| organism=Trypanosoma_brucei_TREU927 | product=malate dehydrogenase putative | location=Tb927_10_v4:660876-661949(+) | length=357
|Tb10.6k15.2020	93.88	6	4	3	2	4	3700000	5640000	271000	7420000	4	4	4	7	1	9	0.25	1.28571	0.767857	56927	| organism=Trypanosoma_brucei_TREU927 | product=glucose transporter; glucose transporter 2A | location=Tb927_10_v4:2077370-2078959(+) | length=529
|Tb11.02.2210	128.06	18	11	11	9	7	1520000	3600000	1120000	2090000	7	6	6	11	7	4	1.16667	0.363636	0.765152	56734	| organism=Trypanosoma_brucei_TREU927 | product=protein kinase A regulatory subunit | location=Tb927_11_01_v4:1302874-1304373(+) | length=499
|Tb10.389.1170	162.38	21	16	17	15	9	1350000		1290000		20	1	49	32	44	20	0.897959	0.625	0.76148	100635	| organism=Trypanosoma_brucei_TREU927 | product=P-type H+-ATPase putative | location=Tb927_10_v4:2963133-2965895(-) | length=920
|Tb927.7.3440	176.48	55	50	48	42	39	59900000	31200000	68400000	17900000	11	11	56	45	54	25	0.964286	0.555556	0.759921	27050	| organism=Trypanosoma_brucei_TREU927 | product=I/6 autoantigen | location=Tb927_07_v4:891472-892212(-) | length=246
|Tb927.7.3500	175.68	58	50	51	30	44	40600000	38300000	13800000	59300000	17	16	33	35	17	35	0.515152	1	0.757576	35436	| organism=Trypanosoma_brucei_TREU927 | product=glutathione-S-transferase/glutaredoxin putative | location=Tb927_07_v4:905992-906930(-) | length=312
|Tb11.02.2960	117.32	25	21	19	11	18	15000000	7310000	15000000	11500000	8	8	17	12	10	11	0.588235	0.916667	0.752451	29883	| organism=Trypanosoma_brucei_TREU927 | product=mitochondrial carrier protein putative | location=Tb927_11_01_v4:1484695-1485543(+) | length=282
|Tb09.211.0700	129.72	20	12	16	9	13	2840000	2270000	1680000	2450000	8	5	8	6	4	6	0.5	1	0.75	38986	| organism=Trypanosoma_brucei_TREU927 | product=isopentenyl-diphosphate delta-isomerase putative; isomerase putative | location=Tb927_09_v4:1390940-1392010(-) | length=356
|Tb927.4.3590	124.51	30	16	13	20	3	2090000	717000	635000		5	3	6	2	3	2	0.5	1	0.75	28376	| organism=Trypanosoma_brucei_TREU927 | product=translation elongation factor 1-beta putative | location=Tb927_04_v4:917162-917947(-) | length=261
|Tb09.211.4280	121.76	5	4	1	2	2	1440000	600000	346000	693000	8	4	10	4	5	4	0.5	1	0.75	177367	| organism=Trypanosoma_brucei_TREU927 | product=hypothetical protein conserved | location=Tb927_09_v4:2077331-2082067(-) | length=1578
|Tb09.244.2630	98.69	17	15	5	6	8	1790000		3250000	1130000	5	2	6	2	3	2	0.5	1	0.75	28476	| organism=Trypanosoma_brucei_TREU927 | product=40S ribosomal protein S6 putative | location=Tb927_09_v4:2331469-2332221(+) | length=250
|Tb927.7.6970	97.68	9	1	6	1	4	657000	143000		1180000	5	4	2	3	1	3	0.5	1	0.75	77215	| organism=Trypanosoma_brucei_TREU927 | product=paraflagellar rod protein putative | location=Tb927_07_v4:1986897-1988963(-) | length=688
|Tb09.211.1940	95.33	21	4	13	8	0	183000	5830000	181000		3	3	2	5	3	0	1.5	0	0.75	19036	| organism=Trypanosoma_brucei_TREU927 | product=hypothetical protein conserved | location=Tb927_09_v4:1610602-1611108(-) | length=168
|Tb927.6.1660	94.7	9	4	6	3	2	2590000	2300000	696000	1420000	6	6	3	4	3	2	1	0.5	0.75	65250	| organism=Trypanosoma_brucei_TREU927 | product=hypothetical protein conserved | location=Tb927_06_v4:560625-562337(-) | length=570
|Tb927.8.4460	90.59	5	2	1	2	0	426000	103000	287000		5	4	2	2	3	0	1.5	0	0.75	109596	| organism=Trypanosoma_brucei_TREU927 | product=hypothetical protein conserved | location=Tb927_08_v4:1321193-1324222(-) | length=1009
|Tb11.01.5240	90.06	3	1	2	2	0	586000	455000	1240000		5	5	2	3	3	0	1.5	0	0.75	183499	| organism=Trypanosoma_brucei_TREU927 | product=hypothetical protein conserved | location=Tb927_11_01_v4:3580688-3585562(-) | length=1624
|Tb11.01.3860	89.86	17	5	17	5	17	1750000	2940000	1360000	3510000	3	3	2	4	1	4	0.5	1	0.75	18379	| organism=Trypanosoma_brucei_TREU927 | product=hypothetical protein conserved | location=Tb927_11_01_v4:3157778-3158257(+) | length=159
|Tb927.6.200	88.09	3	2	1	2	0	340000		355000		3	1	2	1	1	1	0.5	1	0.75	139799	| organism=Trypanosoma_brucei_TREU927 | product=receptor-type adenylate cyclase GRESAG 4 putative | location=Tb927_06_v4:85705-89469(+) | length=1254
|Tb927.8.7380	87.57	10	2	4	2	5	663000	771000	125000	695000	5	4	2	3	1	3	0.5	1	0.75	60014	| organism=Trypanosoma_brucei_TREU927 | product=dihydrolipoamide dehydrogenase point mutation | location=Tb927_08_v4:2124084-2125724(+) | length=546
|Tb10.389.1910	86.25	8	8	8	8	8	262000	1420000	1490000	341000	2	2	4	4	3	3	0.75	0.75	0.75	34684	| organism=Trypanosoma_brucei_TREU927 | product=hypothetical protein conserved | location=Tb927_10_v4:2826797-2827729(+) | length=310
|Tb10.6k15.1950	85.39	3	1	0	2	0	0		284000		5	2	2	1	3	0	1.5	0	0.75	134453	| organism=Trypanosoma_brucei_TREU927 | product=flagellum transition zone component | location=Tb927_10_v4:2087132-2090968(+) | length=1278
|Tb927.7.540	81.99	9	4	2	3	1	24600		404000		5	3	2	2	2	1	1	0.5	0.75	50644	| organism=Trypanosoma_brucei_TREU927 | product=chaperone protein DNAJ putative | location=Tb927_07_v4:108943-110316(-) | length=457
|Tb927.7.5080	81.67	7	4	5	2	1	244000	94200	240000		4	2	1	2	1	1	1	0.5	0.75	79823	| organism=Trypanosoma_brucei_TREU927 | product=ATP-NAD kinase-like protein | location=Tb927_07_v4:1340687-1342858(+) | length=723
|Tb927.3.2490	74.29	3	2	1	1	1	732000	1280000	1170000	740000	2	2	1	2	1	1	1	0.5	0.75	110073	| organism=Trypanosoma_brucei_TREU927 | product=hypothetical protein conserved | location=Tb927_03_v4:626648-629539(+) | length=963
|Tb09.v1.0640	73.26	17	17	10	10	10	1090000	1250000	1860000	1550000	2	2	6	3	3	3	0.5	1	0.75	16266	| organism=Trypanosoma_brucei_TREU927 | product=60S ribosomal protein L27a; 60S ribosomal protein L28; 60S ribosomal protein L29 | location=Tb927_09_v4:1738929-1739366(+) | length=145
|Tb09.211.2650	73.26	17	17	10	10	10	1090000	1250000	1860000	1550000	2	2	6	3	3	3	0.5	1	0.75	16266	| organism=Trypanosoma_brucei_TREU927 | product=60S ribosomal protein L27a; 60S ribosomal protein L28; 60S ribosomal protein L29 | location=Tb927_09_v4:1741788-1742225(+) | length=145
|Tb927.3.4970	56.71	3	0	1	0	0		6560000			4	1	2	1	1	1	0.5	1	0.75	115813	| organism=Trypanosoma_brucei_TREU927 | product=hypothetical protein conserved | location=Tb927_03_v4:1395382-1398573(+) | length=1063
|Tb927.7.7400	48.43	1	0	0	0	0	27600	68300	0	51500	2	2	2	1	1	1	0.5	1	0.75	247994	| organism=Trypanosoma_brucei_TREU927 | product=hypothetical protein conserved | location=Tb927_07_v4:2123779-2130372(-) | length=2197
|Tb10.6k15.1830	45.87	13	10	6	10	3	508000		1220000		3	1	1	2	1	1	1	0.5	0.75	18801	| organism=Trypanosoma_brucei_TREU927 | product=centrin putative | location=Tb927_10_v4:2113312-2113809(+) | length=165
|Tb10.6k15.1460	45.16	13	7	6	7	7	696000	494000	659000	748000	2	2	1	2	1	1	1	0.5	0.75	14271	| organism=Trypanosoma_brucei_TREU927 | product=kinetoplast DNA-associated protein putative | location=Tb927_10_v4:2187553-2187936(+) | length=127
|Tb10.6k15.1480	45.16	9	5	4	5	5	696000	494000	659000	748000	2	2	1	2	1	1	1	0.5	0.75	21238	| organism=Trypanosoma_brucei_TREU927 | product=kinetoplast DNA-associated protein putative | location=Tb927_10_v4:2184378-2184938(+) | length=186
|Tb927.6.2170	175.5	52	49	45	41	51	66300000	45400000	63800000	40300000	15	13	56	39	38	32	0.678571	0.820513	0.749542	23877	| organism=Trypanosoma_brucei_TREU927 | product=co-chaperone GrpE putative | location=Tb927_06_v4:691093-691761(+) | length=222
NP_001290456.1	100.11	17	13	13	14	11	1980000	497000	7040000	5490000	9	4	7	9	5	7	0.714286	0.777778	0.746032	41952	tubulin beta-6 chain isoform 4 [Homo sapiens]
NP_001290453.1	100.11	14	11	11	12	9	1980000	497000	7040000	5490000	9	4	7	9	5	7	0.714286	0.777778	0.746032	49857	tubulin beta-6 chain isoform 1 [Homo sapiens]
NP_115914.1	100.11	14	11	11	12	9	1980000	497000	7040000	5490000	9	4	7	9	5	7	0.714286	0.777778	0.746032	49857	tubulin beta-6 chain isoform 1 [Homo sapiens]
|Tb10.61.0540	148.73	37	32	16	24	19	29200000	10500000	20900000	10700000	11	10	28	12	16	11	0.571429	0.916667	0.744048	36412	| organism=Trypanosoma_brucei_TREU927 | product=hypothetical protein conserved | location=Tb927_10_v4:3824087-3825034(+) | length=315
|Tb927.8.3250	222.05	7	5	3	4	1	6920000	8350000	6510000	1280000	27	21	25	17	21	11	0.84	0.647059	0.743529	537368	| organism=Trypanosoma_brucei_TREU927 | product=dynein heavy chain putative | location=Tb927_08_v4:967385-981409(+) | length=4674
|Tb927.8.2740	129.84	33	18	27	27	25	28100000	24400000	32900000	19100000	8	7	23	26	19	17	0.826087	0.653846	0.739967	38498	| organism=Trypanosoma_brucei_TREU927 | product=mitochondrial RNA binding protein | location=Tb927_08_v4:810553-811569(+) | length=338
|Tb09.160.2770	160.97	32	13	19	16	12	14500000	10200000	13800000	10600000	19	16	24	17	17	13	0.708333	0.764706	0.73652	78960	| organism=Trypanosoma_brucei_TREU927 | product=fatty acyl CoA syntetase 1 | location=Tb927_09_v4:739926-742022(+) | length=698
|Tb927.5.1520	163.17	49	27	29	33	29	11400000	8150000	6700000	7000000	17	15	18	17	18	8	1	0.470588	0.735294	52531	| organism=Trypanosoma_brucei_TREU927 | product=heat shock protein HslVU ATPase subunit HslU putative | location=Tb927_05_v4:480259-481686(-) | length=475
|Tb10.70.5980	103.32	12	4	7	2	9	0	543000	330000	647000	4	3	3	5	2	4	0.666667	0.8	0.733333	39120	| organism=Trypanosoma_brucei_TREU927 | product=hypothetical protein conserved | location=Tb927_10_v4:483385-484467(+) | length=360
|Tb11.02.1840	87.53	20	8	16	13	6	2720000	1160000	1960000	0	5	4	5	3	4	2	0.8	0.666667	0.733333	21874	| organism=Trypanosoma_brucei_TREU927 | product=60S ribosomal protein L18 putative | location=Tb927_11_01_v4:1229690-1230271(-) | length=193
|Tb10.6k15.0410	87.53	20	8	16	13	6	2720000	1160000	1960000	0	5	4	5	3	4	2	0.8	0.666667	0.733333	21874	| organism=Trypanosoma_brucei_TREU927 | product=60S ribosomal protein L18 putative | location=Tb927_10_v4:2401937-2402518(+) | length=193
|Tb927.5.520	189.11	34	27	27	26	23	49500000	21300000	28000000	17400000	16	14	47	32	32	25	0.680851	0.78125	0.731051	55980	| organism=Trypanosoma_brucei_TREU927 | product=stomatin-like protein putative | location=Tb927_05_v4:164933-166528(-) | length=531
|Tb927.8.5120	126.22	46	41	46	41	36	43700000	6320000	14600000	4770000	6	6	17	11	14	7	0.823529	0.636364	0.729947	12300	| organism=Trypanosoma_brucei_TREU927 | product=cytochrome c | location=Tb927_08_v4:1527060-1527404(+) | length=114
|Tb927.2.450	146.77	15	8	10	8	4	447000				13	1	12	16	7	14	0.583333	0.875	0.729167	97999	| organism=Trypanosoma_brucei_TREU927 | product=retrotransposon hot spot (RHS) protein putative | location=Tb927_02_v4:77151-79724(-) | length=857
|Tb09.211.1220	116.21	20	14	7	1	5	2580000	1210000		648000	7	4	8	3	1	4	0.125	1.33333	0.729167	38920	| organism=Trypanosoma_brucei_TREU927 | product=hypothetical protein conserved | location=Tb927_09_v4:1481953-1483020(-) | length=355
NP_001677.2	105.85	6	5	5	6	5			434000		5	1	22	22	18	14	0.818182	0.636364	0.727273	56560	ATP synthase subunit beta mitochondrial precursor [Homo sapiens]
|Tb927.1.240	120.01	2	1	1	1	0		0			7	1	4	5	5	1	1.25	0.2	0.725	283495	| organism=Trypanosoma_brucei_TREU927 | product=retrotransposon hot spot protein (RHS pseudogene) putative | location=Tb927_01_v4:91365-99081(-) | length=2572
|Tb10.70.4200	152.92	19	15	10	10	8	10400000	5310000	8520000	6290000	13	8	18	13	15	8	0.833333	0.615385	0.724359	78984	| organism=Trypanosoma_brucei_TREU927 | product=fatty acyl CoA synthetase putative; Long-chain- fatty-acid--CoA ligase 4 putative | location=Tb927_10_v4:840586-842697(+) | length=703
|Tb09.160.4280	124.86	49	26	43	19	35	32300000	33900000	28100000	29900000	10	9	25	26	16	21	0.64	0.807692	0.723846	22425	| organism=Trypanosoma_brucei_TREU927 | product=tryparedoxin peroxidase | location=Tb927_09_v4:938993-939592(+) | length=199
|Tb09.160.4250	124.86	49	26	43	19	35	32300000	33900000	28100000	29900000	10	9	25	26	16	21	0.64	0.807692	0.723846	22425	| organism=Trypanosoma_brucei_TREU927 | product=tryparedoxin peroxidase | location=Tb927_09_v4:936746-937345(+) | length=199
|Tb927.6.1020	108.27	15	6	8	6	14	5540000	12600000	9770000	16900000	6	1	9	13	4	13	0.444444	1	0.722222	48443	| organism=Trypanosoma_brucei_TREU927 | product=cysteine peptidase precursor; cysteine peptidase Clan CA family C1 Cathepsin L-like | location=Tb927_06_v4:415382-416734(-) | length=450
|Tb927.6.990	108.27	15	6	8	6	14	5540000	12600000	9770000	16900000	6	1	9	13	4	13	0.444444	1	0.722222	48325	| organism=Trypanosoma_brucei_TREU927 | product=cysteine peptidase precursor; cysteine peptidase Clan CA family C1 Cathepsin L-like | location=Tb927_06_v4:410096-411445(-) | length=449
|Tb927.6.1000	108.27	15	6	8	6	14	5540000	12600000	9770000	16900000	6	1	9	13	4	13	0.444444	1	0.722222	48343	| organism=Trypanosoma_brucei_TREU927 | product=cysteine peptidase precursor; cysteine peptidase Clan CA family C1 Cathepsin L-like | location=Tb927_06_v4:411857-413206(-) | length=449
|Tb927.6.1050	108.27	15	6	8	6	14	5540000	12600000	9770000	16900000	6	1	9	13	4	13	0.444444	1	0.722222	48343	| organism=Trypanosoma_brucei_TREU927 | product=cysteine peptidase precursor; cysteine peptidase Clan CA family C1 Cathepsin L-like | location=Tb927_06_v4:420668-422017(-) | length=449
|Tb927.6.1060	108.27	15	6	8	6	14	5540000	12600000	9770000	16900000	6	1	9	13	4	13	0.444444	1	0.722222	48343	| organism=Trypanosoma_brucei_TREU927 | product=cysteine peptidase precursor; cysteine peptidase Clan CA family C1 Cathepsin L-like | location=Tb927_06_v4:422429-423778(-) | length=449
|Tb927.6.960	108.27	15	6	8	6	14	5540000	12600000	9770000	16900000	6	1	9	13	4	13	0.444444	1	0.722222	48440	| organism=Trypanosoma_brucei_TREU927 | product=cysteine peptidase precursor; cysteine peptidase Clan CA family C1 Cathepsin L-like | location=Tb927_06_v4:404804-406156(-) | length=450
|Tb927.6.980	108.27	15	6	8	6	14	5540000	12600000	9770000	16900000	6	1	9	13	4	13	0.444444	1	0.722222	48440	| organism=Trypanosoma_brucei_TREU927 | product=cysteine peptidase precursor; cysteine peptidase Clan CA family C1 Cathepsin L-like | location=Tb927_06_v4:408332-409684(-) | length=450
|Tb927.6.970	108.27	15	6	8	6	14	5540000	12600000	9770000	16900000	6	1	9	13	4	13	0.444444	1	0.722222	48440	| organism=Trypanosoma_brucei_TREU927 | product=cysteine peptidase precursor; cysteine peptidase Clan CA family C1 Cathepsin L-like | location=Tb927_06_v4:406568-407920(-) | length=450
|Tb927.6.1010	108.27	15	6	8	6	14	5540000	12600000	9770000	16900000	6	1	9	13	4	13	0.444444	1	0.722222	48440	| organism=Trypanosoma_brucei_TREU927 | product=cysteine peptidase precursor; cysteine peptidase Clan CA family C1 Cathepsin L-like | location=Tb927_06_v4:413618-414970(-) | length=450
|Tb09.211.0775	91.35	68	25	68	25	50	2090000	10300000	5010000	8100000	4	4	3	9	3	4	1	0.444444	0.722222	9589	| organism=Trypanosoma_brucei_TREU927 | product=hypothetical protein conserved | location=Tb927_09_v4:1401717-1401971(-) | length=84
|Tb10.389.1180	189.95	28	23	19	20	11	11800000	3640000	10400000	0	25	6	64	34	51	22	0.796875	0.647059	0.721967	100228	| organism=Trypanosoma_brucei_TREU927 | product=P-type H+-ATPase putative | location=Tb927_10_v4:2959445-2962183(-) | length=912
|Tb10.70.2920	195	77	59	75	53	49	109000000	72900000	149000000	47500000	20	19	86	60	65	41	0.755814	0.683333	0.719574	32215	| organism=Trypanosoma_brucei_TREU927 | product=prohibitin putative | location=Tb927_10_v4:1120253-1121140(+) | length=295
|Tb10.v4.0045	195	77	59	75	53	49	109000000	72900000	149000000	47500000	20	19	86	60	65	41	0.755814	0.683333	0.719574	32215	| organism=Trypanosoma_brucei_TREU927 | product=prohibitin putative | location=TP3F6-6f06:37089-37976(-) | length=295
|Tb927.7.1300	132.59	26	14	24	16	16	10700000	8980000	8630000	3920000	9	8	10	11	8	7	0.8	0.636364	0.718182	41940	| organism=Trypanosoma_brucei_TREU927 | product=protein disulfide isomerase putative | location=Tb927_07_v4:334736-335869(+) | length=377
|Tb11.01.4050	139.18	19	11	8	8	9	3350000	2050000	3530000	3320000	8	7	10	6	6	5	0.6	0.833333	0.716667	54898	| organism=Trypanosoma_brucei_TREU927 | product=heat shock protein HslVU ATPase subunit HslU putative; ATP-dependent hsl protease ATP-binding subunit hslU putative | location=Tb927_11_01_v4:3203361-3204851(+) | length=496
|Tb927.3.750	106.98	18	8	13	14	7	1500000	2510000	4080000	1300000	7	5	6	5	5	3	0.833333	0.6	0.716667	37791	| organism=Trypanosoma_brucei_TREU927 | product=hypothetical protein conserved | location=Tb927_03_v4:182419-183423(-) | length=334
|Tb927.8.1610	103.98	7	7	4	4	4	3440000	2700000	4270000	2660000	3	2	7	3	3	3	0.428571	1	0.714286	62975	| organism=Trypanosoma_brucei_TREU927 | product=major surface protease gp63 putative | location=Tb927_08_v4:537061-538806(+) | length=581
|Tb927.8.1620	103.98	7	7	4	4	4	3440000	2700000	4270000	2660000	3	2	7	3	3	3	0.428571	1	0.714286	63617	| organism=Trypanosoma_brucei_TREU927 | product=major surface protease gp63 putative | location=Tb927_08_v4:539236-540999(+) | length=587
|Tb927.8.1630	103.98	7	7	4	4	4	3440000	2700000	4270000	2660000	3	2	7	3	3	3	0.428571	1	0.714286	63617	| organism=Trypanosoma_brucei_TREU927 | product=major surface protease gp63 putative | location=Tb927_08_v4:541429-543192(+) | length=587
|Tb927.8.1640	103.98	7	7	4	4	4	3440000	2700000	4270000	2660000	3	2	7	3	3	3	0.428571	1	0.714286	63743	| organism=Trypanosoma_brucei_TREU927 | product=major surface protease gp63 putative | location=Tb927_08_v4:543622-545385(+) | length=587
|Tb10.70.7010	120	32	17	20	14	17	1650000	2180000	3790000	2260000	9	8	7	7	6	4	0.857143	0.571429	0.714286	21857	| organism=Trypanosoma_brucei_TREU927 | product=60S ribosomal protein L9 putative | location=Tb927_10_v4:290846-291415(-) | length=189
|Tb11.01.5100	116.4	18	1	17	1	10		8690000		3780000	8	7	1	19	1	8	1	0.421053	0.710526	68350	| organism=Trypanosoma_brucei_TREU927 | product=paraflagellar rod component putative | location=Tb927_11_01_v4:3551081-3552859(-) | length=592
|Tb927.8.4010	111.52	17	7	8	7	4	1150000	1950000	153000	1000000	6	5	4	3	3	2	0.75	0.666667	0.708333	59462	| organism=Trypanosoma_brucei_TREU927 | product=flagellum-adhesion glycoprotein | location=Tb927_08_v4:1196773-1198413(-) | length=546
|Tb11.46.0006	90.65	9	5	6	8	5	804000	684000	1150000	763000	3	2	3	4	2	3	0.666667	0.75	0.708333	50298	| organism=Trypanosoma_brucei_TREU927 | product=hypothetical protein conserved | location=Tb927_11_01_v4:562720-564027(+) | length=435
XP_006717308.1	64.52	1	1	0	1	0	182000				6	1	4	3	3	2	0.75	0.666667	0.708333	289122	PREDICTED: spectrin alpha chain non-erythrocytic 1 isoform X1 [Homo sapiens]
|Tb927.3.930	284.98	27	16	15	12	12	70400000	51400000	97600000	39600000	112	87	149	127	113	83	0.758389	0.653543	0.705966	531420	| organism=Trypanosoma_brucei_TREU927 | product=dynein heavy chain putative | location=Tb927_03_v4:217342-231261(+) | length=4639
|Tb927.6.2420	120.87	47	30	47	30	33	16700000	23500000	27500000	16900000	6	6	20	26	19	12	0.95	0.461538	0.705769	25349	| organism=Trypanosoma_brucei_TREU927 | product=p22 protein precursor | location=Tb927_06_v4:743387-744070(+) | length=227
|Tb11.01.2800	145.32	45	24	35	16	29	16100000	25300000	15600000	14400000	17	16	21	23	15	16	0.714286	0.695652	0.704969	41653	| organism=Trypanosoma_brucei_TREU927 | product=hypothetical protein conserved | location=Tb927_11_01_v4:2885861-2886907(+) | length=348
|Tb11.03.0250	110.19	38	21	31	26	16	7730000	5490000	2220000	1800000	6	5	6	7	5	4	0.833333	0.571429	0.702381	18717	| organism=Trypanosoma_brucei_TREU927 | product=cyclophilin a; cyclophilin type peptidyl-prolyl cis-trans isomerase | location=Tb927_11_01_v4:224513-225046(+) | length=177
|Tb11.02.2390	105.5	11	9	6	8	4	3450000	1370000	6100000	2030000	5	2	10	5	6	4	0.6	0.8	0.7	51188	| organism=Trypanosoma_brucei_TREU927 | product=pyruvate dehydrogenase (lipoamide) kinase putative | location=Tb927_11_01_v4:1353986-1355323(+) | length=445
XP_006718902.2	64.62	1	0	1	0	0		36700			7	1	1	5	1	2	1	0.4	0.7	339885	PREDICTED: histone-lysine N-methyltransferase 2A isoform X6 [Homo sapiens]
|Tb927.4.2180	140.01	46	24	32	31	9	585000	3690000	2240000	982000	10	8	7	9	9	1	1.28571	0.111111	0.698413	17021	| organism=Trypanosoma_brucei_TREU927 | product=60S ribosomal protein L35A putative | location=Tb927_04_v4:560644-561093(+) | length=149
|Tb927.3.1900	107.94	7	4	6	4	5	1290000	3860000	2060000	2700000	6	6	8	18	8	7	1	0.388889	0.694444	95756	| organism=Trypanosoma_brucei_TREU927 | product=hypothetical protein conserved | location=Tb927_03_v4:493734-496337(-) | length=867
|Tb09.211.2640	105.57	40	27	34	20	27	2820000	4450000	2100000	2750000	6	6	6	7	4	5	0.666667	0.714286	0.690476	14963	| organism=Trypanosoma_brucei_TREU927 | product=60S ribosomal protein L23 putative | location=Tb927_09_v4:1738282-1738701(+) | length=139
|Tb09.211.2630	105.57	40	27	34	20	27	2820000	4450000	2100000	2750000	6	6	6	7	4	5	0.666667	0.714286	0.690476	14963	| organism=Trypanosoma_brucei_TREU927 | product=60S ribosomal protein L23 putative | location=Tb927_09_v4:1737671-1738090(+) | length=139
|Tb927.6.5040	79.08	7	7	7	7	7	2150000	1700000	778000	1620000	2	1	7	3	5	2	0.714286	0.666667	0.690476	24434	| organism=Trypanosoma_brucei_TREU927 | product=ribosomal protein L15 putative | location=Tb927_06_v4:1380714-1381328(+) | length=204
|Tb09.244.2720	79.08	7	7	7	7	7	2150000	1700000	778000	1620000	2	1	7	3	5	2	0.714286	0.666667	0.690476	26397	| organism=Trypanosoma_brucei_TREU927 | product=ribosomal protein L15 putative | location=Tb927_09_v4:2308641-2309306(+) | length=221
|Tb927.3.2150	129.83	26	17	17	9	10	10900000	5360000	8630000	3550000	9	7	12	13	11	6	0.916667	0.461538	0.689103	40010	| organism=Trypanosoma_brucei_TREU927 | product=protein phosphatase 2C putative | location=Tb927_03_v4:566856-567944(-) | length=362
|Tb927.4.870	179.57	8	5	1	3	1	6130000	957000	4080000		30	19	34	8	17	7	0.5	0.875	0.6875	510110	| organism=Trypanosoma_brucei_TREU927 | product=dynein heavy chain putative | location=Tb927_04_v4:238338-251684(-) | length=4448
|Tb10.70.6260	108.07	18	9	11	8	6	1230000	756000	3620000	1390000	6	5	8	8	5	6	0.625	0.75	0.6875	33212	| organism=Trypanosoma_brucei_TREU927 | product=hypothetical protein conserved | location=Tb927_10_v4:446161-447048(-) | length=295
|Tb927.7.1750	122.75	33	21	18	23	12	8430000	4550000	11100000	4610000	9	7	14	10	8	8	0.571429	0.8	0.685714	29361	| organism=Trypanosoma_brucei_TREU927 | product=60S ribosomal protein L7 putative | location=Tb927_07_v4:431026-431799(+) | length=257
|Tb927.7.1740	122.75	33	21	18	23	12	8430000	4550000	11100000	4610000	9	7	14	10	8	8	0.571429	0.8	0.685714	29361	| organism=Trypanosoma_brucei_TREU927 | product=60S ribosomal protein L7 putative | location=Tb927_07_v4:430013-430786(+) | length=257
|Tb927.7.1730	122.75	35	22	19	24	13	8430000	4550000	11100000	4610000	9	7	14	10	8	8	0.571429	0.8	0.685714	27714	| organism=Trypanosoma_brucei_TREU927 | product=60S ribosomal protein L7 putative | location=Tb927_07_v4:429045-429773(+) | length=242
|Tb09.211.1470	68.75	20	4	16	4	3	1040000	1600000	2210000	499000	4	4	2	11	2	4	1	0.363636	0.681818	35354	| organism=Trypanosoma_brucei_TREU927 | product=PACRGB | location=Tb927_09_v4:1521760-1522698(-) | length=312
|Tb10.70.5150	116.6	40	14	26	14	4	6390000	7380000	1870000	658000	9	9	4	9	5	1	1.25	0.111111	0.680556	24941	| organism=Trypanosoma_brucei_TREU927 | product=adenylate kinase putative | location=Tb927_10_v4:657223-657891(+) | length=222
|Tb927.4.1540	103.02	14	6	9	7	4	1900000	2490000	3800000	2390000	4	4	5	9	4	5	0.8	0.555556	0.677778	55241	| organism=Trypanosoma_brucei_TREU927 | product=hypothetical protein conserved | location=Tb927_04_v4:398737-400263(-) | length=508
|Tb10.70.1540	103.75	30	25	18	18	14	3090000	1540000	2080000	1220000	4	4	4	15	3	9	0.75	0.6	0.675	14595	| organism=Trypanosoma_brucei_TREU927 | product=60S ribosomal protein L24 putative | location=Tb927_10_v4:1376613-1376990(+) | length=125
|Tb10.70.1560	103.75	30	25	18	18	14	3090000	1540000	2080000	1220000	4	4	4	15	3	9	0.75	0.6	0.675	14625	| organism=Trypanosoma_brucei_TREU927 | product=60S ribosomal protein L24 putative | location=Tb927_10_v4:1373725-1374102(+) | length=125
|Tb11.02.3065	73.97	36	17	36	17	17	2880000	3190000	870000	1350000	2	2	4	5	3	3	0.75	0.6	0.675	9795	| organism=Trypanosoma_brucei_TREU927 | product=hypothetical protein conserved | location=Tb927_11_01_v4:1510238-1510489(+) | length=83
|Tb927.8.4810	153.96	58	44	39	30	31	26200000	17400000	29400000	15900000	19	15	35	27	20	21	0.571429	0.777778	0.674603	31430	| organism=Trypanosoma_brucei_TREU927 | product=prohibitin | location=Tb927_08_v4:1420939-1421772(-) | length=277
|Tb09.211.4700	158.36	41	27	27	29	21	44000000	25800000	47800000	31500000	14	12	35	27	29	14	0.828571	0.518519	0.673545	33656	| organism=Trypanosoma_brucei_TREU927 | product=reiske iron-sulfur protein mitochondrial precursor | location=Tb927_09_v4:2160125-2161018(-) | length=297
|Tb09.160.3590	166.45	23	14	16	10	10	4360000	8460000	3790000	2920000	22	7	26	32	22	16	0.846154	0.5	0.673077	103651	| organism=Trypanosoma_brucei_TREU927 | product=cAMP-specific phosphodiesterase | location=Tb927_09_v4:852556-855348(+) | length=930
|Tb927.8.1740	187.87	27	19	15	12	13	16000000	12500000	16100000	8080000	12	12	19	22	16	11	0.842105	0.5	0.671053	62144	| organism=Trypanosoma_brucei_TREU927 | product=hypothetical protein conserved | location=Tb927_08_v4:574026-575789(-) | length=587
|Tb09.160.3270	156.28	35	19	21	16	18	7130000	9860000	9610000	3170000	12	10	16	21	10	15	0.625	0.714286	0.669643	45362	| organism=Trypanosoma_brucei_TREU927 | product=eukaryotic initiation factor 4a putative | location=Tb927_09_v4:813720-814934(+) | length=404
|Tb927.5.2560	127.16	79	40	79	40	79	28600000	29200000	76800000	35500000	4	4	21	24	15	15	0.714286	0.625	0.669643	8723	| organism=Trypanosoma_brucei_TREU927 | product=hypothetical protein conserved | location=Tb927_05_v4:824534-824755(+) | length=73
|Tb11.01.6610	112.16	9	6	6	4	3	900000	2600000	1480000	1120000	6	4	6	6	5	3	0.833333	0.5	0.666667	93163	| organism=Trypanosoma_brucei_TREU927 | product=hypothetical protein conserved | location=Tb927_11_01_v4:3923200-3925671(-) | length=823
|Tb927.6.3670	141.19	2	2	0	0	0	1270000		794000		7	3	9	1	3	1	0.333333	1	0.666667	359217	| organism=Trypanosoma_brucei_TREU927 | product=hypothetical protein conserved | location=Tb927_06_v4:1090477-1100145(-) | length=3222
|Tb927.7.3330	140.44	3	1	1	0	1	1090000	2330000	917000	4530000	12	9	9	7	3	7	0.333333	1	0.666667	502662	| organism=Trypanosoma_brucei_TREU927 | product=hypothetical protein conserved | location=Tb927_07_v4:858888-871892(-) | length=4334
|Tb11.02.0270	134.14	16	12	5	6	3	4880000	5980000	2360000	700000	8	7	12	3	4	3	0.333333	1	0.666667	58822	| organism=Trypanosoma_brucei_TREU927 | product=hypothetical protein conserved | location=Tb927_11_01_v4:763079-764716(-) | length=545
|Tb11.02.3390	119.18	26	14	21	10	13	3760000	3470000	4870000	5330000	6	5	9	5	3	5	0.333333	1	0.666667	23960	| organism=Trypanosoma_brucei_TREU927 | product=dynein light chain putative | location=Tb927_11_01_v4:1579138-1579770(+) | length=210
|Tb927.1.190	110.7	5	2	1	2	1	423000				5	1	3	1	1	1	0.333333	1	0.666667	94660	| organism=Trypanosoma_brucei_TREU927 | product=retrotransposon hot spot protein (RHS pseudogene) putative | location=Tb927_01_v4:75424-77915(-) | length=830
|Tb10.70.5560	103.53	16	8	12	6	6	2180000	4980000	4340000	1110000	5	4	3	6	3	2	1	0.333333	0.666667	34553	| organism=Trypanosoma_brucei_TREU927 | product=hypothetical protein conserved | location=Tb927_10_v4:561417-562301(+) | length=294
|Tb10.6k15.0620	95.57	5	4	3	4	2	657000	1100000	757000	681000	4	3	3	3	3	1	1	0.333333	0.666667	62112	| organism=Trypanosoma_brucei_TREU927 | product=RNA-editing-associated protein 1; RNA-binding protein; oligo (U) binding protein; RNA editing complex protein | location=Tb927_10_v4:2364847-2366559(+) | length=570
|Tb927.4.860	86.74	15	6	11	10	5	1010000	1250000	2080000	718000	3	3	3	3	3	1	1	0.333333	0.666667	33145	| organism=Trypanosoma_brucei_TREU927 | product=hypothetical protein conserved | location=Tb927_04_v4:236536-237438(-) | length=300
|Tb927.8.2850	78.7	4	4	1	4	0	340000		1200000		2	1	3	1	4	0	1.33333	0	0.666667	65147	| organism=Trypanosoma_brucei_TREU927 | product=ribonuclease putative | location=Tb927_08_v4:852053-853813(+) | length=586
|Tb927.2.820	77.2	6	6	4	6	1	2470000	1390000	5590000		3	1	9	3	9	1	1	0.333333	0.666667	60528	| organism=Trypanosoma_brucei_TREU927 | product=retrotransposon hot spot protein (RHS pseudogene) putative | location=Tb927_02_v4:140725-142308(-) | length=527
|Tb927.7.2990	74.07	7	4	4	7	0	1430000	52500	1090000		2	2	3	1	4	0	1.33333	0	0.666667	35572	| organism=Trypanosoma_brucei_TREU927 | product=hypothetical protein conserved | location=Tb927_07_v4:750792-751721(+) | length=309
|Tb927.7.3030	74.07	7	4	4	7	0	1430000	52500	1090000		2	2	3	1	4	0	1.33333	0	0.666667	35572	| organism=Trypanosoma_brucei_TREU927 | product=hypothetical protein conserved | location=Tb927_07_v4:763458-764387(+) | length=309
|Tb11.01.8640	67.35	6	5	1	1	1	164000				3	2	2	3	2	1	1	0.333333	0.666667	70687	| organism=Trypanosoma_brucei_TREU927 | product=hypothetical protein conserved; leucine-rich repeat protein (LRRP) putative | location=Tb927_11_01_v4:4435792-4437678(-) | length=628
|Tb927.7.4360	56.79	7	7	2	2	2	82000				2	1	3	1	1	1	0.333333	1	0.666667	36944	| organism=Trypanosoma_brucei_TREU927 | product=hypothetical protein conserved | location=Tb927_07_v4:1154351-1155343(-) | length=330
|Tb10.6k15.2900	129.92	8	7	7	5	8	4540000	2300000	3150000	2820000	5	4	11	8	5	7	0.454545	0.875	0.664773	75052	| organism=Trypanosoma_brucei_TREU927 | product=ABC transporter putative | location=Tb927_10_v4:1917550-1919556(-) | length=668
|Tb10.389.1500	131.68	31	21	31	15	23	10000000	17500000	21000000	6410000	6	6	19	31	19	10	1	0.322581	0.66129	36076	| organism=Trypanosoma_brucei_TREU927 | product=short-chain dehydrogenase putative | location=Tb927_10_v4:2904718-2905701(+) | length=327
NP_001949.1	135.99	15	14	12	13	12	101000		169000		12	1	79	54	51	36	0.64557	0.666667	0.656118	50470	elongation factor 1-alpha 2 [Homo sapiens]
|Tb09.211.1380	83.21	29	23	13	14	14	4590000	3410000	6140000	8330000	4	4	13	5	4	5	0.307692	1	0.653846	15216	| organism=Trypanosoma_brucei_TREU927 | product=glycine cleavage system H protein putative | location=Tb927_09_v4:1509797-1510213(-) | length=138
|Tb927.7.5170	123.66	35	25	17	15	14	2390000	2350000	1250000	1760000	6	5	9	4	5	3	0.555556	0.75	0.652778	18170	| organism=Trypanosoma_brucei_TREU927 | product=60S ribosomal protein L23a | location=Tb927_07_v4:1362946-1363440(+) | length=164
|Tb927.7.5180	123.66	26	19	13	11	10	2390000	2350000	1250000	1760000	6	5	9	4	5	3	0.555556	0.75	0.652778	24712	| organism=Trypanosoma_brucei_TREU927 | product=60S ribosomal protein L23a putative | location=Tb927_07_v4:1363903-1364565(+) | length=220
|Tb11.02.5660	197.69	51	40	48	37	32	33300000	26200000	19700000	11900000	15	14	39	36	26	23	0.666667	0.638889	0.652778	46237	| organism=Trypanosoma_brucei_TREU927 | product=hypothetical protein conserved | location=Tb927_11_01_v4:2145763-2147022(-) | length=419
|Tb09.160.2810	197.68	32	27	25	22	21	4550000	2440000	3670000	1530000	25	2	55	51	48	22	0.872727	0.431373	0.65205	77854	| organism=Trypanosoma_brucei_TREU927 | product=fatty acyl CoA synthetase 3 | location=Tb927_09_v4:746960-749068(+) | length=702
|Tb927.6.2510	92.8	34	20	34	20	34	4250000	5850000	4000000	6430000	4	4	7	8	3	7	0.428571	0.875	0.651786	16920	| organism=Trypanosoma_brucei_TREU927 | product=hypothetical protein conserved | location=Tb927_06_v4:762702-763142(+) | length=146
|Tb927.1.3950	161.75	32	11	25	11	15	18000000	15200000	25100000	11400000	12	12	21	19	13	13	0.619048	0.684211	0.651629	63137	| organism=Trypanosoma_brucei_TREU927 | product=alanine aminotransferase putative | location=Tb927_01_v4:840682-842391(+) | length=569
|Tb927.8.4400	172.05	26	8	18	6	10	5170000	5920000	3480000	4440000	16	14	10	15	5	12	0.5	0.8	0.65	75933	| organism=Trypanosoma_brucei_TREU927 | product=hypothetical protein conserved | location=Tb927_08_v4:1309520-1311526(-) | length=668
|Tb927.3.860	128.39	41	9	20	22	25	12100000	4410000	28000000	6550000	8	7	5	8	4	4	0.8	0.5	0.65	16531	| organism=Trypanosoma_brucei_TREU927 | product=acyl carrier protein mitochondrial precursor putative | location=Tb927_03_v4:201449-201895(-) | length=148
|Tb10.70.3280	125.08	28	18	22	28	22	17200000	10300000	16600000	8730000	6	6	15	14	12	7	0.8	0.5	0.65	29196	| organism=Trypanosoma_brucei_TREU927 | product=methylglutaconyl-CoA hydratase mitochondrial precursor putative | location=Tb927_10_v4:1057208-1058041(-) | length=277
|Tb10.61.0560	102.63	3	1	1	1	0	1050000	825000	2370000		6	4	5	2	4	1	0.8	0.5	0.65	197739	| organism=Trypanosoma_brucei_TREU927 | product=hypothetical protein conserved | location=Tb927_10_v4:3817835-3823081(+) | length=1748
|Tb927.7.5820	76.92	9	4	5	6	2	3070000	2120000	4220000	1270000	5	4	5	4	4	2	0.8	0.5	0.65	55087	| organism=Trypanosoma_brucei_TREU927 | product=monooxygenase putative | location=Tb927_07_v4:1571529-1573076(+) | length=515
NP_005532.2	55.84	3	3	1	0	0	1180000				4	1	5	2	4	1	0.8	0.5	0.65	133193	phosphatidylinositol 3 4 5-trisphosphate 5-phosphatase 1 isoform b [Homo sapiens]
|Tb927.7.2640	134.41	26	11	20	10	19	2320000	4580000		1110000	12	6	7	11	4	8	0.571429	0.727273	0.649351	50853	| organism=Trypanosoma_brucei_TREU927 | product=hypothetical protein conserved | location=Tb927_07_v4:676956-678317(-) | length=453
|Tb10.6k15.1500	227.66	73	50	65	55	48	153000000	136000000	124000000	81600000	41	41	106	88	68	57	0.641509	0.647727	0.644618	45399	| organism=Trypanosoma_brucei_TREU927 | product=hypothetical protein conserved | location=Tb927_10_v4:2180944-2182179(+) | length=411
|Tb11.02.4080	153.6	26	21	17	21	11	11300000	10400000	14700000	3500000	13	12	31	20	26	9	0.83871	0.45	0.644355	54372	| organism=Trypanosoma_brucei_TREU927 | product=lanosterol 14-alpha-demethylase; cytochrome P450 51A1 | location=Tb927_11_01_v4:1721930-1723375(-) | length=481
|Tb927.4.3740	142.5	8	5	4	1	2	12900000	12900000	8950000	8230000	13	9	11	12	5	10	0.454545	0.833333	0.643939	192568	| organism=Trypanosoma_brucei_TREU927 | product=flagellar attachment zone protein | location=Tb927_04_v4:940044-945122(-) | length=1692
|Tb11.02.0250	234.02	51	41	43	31	36	104000000	72400000	62500000	56100000	39	37	93	81	61	51	0.655914	0.62963	0.642772	84201	| organism=Trypanosoma_brucei_TREU927 | product=heat shock protein 84 putative | location=Tb927_11_01_v4:757135-759396(-) | length=753
|Tb927.5.2780	138.53	27	21	16	16	19	7610000	6600000	8900000	6480000	9	9	26	15	16	10	0.615385	0.666667	0.641026	46102	| organism=Trypanosoma_brucei_TREU927 | product=mitochondrial DNA polymerase beta | location=Tb927_05_v4:879457-880680(-) | length=407
NP_000414.2	248.03	69	41	54	37	29	31600000	25700000	44600000	3870000	38	26	77	76	65	33	0.844156	0.434211	0.639183	65433	keratin type II cytoskeletal 2 epidermal [Homo sapiens]
|Tb927.2.4130	124.4	14	9	7	8	4	7030000	5520000	12200000	5890000	9	9	10	9	5	7	0.5	0.777778	0.638889	88901	| organism=Trypanosoma_brucei_TREU927 | product=enoyl-CoA hydratase/Enoyl-CoA isomerase/3-hydroxyacyl-CoA dehydrogenase putative | location=Tb927_02_v4:722501-724912(-) | length=803
|Tb927.3.4330	199.45	59	22	50	12	45	21300000	122000000	16700000	70300000	41	31	22	101	15	60	0.681818	0.594059	0.637939	68683	| organism=Trypanosoma_brucei_TREU927 | product=73 kDa paraflagellar rod protein; PFR1 | location=Tb927_03_v4:1217516-1219285(-) | length=589
|Tb927.3.4310	199.45	59	22	50	12	45	21300000	122000000	16700000	70300000	41	31	22	101	15	60	0.681818	0.594059	0.637939	68683	| organism=Trypanosoma_brucei_TREU927 | product=73 kDa paraflagellar rod protein; PFR1 | location=Tb927_03_v4:1213190-1214959(-) | length=589
|Tb927.3.4290	199.45	59	22	50	12	45	21300000	122000000	16700000	70300000	41	31	22	101	15	60	0.681818	0.594059	0.637939	68683	| organism=Trypanosoma_brucei_TREU927 | product=73 kDa paraflagellar rod protein; PFR1 | location=Tb927_03_v4:1208864-1210633(-) | length=589
|Tb927.3.4320	199.45	59	22	50	12	45	21300000	122000000	16700000	70300000	41	31	22	101	15	60	0.681818	0.594059	0.637939	68683	| organism=Trypanosoma_brucei_TREU927 | product=73 kDa paraflagellar rod protein; PFR1 | location=Tb927_03_v4:1215353-1217122(-) | length=589
|Tb927.3.4300	199.45	59	22	50	12	45	21300000	122000000	16700000	70300000	41	31	22	101	15	60	0.681818	0.594059	0.637939	68683	| organism=Trypanosoma_brucei_TREU927 | product=73 kDa paraflagellar rod protein; PFR1 | location=Tb927_03_v4:1211027-1212796(-) | length=589
|Tb11.01.4740	175.85	36	24	33	12	15	20100000	23300000	23000000	12500000	15	13	31	44	24	22	0.774194	0.5	0.637097	61211	| organism=Trypanosoma_brucei_TREU927 | product=hypothetical protein conserved | location=Tb927_11_01_v4:3476405-3478087(-) | length=560
|Tb11.01.0880	57.94	8	8	8	8	8	3270000	2390000	5560000	837000	1	1	9	5	6	3	0.666667	0.6	0.633333	18648	| organism=Trypanosoma_brucei_TREU927 | product=hypothetical protein conserved | location=Tb927_11_01_v4:2449664-2450188(+) | length=174
|Tb927.7.6420	54.77	14	14	14	14	14	2460000	5550000	1920000	4000000	1	1	5	6	3	4	0.6	0.666667	0.633333	14427	| organism=Trypanosoma_brucei_TREU927 | product=hypothetical protein conserved | location=Tb927_07_v4:1742314-1742706(-) | length=130
|Tb927.7.3940	122.77	23	13	8	16	5	8650000	2940000	10700000	2260000	7	6	12	7	10	3	0.833333	0.428571	0.630952	36341	| organism=Trypanosoma_brucei_TREU927 | product=mitochondrial carrier protein putative; ADP/ATP mitochondrial translocase putative; adenine nucleotide mitochondrial translocator putative | location=Tb927_07_v4:1032471-1033466(+) | len...
|Tb11.01.7190	152.57	39	24	35	23	33	21400000	33500000	37400000	18200000	11	7	62	32	49	15	0.790323	0.46875	0.629536	33885	| organism=Trypanosoma_brucei_TREU927 | product=NADH-cytochrome b5 reductase putative | location=Tb927_11_01_v4:4069593-4070519(-) | length=308
|Tb927.8.2630	175.68	29	23	14	10	8	10300000	4830000	1960000	2780000	25	21	32	12	16	9	0.5	0.75	0.625	85190	| organism=Trypanosoma_brucei_TREU927 | product=kinesin putative | location=Tb927_08_v4:774364-776616(+) | length=750
|Tb11.01.3190	134.24	17	14	9	8	9	4050000	2400000	2290000	2160000	6	6	20	6	5	6	0.25	1	0.625	61505	| organism=Trypanosoma_brucei_TREU927 | product=hypothetical protein conserved | location=Tb927_11_01_v4:2980998-2982650(+) | length=550
|Tb11.01.0610	125.9	14	11	1	3	1	3520000	385000	737000		7	6	8	1	2	1	0.25	1	0.625	60660	| organism=Trypanosoma_brucei_TREU927 | product=mitochondrial DEAD box protein; KREH1 | location=Tb927_11_01_v4:2386681-2388321(+) | length=546
|Tb09.211.0110	122.6	35	19	22	14	5	4910000	2290000	6760000		9	7	10	8	10	2	1	0.25	0.625	24736	| organism=Trypanosoma_brucei_TREU927 | product=60S ribosomal protein L10 putative; QM-like protein | location=Tb927_09_v4:1284901-1285542(-) | length=213
|Tb09.211.0340	122.6	35	19	22	14	5	4910000	2290000	6760000		9	7	10	8	10	2	1	0.25	0.625	24736	| organism=Trypanosoma_brucei_TREU927 | product=60S ribosomal protein L10 putative; QM-like protein | location=Tb927_09_v4:1322497-1323138(-) | length=213
|Tb09.211.2700	119.75	27	11	21	12	9	8200000	11500000	9260000	2780000	12	10	8	12	6	6	0.75	0.5	0.625	50787	| organism=Trypanosoma_brucei_TREU927 | product=hypothetical protein conserved | location=Tb927_09_v4:1749951-1751267(+) | length=438
|Tb927.6.2080	116.51	8	8	4	8	0	1050000	499000	1980000		3	2	4	1	5	0	1.25	0	0.625	45886	| organism=Trypanosoma_brucei_TREU927 | product=hypothetical protein conserved | location=Tb927_06_v4:674607-675797(-) | length=396
|Tb927.8.6080	100.19	19	6	10	3	7	30000000	830000	116000	1050000	6	5	2	4	1	3	0.5	0.75	0.625	38081	| organism=Trypanosoma_brucei_TREU927 | product=hypothetical protein conserved | location=Tb927_08_v4:1774417-1775418(+) | length=333
|Tb927.4.4360	96.08	14	14	5	10	0	6680000	416000	1950000		3	3	4	1	5	0	1.25	0	0.625	34992	| organism=Trypanosoma_brucei_TREU927 | product=monoglyceride lipase putative | location=Tb927_04_v4:1148067-1148999(-) | length=310
|Tb927.3.4420	90.64	10	5	1	3	1	1360000		1080000		5	3	4	1	1	1	0.25	1	0.625	49985	| organism=Trypanosoma_brucei_TREU927 | product=hypothetical protein conserved | location=Tb927_03_v4:1241845-1243176(-) | length=443
|Tb09.211.3650	84.72	4	4	3	3	3	967000	808000	454000	114000	2	1	4	2	3	1	0.75	0.5	0.625	49912	| organism=Trypanosoma_brucei_TREU927 | product=phospholipase A2-like protein putative | location=Tb927_09_v4:1945076-1946419(+) | length=447
|Tb927.2.5160	84.22	5	5	5	1	1	2070000	1110000			2	1	4	4	3	2	0.75	0.5	0.625	44814	| organism=Trypanosoma_brucei_TREU927 | product=chaperone protein DnaJ putative | location=Tb927_02_v4:910842-912056(+) | length=404
NP_057336.3	78.61	1	0	0	1	0	2330000		3840000		9	2	6	4	3	3	0.5	0.75	0.625	530274	baculoviral IAP repeat-containing protein 6 [Homo sapiens]
|Tb10.61.2090	77.53	18	10	11	8	5	228000	764000	270000	207000	4	3	3	4	3	1	1	0.25	0.625	19106	| organism=Trypanosoma_brucei_TREU927 | product=60S ribosomal protein L17 putative | location=Tb927_10_v4:3501675-3502175(-) | length=166
|Tb11.02.2430	77.53	18	10	11	8	5	228000	764000	270000	207000	4	3	3	4	3	1	1	0.25	0.625	19106	| organism=Trypanosoma_brucei_TREU927 | product=60S ribosomal protein L17 putative | location=Tb927_11_01_v4:1362750-1363250(+) | length=166
XP_011515120.1	48.79	2	1	1	1	1				90700	2	1	3	4	3	1	1	0.25	0.625	78631	PREDICTED: rhophilin-1 isoform X5 [Homo sapiens]
|Tb11.01.1190	95.73	14	14	6	14	6	2250000	1270000	2550000	983000	2	2	7	3	4	2	0.571429	0.666667	0.619048	24788	| organism=Trypanosoma_brucei_TREU927 | product=ATP synthase putative | location=Tb927_11_01_v4:2527502-2528152(-) | length=216
NP_817124.1	91.09	11	6	6	6	6				30200000	6	1	3	7	2	4	0.666667	0.571429	0.619048	49776	tubulin beta-8 chain [Homo sapiens]
|Tb09.160.1160	208.29	31	23	29	18	20	52500000	55600000	46300000	27700000	19	19	54	50	43	22	0.796296	0.44	0.618148	85914	| organism=Trypanosoma_brucei_TREU927 | product=nucleolar protein | location=Tb927_09_v4:518901-521174(-) | length=757
|Tb927.4.2070	131.25	2	1	1	1	2	11200000	12700000	5060000	5540000	11	8	12	11	5	9	0.416667	0.818182	0.617424	511327	| organism=Trypanosoma_brucei_TREU927 | product=antigenic protein putative | location=Tb927_04_v4:517255-530622(-) | length=4455
|Tb10.70.1890	114.68	15	15	7	6	6	5700000	3020000	5150000	2040000	6	6	15	10	8	7	0.533333	0.7	0.616667	51173	| organism=Trypanosoma_brucei_TREU927 | product=hypothetical protein conserved | location=Tb927_10_v4:1292057-1293400(+) | length=447
|Tb11.55.0017	141.22	35	32	20	16	16	8580000	2700000	2550000	1620000	6	5	16	9	9	6	0.5625	0.666667	0.614583	21599	| organism=Trypanosoma_brucei_TREU927 | product=hypotheticalprotein unknownfunction | location=Tb927_11_01_v4:481706-482284(-) | length=192
|Tb10.70.5670	235.28	68	50	62	41	49	209000000	285000000	175000000	153000000	39	26	190	179	126	101	0.663158	0.564246	0.613702	49106	| organism=Trypanosoma_brucei_TREU927 | product=elongation factor 1-alpha; EF-1-alpha | location=Tb927_10_v4:546352-547701(+) | length=449
|Tb10.70.5650	235.28	68	50	62	41	49	209000000	285000000	175000000	153000000	39	26	190	179	126	101	0.663158	0.564246	0.613702	49106	| organism=Trypanosoma_brucei_TREU927 | product=elongation factor 1-alpha | location=Tb927_10_v4:548535-549884(+) | length=449
|Tb11.01.2530	135.12	18	8	11	9	7	5190000	5650000	4570000	2630000	11	9	11	16	8	8	0.727273	0.5	0.613636	69885	| organism=Trypanosoma_brucei_TREU927 | product=kinesin-like protein putative | location=Tb927_11_01_v4:2822309-2824162(+) | length=617
|Tb927.4.2080	184.64	26	13	21	7	15	14800000	19000000	7000000	13600000	23	20	20	31	9	24	0.45	0.774194	0.612097	104883	| organism=Trypanosoma_brucei_TREU927 | product=hypothetical protein conserved | location=Tb927_04_v4:532617-535337(-) | length=906
|Tb927.3.3580	181.48	23	15	21	10	14	25000000	27900000	22500000	12600000	17	15	37	54	19	38	0.513514	0.703704	0.608609	87767	| organism=Trypanosoma_brucei_TREU927 | product=lipophosphoglycan biosynthetic protein putative | location=Tb927_03_v4:1006678-1008999(+) | length=773
|Tb927.6.4090	172.58	33	17	19	13	8	5040000	5570000	6840000	2350000	17	12	20	12	11	8	0.55	0.666667	0.608333	58371	| organism=Trypanosoma_brucei_TREU927 | product=chaperonin Hsp60 mitochondrial precursor putative | location=Tb927_06_v4:1185133-1186758(-) | length=541
NP_006112.3	241.51	56	42	51	45	22	170000000	72800000	188000000	29700000	40	29	147	87	118	36	0.802721	0.413793	0.608257	66039	keratin type II cytoskeletal 1 [Homo sapiens]
|Tb927.4.1670	99.04	24	9	24	15	24	1690000	4050000	1470000	2420000	2	2	2	7	1	5	0.5	0.714286	0.607143	17389	| organism=Trypanosoma_brucei_TREU927 | product=hypothetical protein conserved | location=Tb927_04_v4:428389-428850(-) | length=153
|Tb927.8.1240	97.78	11	6	11	6	6	531000	1350000	1460000	1980000	3	3	4	7	2	5	0.5	0.714286	0.607143	62375	| organism=Trypanosoma_brucei_TREU927 | product=electron transfer flavoprotein-ubiquinone oxidoreductase putative | location=Tb927_08_v4:391386-393080(-) | length=564
|Tb927.5.2790	106.4	5	4	1	2	2	625000	0	139000	655000	3	3	5	1	1	1	0.2	1	0.6	87229	| organism=Trypanosoma_brucei_TREU927 | product=mitochondrial DNA polymerase beta-PAK | location=Tb927_05_v4:882351-884792(-) | length=813
|Tb927.7.4170	72.84	9	9	3	6	3	920000	528000	198000	956000	2	2	5	1	1	1	0.2	1	0.6	30493	| organism=Trypanosoma_brucei_TREU927 | product=fatty acid elongase putative | location=Tb927_07_v4:1111707-1112522(+) | length=271
|Tb10.70.7440	145.58	18	12	8	5	6	7520000	2210000	6990000	611000	9	7	28	9	18	5	0.642857	0.555556	0.599206	69122	| organism=Trypanosoma_brucei_TREU927 | product=hypothetical protein conserved | location=Tb927_10_v4:198315-200213(+) | length=632
|Tb927.7.6910	134.53	11	6	5	7	3	2620000	2110000	2450000	180000	7	6	13	8	9	4	0.692308	0.5	0.596154	92256	| organism=Trypanosoma_brucei_TREU927 | product=hypothetical protein conserved | location=Tb927_07_v4:1967785-1970256(-) | length=823
|Tb11.01.4030	109.73	21	12	13	5	9	4930000	4320000	3980000	2530000	6	6	7	12	3	9	0.428571	0.75	0.589286	32430	| organism=Trypanosoma_brucei_TREU927 | product=hypothetical protein conserved | location=Tb927_11_01_v4:3197537-3198412(+) | length=291
|Tb927.4.360	120.1	24	15	22	14	12	8500000	7860000	8280000	5000000	7	6	11	7	5	5	0.454545	0.714286	0.584416	33471	| organism=Trypanosoma_brucei_TREU927 | product=hypothetical protein conserved | location=Tb927_04_v4:108154-108996(-) | length=280
|Tb927.3.3130	118.96	3	2	0	0	0	689000				5	2	6	1	1	1	0.166667	1	0.583333	178079	| organism=Trypanosoma_brucei_TREU927 | product=hypothetical protein conserved | location=Tb927_03_v4:803274-808202(-) | length=1642
|Tb927.3.1810	104.74	29	12	22	13	2	1040000	1320000	1620000		7	5	4	6	4	1	1	0.166667	0.583333	36118	| organism=Trypanosoma_brucei_TREU927 | product=hypothetical protein conserved | location=Tb927_03_v4:470816-471796(-) | length=326
|Tb09.160.4200	103.48	29	29	29	29	11	10700000	2150000	7130000	1870000	4	4	7	6	7	1	1	0.166667	0.583333	11091	| organism=Trypanosoma_brucei_TREU927 | product=60S acidic ribosomal protein putative | location=Tb927_09_v4:925061-925402(+) | length=113
|Tb927.2.4400	135.29	8	5	1	5	1	2320000	487000	1370000	349000	8	5	9	2	6	1	0.666667	0.5	0.583333	136900	| organism=Trypanosoma_brucei_TREU927 | product=hypothetical protein conserved | location=Tb927_02_v4:777988-781533(-) | length=1181
|Tb09.211.0330	130.28	24	16	14	7	11	6810000	3070000	4050000	1870000	7	7	12	6	6	4	0.5	0.666667	0.583333	35594	| organism=Trypanosoma_brucei_TREU927 | product=chaperone protein DNAJ putative | location=Tb927_09_v4:1320628-1321632(-) | length=334
|Tb11.02.0780	104.72	10	8	6	1	4	425000	438000	304000	437000	4	4	6	4	4	2	0.666667	0.5	0.583333	63811	| organism=Trypanosoma_brucei_TREU927 | product=squalene monooxygenase putative | location=Tb927_11_01_v4:928055-929794(+) | length=579
|Tb927.1.5030	103.41	9	4	4	1	2	70500	554000		857000	8	4	4	3	2	2	0.5	0.666667	0.583333	80774	| organism=Trypanosoma_brucei_TREU927 | product=leucine-rich repeat protein (LRRP) putative | location=Tb927_01_v4:1007804-1010011(+) | length=735
|Tb927.7.1040	88.25	27	17	9	17	10	2460000	97300	3260000	2160000	5	5	6	3	3	2	0.5	0.666667	0.583333	16998	| organism=Trypanosoma_brucei_TREU927 | product=40S ribosomal protein S16 putative | location=Tb927_07_v4:268228-268677(+) | length=149
|Tb927.7.1050	88.25	27	17	9	17	10	2460000	97300	3260000	2160000	5	5	6	3	3	2	0.5	0.666667	0.583333	16998	| organism=Trypanosoma_brucei_TREU927 | product=40S ribosomal protein S16 putative | location=Tb927_07_v4:268952-269401(+) | length=149
|Tb10.70.3750	87.78	10	6	7	4	4	191000	647000	323000	442000	3	2	3	4	2	2	0.666667	0.5	0.583333	31534	| organism=Trypanosoma_brucei_TREU927 | product=hypothetical protein conserved | location=Tb927_10_v4:942829-943683(-) | length=284
|Tb927.7.1800	79.28	8	6	8	6	6	216000	166000	598000	251000	3	2	2	3	1	2	0.5	0.666667	0.583333	26566	| organism=Trypanosoma_brucei_TREU927 | product=hypothetical protein conserved | location=Tb927_07_v4:440542-441252(+) | length=236
|Tb11.01.6800	78.99	20	13	20	13	13	1790000	3030000	2100000	2180000	3	3	6	6	3	4	0.5	0.666667	0.583333	30359	| organism=Trypanosoma_brucei_TREU927 | product=1-acyl-sn-glycerol-3-phosphate acyltransferase protein putative | location=Tb927_11_01_v4:3969046-3969861(-) | length=271
|Tb927.8.6160	69.67	17	10	7	8	2	2190000	1560000	295000		4	3	3	2	2	1	0.666667	0.5	0.583333	24937	| organism=Trypanosoma_brucei_TREU927 | product=40S ribosomal protein S8 putative | location=Tb927_08_v4:1796603-1797265(+) | length=220
|Tb927.8.6150	69.67	17	10	7	8	2	2190000	1560000	295000		4	3	3	2	2	1	0.666667	0.5	0.583333	24937	| organism=Trypanosoma_brucei_TREU927 | product=40S ribosomal protein S8 putative | location=Tb927_08_v4:1795601-1796263(+) | length=220
|Tb10.70.7840	157.96	24	19	17	12	14	9590000	6000000	8760000	6260000	11	10	22	12	9	9	0.409091	0.75	0.579545	56922	| organism=Trypanosoma_brucei_TREU927 | product=choline dehydrogenase putative | location=Tb927_10_v4:122438-124015(+) | length=525
|Tb09.160.3110	167.92	25	15	20	10	11	5870000	7810000	7360000	7390000	10	9	19	19	8	14	0.421053	0.736842	0.578947	53690	| organism=Trypanosoma_brucei_TREU927 | product=mitochondrial processing peptide beta subunit putative; metallo-peptidase Clan ME Family M16 | location=Tb927_09_v4:786575-788008(+) | length=477
|Tb927.8.1420	119.68	16	8	9	7	1	815000	4380000	2870000	301000	7	7	4	7	4	1	1	0.142857	0.571429	55982	| organism=Trypanosoma_brucei_TREU927 | product=acyl-CoA dehydrogenase mitochondrial precursor putative | location=Tb927_08_v4:466770-468329(+) | length=519
|Tb10.61.0610	134.49	15	12	7	12	7	1850000	522000	1370000	321000	6	4	11	12	7	6	0.636364	0.5	0.568182	35876	| organism=Trypanosoma_brucei_TREU927 | product=mitochondrial carrier protein putative | location=Tb927_10_v4:3795207-3796178(+) | length=323
|Tb927.8.8330	133.85	13	10	13	7	10		4120000			8	1	13	25	8	13	0.615385	0.52	0.567692	98458	| organism=Trypanosoma_brucei_TREU927 | product=calpain putative | location=Tb927_08_v4:2466411-2469077(+) | length=888
|Tb927.4.3950	201.48	32	23	27	15	23	12700000	27100000	11200000	19500000	23	14	41	51	20	33	0.487805	0.647059	0.567432	94654	| organism=Trypanosoma_brucei_TREU927 | product=cytoskeleton-associated protein CAP5.5 putative | location=Tb927_04_v4:1045964-1048525(-) | length=853
|Tb927.6.1860	98.34	12	5	6	7	4	162000	852000	715000	623000	6	2	5	3	4	1	0.8	0.333333	0.566667	38424	| organism=Trypanosoma_brucei_TREU927 | product=hypothetical protein conserved | location=Tb927_06_v4:619567-620595(-) | length=342
|Tb927.3.5370	135	27	20	24	10	3	2830000	2780000	3140000	80800	7	7	11	9	10	2	0.909091	0.222222	0.565657	34254	| organism=Trypanosoma_brucei_TREU927 | product=hypothetical protein conserved | location=Tb927_03_v4:1504126-1505067(+) | length=313
|Tb927.7.1130	100.71	29	24	18	18	13	1630000				5	1	7	9	4	5	0.571429	0.555556	0.563492	18874	| organism=Trypanosoma_brucei_TREU927 | product=trypanothione/tryparedoxin dependent peroxidase 2; glutathione peroxidase-like 2 | location=Tb927_07_v4:291229-291738(+) | length=169
|Tb927.7.3810	111.12	15	12	8	11	5	3170000	2440000	3880000	1740000	4	4	8	4	5	2	0.625	0.5	0.5625	41686	| organism=Trypanosoma_brucei_TREU927 | product=hypothetical protein conserved | location=Tb927_07_v4:994663-995808(-) | length=381
|Tb10.61.2670	94.64	11	3	11	3	3	2150000	3270000	1220000	1110000	5	5	2	8	2	1	1	0.125	0.5625	55311	| organism=Trypanosoma_brucei_TREU927 | product=hypothetical protein conserved | location=Tb927_10_v4:3365911-3367350(-) | length=479
|Tb927.3.5020	196.02	22	14	6	6	4	10200000	2350000	4810000	2480000	24	21	22	8	8	6	0.363636	0.75	0.556818	155859	| organism=Trypanosoma_brucei_TREU927 | product=hypothetical protein conserved | location=Tb927_03_v4:1408124-1412365(+) | length=1413
|Tb10.100.0160	101.69	41	13	41	13	6	14300000	15400000	13800000	6350000	5	5	6	9	4	4	0.666667	0.444444	0.555556	19154	| organism=Trypanosoma_brucei_TREU927 | product=cytochrome oxidase subunit VI | location=Tb927_10_v4:83141-83617(+) | length=158
|Tb927.3.3750	119.11	46	19	46	19	30	2750000	23000000	3050000	7140000	6	6	14	28	11	9	0.785714	0.321429	0.553571	19859	| organism=Trypanosoma_brucei_TREU927 | product=hypothetical protein conserved | location=Tb927_03_v4:1047551-1048081(+) | length=176
|Tb11.01.1170	146.16	17	11	8	8	6	7780000	6890000	5120000	6340000	10	9	16	9	7	6	0.4375	0.666667	0.552083	95907	| organism=Trypanosoma_brucei_TREU927 | product=hypothetical protein conserved | location=Tb927_11_01_v4:2523143-2525806(-) | length=887
|Tb927.7.7470	105.48	3	1	1	3	0			3640000		5	2	5	2	3	1	0.6	0.5	0.55	132900	| organism=Trypanosoma_brucei_TREU927 | product=receptor-type adenylate cyclase GRESAG 4 putative | location=Tb927_07_v4:2147506-2151123(-) | length=1205
|Tb10.70.7900	102.98	13	8	9	8	3	659000	1650000	1100000	784000	8	5	5	4	3	2	0.6	0.5	0.55	41585	| organism=Trypanosoma_brucei_TREU927 | product=hypothetical protein conserved | location=Tb927_10_v4:113159-114280(+) | length=373
|Tb10.05.0230	143.28	15	11	14	9	11	6910000	6650000	8460000	5490000	8	8	27	13	13	8	0.481481	0.615385	0.548433	62780	| organism=Trypanosoma_brucei_TREU927 | product=zinc metallopeptidase putative | location=Tb927_10_v4:3225440-3227149(-) | length=569
|Tb10.70.2155	80.37	29	29	29	29	29	3780000	10500000	2270000	13500000	2	2	13	14	4	11	0.307692	0.785714	0.546703	8691	| organism=Trypanosoma_brucei_TREU927 | product=hypothetical protein conserved | location=Tb927_10_v4:1248276-1248503(+) | length=75
|Tb11.01.3110	150.01	24	16	18	12	12	5610000	6970000	1000000	2800000	14	6	30	25	11	18	0.366667	0.72	0.543333	75367	| organism=Trypanosoma_brucei_TREU927 | product=heat shock protein 70 | location=Tb927_11_01_v4:2971037-2973109(+) | length=690
|Tb927.5.1780	143.43	19	8	13	6	6	3450000	4020000	1850000	1010000	8	8	5	14	4	4	0.8	0.285714	0.542857	48192	| organism=Trypanosoma_brucei_TREU927 | product=hypothetical protein conserved | location=Tb927_05_v4:555360-556763(+) | length=467
|Tb927.8.6660	188.2	43	25	37	19	31	44600000	62300000	48500000	38700000	25	19	56	64	29	36	0.517857	0.5625	0.540179	69056	| organism=Trypanosoma_brucei_TREU927 | product=hypothetical protein conserved | location=Tb927_08_v4:1928705-1930528(-) | length=607
|Tb09.211.2530	132.13	26	16	20	13	12	11800000	11500000	8330000	5400000	8	8	13	13	7	7	0.538462	0.538462	0.538462	41552	| organism=Trypanosoma_brucei_TREU927 | product=hypothetical protein conserved | location=Tb927_09_v4:1724061-1725131(+) | length=356
|Tb927.8.1870	142.65	22	16	6	11	5	7070000	1220000	5650000	1610000	10	9	12	5	8	2	0.666667	0.4	0.533333	67597	| organism=Trypanosoma_brucei_TREU927 | product=Golgi/lysosome glycoprotein 1 | location=Tb927_08_v4:610513-612363(-) | length=616
|Tb11.02.5280	165.09	27	16	20	13	13	20900000	18000000	15600000	9060000	17	13	24	21	15	9	0.625	0.428571	0.526786	66992	| organism=Trypanosoma_brucei_TREU927 | product=glycerol-3-phosphate dehydrogenase putative | location=Tb927_11_01_v4:2053634-2055445(+) | length=603
|Tb927.8.890	143.76	58	32	49	9	18	2840000	6230000	1270000	3170000	10	6	11	16	4	11	0.363636	0.6875	0.525568	22715	| organism=Trypanosoma_brucei_TREU927 | product=small GTP-binding protein Rab1 putative | location=Tb927_08_v4:266112-266738(-) | length=208
|Tb11.02.1860	148.32	25	14	15	13	4	5010000	4100000	4170000	1400000	9	7	15	12	12	3	0.8	0.25	0.525	51879	| organism=Trypanosoma_brucei_TREU927 | product=hypothetical protein conserved | location=Tb927_11_01_v4:1231046-1232473(-) | length=475
|Tb927.6.4610	99.04	11	7	7	7	1	892000	1140000	514000		6	4	5	4	4	1	0.8	0.25	0.525	46440	| organism=Trypanosoma_brucei_TREU927 | product=hypothetical protein conserved | location=Tb927_06_v4:1290871-1292112(+) | length=413
|Tb11.57.0008	119.98	1	1	1	1	1	3840000	6910000	2480000	5520000	9	5	6	11	3	6	0.5	0.545455	0.522727	658212	| organism=Trypanosoma_brucei_TREU927 | product=calpain-like protein putative; cytoskeleton assocociated protein putative | location=Tb927_11_01_v4:279198-296583(+) | length=5795
NP_001243000.2	73.4	1	0	0	0	0				0	8	1	8	3	3	2	0.375	0.666667	0.520833	591416	E3 ubiquitin-protein ligase RNF213 isoform 3 [Homo sapiens]
XP_005257602.2	73.4	1	0	0	0	0				0	8	1	8	3	3	2	0.375	0.666667	0.520833	596495	PREDICTED: E3 ubiquitin-protein ligase RNF213 isoform X1 [Homo sapiens]
XP_005257603.2	73.4	1	0	0	0	0				0	8	1	8	3	3	2	0.375	0.666667	0.520833	596495	PREDICTED: E3 ubiquitin-protein ligase RNF213 isoform X1 [Homo sapiens]
XP_006722058.1	73.4	1	0	0	0	0				0	8	1	8	3	3	2	0.375	0.666667	0.520833	596495	PREDICTED: E3 ubiquitin-protein ligase RNF213 isoform X1 [Homo sapiens]
|Tb09.211.1240	183.53	49	36	46	23	20	29800000	24200000	23300000	13700000	18	16	29	29	15	15	0.517241	0.517241	0.517241	38296	| organism=Trypanosoma_brucei_TREU927 | product=hypothetical protein conserved | location=Tb927_09_v4:1487709-1488764(-) | length=351
|Tb927.3.1010	160.4	25	14	14	12	6	4760000	4740000	6210000	3260000	13	12	15	12	8	6	0.533333	0.5	0.516667	64339	| organism=Trypanosoma_brucei_TREU927 | product=hypothetical protein conserved | location=Tb927_03_v4:246909-248711(+) | length=600
|Tb10.26.0790	132.14	25	20	24	8	21	11000000	9820000	10900000	5940000	7	5	10	15	5	8	0.5	0.533333	0.516667	46041	| organism=Trypanosoma_brucei_TREU927 | product=procyclic form surface glycoprotein | location=Tb927_10_v4:2675378-2676655(-) | length=425
|Tb10.6k15.2180	98.03	52	13	52	13	13	5900000	10400000	6510000	2960000	4	4	13	42	6	24	0.461538	0.571429	0.516484	13787	| organism=Trypanosoma_brucei_TREU927 | product=cytochrome oxidase subunit IX | location=Tb927_10_v4:2036169-2036543(-) | length=124
|Tb11.02.2060	96.93	9	7	7	4	2	2060000	2750000	1150000	1040000	4	4	5	7	3	3	0.6	0.428571	0.514286	66906	| organism=Trypanosoma_brucei_TREU927 | product=radial spoke protein RSP4/6 putative | location=Tb927_11_01_v4:1272964-1274721(+) | length=585
|Tb11.01.3960	85.09	7	4	7	1	3	430000	1610000		126000	4	2	4	11	3	3	0.75	0.272727	0.511364	67326	| organism=Trypanosoma_brucei_TREU927 | product=hypothetical protein conserved; calmodulin-like protein containing EF hand domain | location=Tb927_11_01_v4:3182045-3183808(+) | length=587
|Tb927.7.3550	179.48	19	13	13	8	7	22700000	22900000	13000000	10600000	21	20	37	31	21	14	0.567568	0.451613	0.50959	138164	| organism=Trypanosoma_brucei_TREU927 | product=hypothetical protein conserved | location=Tb927_07_v4:916851-920576(-) | length=1241
|Tb927.1.2670	175.95	50	25	48	17	28	21800000	35700000	19100000	17700000	20	19	27	42	14	21	0.518519	0.5	0.509259	56126	| organism=Trypanosoma_brucei_TREU927 | product=axoneme central apparatus protein | location=Tb927_01_v4:618929-620470(+) | length=513
|Tb09.160.5480	89.31	13	10	10	10	9	10100000	20700000	7750000	16000000	5	3	7	9	4	4	0.571429	0.444444	0.507937	50676	| organism=Trypanosoma_brucei_TREU927 | product=purine nucleoside transporter | location=Tb927_09_v4:1177062-1178450(-) | length=462
|Tb09.160.4520	88.64	27	20	20	15	15	4140000	3740000	2640000	2630000	4	2	9	7	4	4	0.444444	0.571429	0.507937	17842	| organism=Trypanosoma_brucei_TREU927 | product=calmodulin putative | location=Tb927_09_v4:967126-967599(+) | length=157
|Tb927.4.5010	194.64	44	38	39	24	32	43600000	43100000	29300000	20400000	23	23	57	52	33	22	0.578947	0.423077	0.501012	45043	| organism=Trypanosoma_brucei_TREU927 | product=calreticulin putative | location=Tb927_04_v4:1372029-1373216(-) | length=395
|Tb11.02.4320	153.75	16	9	10	8	4	5680000	7600000	11300000	2710000	13	12	11	11	8	3	0.727273	0.272727	0.5	107354	| organism=Trypanosoma_brucei_TREU927 | product=hypothetical protein conserved | location=Tb927_11_01_v4:1801650-1804514(-) | length=954
|Tb11.02.5390	140.4	8	5	3	0	1	600000	507000		247000	7	6	6	3	0	3	0	1	0.5	120708	| organism=Trypanosoma_brucei_TREU927 | product=hypothetical protein conserved | location=Tb927_11_01_v4:2078569-2081832(+) | length=1087
|Tb09.160.3090	136.85	12	6	7	3	4	1770000	593000	744000	696000	9	7	8	10	4	5	0.5	0.5	0.5	90899	| organism=Trypanosoma_brucei_TREU927 | product=heat shock protein putative; HSP70-like protein | location=Tb927_09_v4:783205-785706(+) | length=833
|Tb927.7.5660	130.5	13	7	8	7	4	2000000	3810000	3100000	2740000	7	6	7	7	4	3	0.571429	0.428571	0.5	65140	| organism=Trypanosoma_brucei_TREU927 | product=hypothetical protein conserved | location=Tb927_07_v4:1530317-1532044(+) | length=575
|Tb11.01.1960	105.94	11	5	4	10	0	579000	492000	1960000		4	3	4	3	4	0	1	0	0.5	53433	| organism=Trypanosoma_brucei_TREU927 | product=hypothetical protein conserved | location=Tb927_11_01_v4:2675061-2676533(+) | length=490
|Tb927.7.3050	104.35	3	2	1	2	0	484000	172000	628000		3	3	6	2	6	0	1	0	0.5	131582	| organism=Trypanosoma_brucei_TREU927 | product=hypothetical protein conserved | location=Tb927_07_v4:770088-773585(+) | length=1165
|Tb11.02.5530	102.27	18	10	9	2	6	1050000	1080000		567000	5	3	2	2	1	1	0.5	0.5	0.5	33862	| organism=Trypanosoma_brucei_TREU927 | product=electron-transfer-flavoprotein alpha polypeptide putative | location=Tb927_11_01_v4:2110423-2111397(-) | length=324
|Tb10.406.0520	99.34	13	6	1	8	0	371000		4630000		5	4	5	3	5	0	1	0	0.5	53157	| organism=Trypanosoma_brucei_TREU927 | product=trypanothione reductase | location=Tb927_10_v4:2520028-2521506(-) | length=492
|Tb11.01.4370	94.98	7	3	2	3	0	1630000	11100	1720000		6	4	4	3	4	0	1	0	0.5	90655	| organism=Trypanosoma_brucei_TREU927 | product=hypothetical protein conserved | location=Tb927_11_01_v4:3291750-3294170(+) | length=806
|Tb11.01.0870	94.77	6	5	1	0	1	589000				4	2	3	1	0	1	0	1	0.5	52332	| organism=Trypanosoma_brucei_TREU927 | product=replication factor A 51kDa subunit putative | location=Tb927_11_01_v4:2447406-2448797(+) | length=463
|Tb11.01.1650	94.7	7	5	1	0	1	633000				5	2	8	1	0	1	0	1	0.5	63527	| organism=Trypanosoma_brucei_TREU927 | product=signal recognition particle receptor alpha subunit putative | location=Tb927_11_01_v4:2614941-2616689(+) | length=582
|Tb927.3.3300	87.38	8	8	3	1	1	516000	914000	0		5	4	15	6	10	2	0.666667	0.333333	0.5	89198	| organism=Trypanosoma_brucei_TREU927 | product=hypothetical protein conserved | location=Tb927_03_v4:848039-850483(-) | length=814
|Tb11.02.0800	85.93	3	2	1	0	1	539000	119000		137000	5	3	3	2	0	2	0	1	0.5	166257	| organism=Trypanosoma_brucei_TREU927 | product=hypothetical protein conserved | location=Tb927_11_01_v4:935895-940400(+) | length=1501
|Tb927.8.8310	83.87	7	6	1	0	2	63100			0	3	2	3	1	0	1	0	1	0.5	51720	| organism=Trypanosoma_brucei_TREU927 | product=chaperone protein DnaJ putative | location=Tb927_08_v4:2460089-2461534(+) | length=481
|Tb11.18.0012	82.86	3	2	0	0	0	273000				3	1	2	1	0	1	0	1	0.5	122965	| organism=Trypanosoma_brucei_TREU927 | product=hypothetical protein conserved | location=Tb927_11_01_v4:587227-590568(+) | length=1113
|Tb11.02.1880	82.27	20	6	3	11	0	834000		595000		3	2	1	1	1	0	1	0	0.5	21020	| organism=Trypanosoma_brucei_TREU927 | product=hypothetical protein conserved | location=Tb927_11_01_v4:1233103-1233672(-) | length=189
|Tb927.8.4380	81.16	52	17	41	0	34	2710000	1690000		1540000	4	4	4	9	0	9	0	1	0.5	11860	| organism=Trypanosoma_brucei_TREU927 | product=hypothetical protein conserved | location=Tb927_08_v4:1306377-1306694(-) | length=105
|Tb10.70.2070	80.36	7	7	7	3	0	23000	311000	23500		2	2	2	5	2	0	1	0	0.5	49741	| organism=Trypanosoma_brucei_TREU927 | product=protein kinase putative; mitogen-activated protein kinase 2 putative | location=Tb927_10_v4:1260504-1261832(+) | length=442
|Tb927.5.3800	80.3	2	1	0	1	0	745000				4	2	2	1	2	0	1	0	0.5	204094	| organism=Trypanosoma_brucei_TREU927 | product=glutamine hydrolysing (not ammonia-dependent) carbomoyl phosphate synthase putative | location=Tb927_05_v4:1181782-1187283(+) | length=1833
|Tb927.3.4820	78.98	5	5	5	5	0	1560000	965000	1330000		1	1	2	1	2	0	1	0	0.5	34630	| organism=Trypanosoma_brucei_TREU927 | product=acyltransferase putative | location=Tb927_03_v4:1357383-1358300(-) | length=305
|Tb10.61.2430	78.03	2	1	2	1	0	16300	74700	35700		2	1	1	2	1	0	1	0	0.5	126882	| organism=Trypanosoma_brucei_TREU927 | product=hypothetical protein conserved | location=Tb927_10_v4:3416475-3419996(-) | length=1173
|Tb927.4.5340	77.85	4	3	2	1	2	170000	76800	110000	154000	4	2	4	4	2	2	0.5	0.5	0.5	94698	| organism=Trypanosoma_brucei_TREU927 | product=hypothetical protein conserved | location=Tb927_04_v4:1453048-1455555(-) | length=835
|Tb927.3.1720	77.02	27	16	11	27	0	633000	668000	2010000		2	2	2	1	2	0	1	0	0.5	11172	| organism=Trypanosoma_brucei_TREU927 | product=hypothetical protein conserved | location=Tb927_03_v4:451199-451483(-) | length=94
|Tb09.211.4600	76.3	6	2	2	1	0	233000	256000			3	2	2	1	2	0	1	0	0.5	51104	| organism=Trypanosoma_brucei_TREU927 | product=short-chain dehydrogenase putative | location=Tb927_09_v4:2143665-2145056(-) | length=463
|Tb11.01.0710	76.2	5	3	2	0	1	194000	352000			3	2	1	1	0	1	0	1	0.5	90802	| organism=Trypanosoma_brucei_TREU927 | product=elongation factor G2-like protein | location=Tb927_11_01_v4:2409754-2412228(+) | length=824
|Tb927.7.4060	75.06	34	26	17	19	19	613000		36400	934000	4	1	9	3	3	2	0.333333	0.666667	0.5	12874	| organism=Trypanosoma_brucei_TREU927 | product=calpain-like cysteine peptidase putative | location=Tb927_07_v4:1075298-1075645(+) | length=115
|Tb09.211.1310	74.32	8	4	8	4	0	1910000	1660000	2120000		3	2	3	3	3	0	1	0	0.5	44560	| organism=Trypanosoma_brucei_TREU927 | product=hypothetical protein conserved | location=Tb927_09_v4:1496491-1497690(-) | length=399
|Tb10.70.3710	73.74	8	3	3	0	1	0	199000			3	2	2	1	0	1	0	1	0.5	44788	| organism=Trypanosoma_brucei_TREU927 | product=aspartate aminotransferase | location=Tb927_10_v4:951952-953163(-) | length=403
|Tb11.01.5310	73.25	2	1	1	2	0	835000	554000	1110000		2	1	3	1	3	0	1	0	0.5	133784	| organism=Trypanosoma_brucei_TREU927 | product=receptor-type adenylate cyclase GRESAG 4 putative | location=Tb927_11_01_v4:3600639-3604283(+) | length=1214
|Tb10.61.1900	72.53	6	4	2	0	1	411000	6100			4	3	10	1	0	1	0	1	0.5	70532	| organism=Trypanosoma_brucei_TREU927 | product=protein kinase putative | location=Tb927_10_v4:3529741-3531663(-) | length=640
|Tb927.5.3980	68.53	5	4	4	1	4	1170000	899000		530000	2	1	2	2	1	1	0.5	0.5	0.5	43711	| organism=Trypanosoma_brucei_TREU927 | product=hypothetical protein conserved | location=Tb927_05_v4:1228864-1229988(+) | length=374
|Tb927.4.250	67.67	4	1	3	1	0			220000		4	1	1	2	1	0	1	0	0.5	76640	| organism=Trypanosoma_brucei_TREU927 | product=retrotransposon hot spot (RHS) protein putative | location=Tb927_04_v4:49436-51463(-) | length=675
|Tb927.8.5660	66.98	12	3	2	6	0	223000		0		3	2	1	1	1	0	1	0	0.5	24493	| organism=Trypanosoma_brucei_TREU927 | product=hypothetical protein conserved | location=Tb927_08_v4:1680466-1681122(+) | length=218
|Tb11.02.5250	66.68	20	3	10	6	0		323000	165000		3	2	1	1	1	0	1	0	0.5	15786	| organism=Trypanosoma_brucei_TREU927 | product=histone H2B variant putative | location=Tb927_11_01_v4:2047276-2047707(+) | length=143
|Tb927.5.1820	65.99	13	13	13	13	0	3390000	2360000	4930000		1	1	2	3	2	0	1	0	0.5	10132	| organism=Trypanosoma_brucei_TREU927 | product=60S acidic ribosomal protein putative | location=Tb927_05_v4:563966-564289(+) | length=107
|Tb10.70.6330	65.36	18	12	18	0	12	875000	1190000		1660000	2	1	1	3	0	3	0	1	0.5	12232	| organism=Trypanosoma_brucei_TREU927 | product=hypothetical protein conserved | location=Tb927_10_v4:432438-432782(-) | length=114
|Tb10.26.1020	64.95	23	11	12	0	12	314000	184000		668000	2	2	2	1	0	1	0	1	0.5	11261	| organism=Trypanosoma_brucei_TREU927 | product=hypothetical protein conserved | location=Tb927_10_v4:2624296-2624598(-) | length=100
|Tb927.8.3410	64.67	2	1	1	1	0	53300	191000	247000		3	2	1	2	1	0	1	0	0.5	170407	| organism=Trypanosoma_brucei_TREU927 | product=hypothetical protein conserved | location=Tb927_08_v4:1016368-1020924(+) | length=1518
|Tb927.3.4610	64.59	1	0	0	0	1				467000	4	1	1	2	0	2	0	1	0.5	330308	| organism=Trypanosoma_brucei_TREU927 | product=hypothetical protein conserved | location=Tb927_03_v4:1293531-1302836(-) | length=3101
|Tb927.8.590	64.47	3	1	2	0	2		94400		144000	3	1	2	1	0	1	0	1	0.5	75906	| organism=Trypanosoma_brucei_TREU927 | product=carnitine O-palmitoyltransferase putative | location=Tb927_08_v4:166539-168575(-) | length=678
XP_005245637.1	64.37	1	0	0	0	0	1160000				3	1	1	2	1	0	1	0	0.5	380900	PREDICTED: immunoglobulin-like and fibronectin type III domain-containing protein 1 isoform X2 [Homo sapiens]
NP_001158058.1	64.37	1	0	0	0	0	1160000				3	1	1	2	1	0	1	0	0.5	383807	immunoglobulin-like and fibronectin type III domain-containing protein 1 [Homo sapiens]
|Tb927.7.2200	61.79	29	13	29	0	17	0	1690000		218000	2	2	2	2	0	2	0	1	0.5	8807	| organism=Trypanosoma_brucei_TREU927 | product=hypothetical protein conserved | location=Tb927_07_v4:569781-570017(-) | length=78
NP_006253.2	59.83	6	2	2	3	0			790000		5	1	2	2	2	0	1	0	0.5	53651	peripherin [Homo sapiens]
XP_005269082.1	59.83	6	2	2	3	0			790000		5	1	2	2	2	0	1	0	0.5	53779	PREDICTED: peripherin isoform X1 [Homo sapiens]
|Tb927.3.1730	58.75	6	6	6	0	6	252000	528000		862000	1	1	3	2	0	2	0	1	0.5	25482	| organism=Trypanosoma_brucei_TREU927 | product=hypothetical protein conserved | location=Tb927_03_v4:452166-452861(-) | length=231
NP_060022.2	57.89	1	1	0	0	0	1160000				3	1	2	1	2	0	1	0	0.5	164941	ATPase family AAA domain-containing protein 2B isoform 1 [Homo sapiens]
XP_005264612.1	55.14	1	0	1	0	0		10900		43900	4	2	2	2	1	1	0.5	0.5	0.5	244774	PREDICTED: CAD protein isoform X1 [Homo sapiens]
|Tb10.70.7490	55.1	2	1	0	1	0	57800				3	1	1	1	1	0	1	0	0.5	118087	| organism=Trypanosoma_brucei_TREU927 | product=hypothetical protein conserved | location=Tb927_10_v4:182291-185542(+) | length=1083
|Tb10.70.1570	53.32	4	2	1	1	0	156000		2940000		3	2	1	1	1	0	1	0	0.5	107293	| organism=Trypanosoma_brucei_TREU927 | product=hypothetical protein conserved | location=Tb927_10_v4:1369958-1372831(+) | length=957
|Tb927.7.6610	50.31	2	1	1	0	1		303000			2	1	1	1	0	1	0	1	0.5	96788	| organism=Trypanosoma_brucei_TREU927 | product=hypothetical protein conserved | location=Tb927_07_v4:1805099-1807792(-) | length=897
XP_006714108.1	49.39	2	0	2	0	0		74500			3	1	1	3	1	0	1	0	0.5	124643	PREDICTED: uncharacterized protein KIAA1211 isoform X8 [Homo sapiens]
XP_005265813.1	49.39	2	0	2	0	0		74500			3	1	1	3	1	0	1	0	0.5	126972	PREDICTED: uncharacterized protein KIAA1211 isoform X7 [Homo sapiens]
XP_005265812.1	49.39	2	0	2	0	0		74500			3	1	1	3	1	0	1	0	0.5	127809	PREDICTED: uncharacterized protein KIAA1211 isoform X6 [Homo sapiens]
XP_011532701.1	49.39	2	0	2	0	0		74500			3	1	1	3	1	0	1	0	0.5	130491	PREDICTED: uncharacterized protein KIAA1211 isoform X5 [Homo sapiens]
XP_011532702.1	49.39	2	0	2	0	0		74500			3	1	1	3	1	0	1	0	0.5	130491	PREDICTED: uncharacterized protein KIAA1211 isoform X5 [Homo sapiens]
NP_065773.1	49.39	2	0	2	0	0		74500			3	1	1	3	1	0	1	0	0.5	136760	uncharacterized protein KIAA1211 [Homo sapiens]
XP_005265809.1	49.39	2	0	2	0	0		74500			3	1	1	3	1	0	1	0	0.5	136760	PREDICTED: uncharacterized protein KIAA1211 isoform X1 [Homo sapiens]
XP_011532700.1	49.39	2	0	2	0	0		74500			3	1	1	3	1	0	1	0	0.5	137178	PREDICTED: uncharacterized protein KIAA1211 isoform X4 [Homo sapiens]
XP_011532699.1	49.39	2	0	2	0	0		74500			3	1	1	3	1	0	1	0	0.5	136760	PREDICTED: uncharacterized protein KIAA1211 isoform X1 [Homo sapiens]
XP_011532698.1	49.39	2	0	2	0	0		74500			3	1	1	3	1	0	1	0	0.5	139728	PREDICTED: uncharacterized protein KIAA1211 isoform X3 [Homo sapiens]
XP_011532697.1	49.39	2	0	2	0	0		74500			3	1	1	3	1	0	1	0	0.5	140695	PREDICTED: uncharacterized protein KIAA1211 isoform X2 [Homo sapiens]
XP_011546142.1	46.53	1	0	1	0	0		460000			3	1	1	1	0	1	0	1	0.5	136465	PREDICTED: collagen alpha-2(XI) chain isoform X4 [Homo sapiens]
XP_011545903.1	46.53	1	0	1	0	0		460000			3	1	1	1	0	1	0	1	0.5	138771	PREDICTED: collagen alpha-2(XI) chain isoform X3 [Homo sapiens]
XP_011546497.1	46.53	1	0	1	0	0		460000			3	1	1	1	0	1	0	1	0.5	145268	PREDICTED: collagen alpha-2(XI) chain isoform X2 [Homo sapiens]
NP_079406.3	45.16	1	1	1	1	0	154000				2	1	1	1	1	0	1	0	0.5	102515	putative hexokinase HKDC1 [Homo sapiens]
|Tb927.4.2450	122.65	16	12	14	12	5	14000000	2920000	2760000	857000	7	6	7	11	5	3	0.714286	0.272727	0.493506	44490	| organism=Trypanosoma_brucei_TREU927 | product=thioredoxin putative | location=Tb927_04_v4:636846-638081(+) | length=411
|Tb11.02.3180	117.2	6	5	4	2	2	1620000	722000	1650000	460000	5	4	12	5	7	2	0.583333	0.4	0.491667	94961	| organism=Trypanosoma_brucei_TREU927 | product=hypothetical protein conserved | location=Tb927_11_01_v4:1538508-1540946(+) | length=812
|Tb11.01.2680	114.11	20	20	11	13	5	5300000	1430000	5100000	814000	8	4	12	5	7	2	0.583333	0.4	0.491667	31354	| organism=Trypanosoma_brucei_TREU927 | product=40S ribosomal protein SA putative | location=Tb927_11_01_v4:2853527-2854360(+) | length=277
|Tb11.01.2560	114.11	23	23	12	15	5	5300000	1430000	5100000	814000	8	4	12	5	7	2	0.583333	0.4	0.491667	27610	| organism=Trypanosoma_brucei_TREU927 | product=40S ribosomal protein SA putative | location=Tb927_11_01_v4:2829298-2830032(+) | length=244
|Tb927.4.1800	139.13	18	17	12	9	11	2110000	2300000	2050000	2230000	8	7	18	12	7	7	0.388889	0.583333	0.486111	48692	| organism=Trypanosoma_brucei_TREU927 | product=ribosomal protein L3 mitochondrial putative | location=Tb927_04_v4:450119-451408(-) | length=429
|Tb927.4.1790	139.13	16	15	11	8	10	2110000	2300000	2050000	2230000	8	7	18	12	7	7	0.388889	0.583333	0.486111	54422	| organism=Trypanosoma_brucei_TREU927 | product=ribosomal protein L3 putative | location=Tb927_04_v4:448465-449907(-) | length=480
|Tb927.1.4310	190.4	20	15	8	8	3	14800000	9170000	44000000	3920000	30	29	41	20	21	9	0.512195	0.45	0.481098	183763	| organism=Trypanosoma_brucei_TREU927 | product=hypothetical protein conserved | location=Tb927_01_v4:890927-895843(+) | length=1638
|Tb11.02.4810	147.91	14	8	8	6	4	2870000	1790000	2730000	366000	7	5	9	5	5	2	0.555556	0.4	0.477778	68159	| organism=Trypanosoma_brucei_TREU927 | product=hypothetical protein conserved | location=Tb927_11_01_v4:1939671-1941494(-) | length=607
|Tb10.61.2130	139.22	18	15	12	11	7	15900000	6600000	5820000	2290000	11	8	22	11	11	5	0.5	0.454545	0.477273	71367	| organism=Trypanosoma_brucei_TREU927 | product=ATP-dependent DEAD/H RNA helicase putative | location=Tb927_10_v4:3493511-3495493(-) | length=660
|Tb10.70.4740	136.29	26	17	17	7	7	5130000	1920000	2950000	1650000	7	7	11	6	5	3	0.454545	0.5	0.477273	46592	| organism=Trypanosoma_brucei_TREU927 | product=enolase | location=Tb927_10_v4:745416-746705(+) | length=429
|Tb09.160.4090	156.17	10	9	2	5	0	5470000	484000	2410000		10	8	16	2	7	1	0.4375	0.5	0.46875	137563	| organism=Trypanosoma_brucei_TREU927 | product=DNA topoisomerase II | location=Tb927_09_v4:910107-913772(+) | length=1221
|Tb10.6k15.1800	133.48	19	15	15	8	9	6010000	5680000	6990000	5760000	8	7	14	21	7	9	0.5	0.428571	0.464286	60621	| organism=Trypanosoma_brucei_TREU927 | product=hypothetical protein conserved | location=Tb927_10_v4:2117693-2119282(+) | length=529
|Tb927.7.640	127.57	23	20	19	9	14	6640000	4580000	5250000	3980000	8	6	15	17	5	10	0.333333	0.588235	0.460784	37366	| organism=Trypanosoma_brucei_TREU927 | product=hypothetical protein conserved | location=Tb927_07_v4:132046-133050(-) | length=334
|Tb10.70.0465	58.98	19	19	19	19	19	2250000	2240000	1830000	786000	1	1	3	4	2	1	0.666667	0.25	0.458333	10458	| organism=Trypanosoma_brucei_TREU927 | product=60S ribosomal proteins L37 putative | location=Tb927_10_v4:1609041-1609322(-) | length=93
|Tb10.100.0110	58.98	19	19	19	19	19	2250000	2240000	1830000	786000	1	1	3	4	2	1	0.666667	0.25	0.458333	10458	| organism=Trypanosoma_brucei_TREU927 | product=60S ribosomal protein L37a putative | location=Tb927_10_v4:76235-76516(+) | length=93
|Tb927.2.5270	121.03	2	1	1	1	0	481000	168000	654000		8	3	5	4	2	2	0.4	0.5	0.45	485748	| organism=Trypanosoma_brucei_TREU927 | product=dynein heavy chain putative | location=Tb927_02_v4:925431-938171(+) | length=4246
|Tb927.7.6890	106.93	28	28	28	23	15	4160000	4020000	3110000	634000	4	4	10	10	5	4	0.5	0.4	0.45	28794	| organism=Trypanosoma_brucei_TREU927 | product=hypothetical protein conserved | location=Tb927_07_v4:1962923-1963687(-) | length=254
|Tb927.3.2310	74.15	13	4	13	4	4	1910000	4730000	2620000	1830000	3	3	4	5	2	2	0.5	0.4	0.45	33785	| organism=Trypanosoma_brucei_TREU927 | product=flagellar component | location=Tb927_03_v4:593475-594377(+) | length=300
|Tb10.26.0390	57.47	17	10	17	10	10	1870000	2910000	2000000	2050000	2	2	2	5	1	2	0.5	0.4	0.45	13421	| organism=Trypanosoma_brucei_TREU927 | product=hypothetical protein conserved | location=Tb927_10_v4:2741140-2741493(+) | length=117
|Tb09.211.2150	162.62	36	13	27	5	13	6750000	11000000	4350000	5950000	16	15	15	16	4	10	0.266667	0.625	0.445833	62147	| organism=Trypanosoma_brucei_TREU927 | product=poly(A)-binding protein 1; PABP2 | location=Tb927_09_v4:1649385-1651052(-) | length=555
|Tb927.7.4770	102.89	31	20	18	16	23	6400000	4920000	2320000	2400000	6	6	12	11	5	5	0.416667	0.454545	0.435606	18590	| organism=Trypanosoma_brucei_TREU927 | product=cyclophilin-type peptidyl-prolyl cis-trans isomerase putative | location=Tb927_07_v4:1264536-1265057(-) | length=173
|Tb927.7.990	147.96	17	16	5	6	2	7050000	2400000	4810000	914000	12	10	26	5	7	3	0.269231	0.6	0.434615	86601	| organism=Trypanosoma_brucei_TREU927 | product=chaperone protein DNAJ putative | location=Tb927_07_v4:257177-259513(+) | length=778
|Tb927.7.1910	159.3	12	6	3	2	4	1190000	679000	923000	1270000	11	8	11	8	4	4	0.363636	0.5	0.431818	106295	| organism=Trypanosoma_brucei_TREU927 | product=glycine dehydrogenase putative | location=Tb927_07_v4:454902-457814(+) | length=970
|Tb11.46.0001	137.3	25	22	21	15	18	21300000	21000000	12000000	10700000	6	6	25	21	7	12	0.28	0.571429	0.425714	34627	| organism=Trypanosoma_brucei_TREU927 | product=60S acidic ribosomal subunit protein putative | location=Tb927_11_01_v4:572314-573288(+) | length=324
|Tb11.46.0002	137.3	25	22	21	15	18	21300000	21000000	12000000	10700000	6	6	25	21	7	12	0.28	0.571429	0.425714	34627	| organism=Trypanosoma_brucei_TREU927 | product=60S acidic ribosomal subunit protein putative | location=Tb927_11_01_v4:571082-572056(+) | length=324
|Tb927.8.1330	157.3	38	32	24	28	12	9670000	8710000	7670000	3370000	11	10	25	34	13	11	0.52	0.323529	0.421765	30879	| organism=Trypanosoma_brucei_TREU927 | product=60S ribosomal protein L7a putative | location=Tb927_08_v4:428242-429072(-) | length=276
|Tb927.8.1340	157.3	38	32	24	28	12	9670000	8710000	7670000	3370000	11	10	25	34	13	11	0.52	0.323529	0.421765	30879	| organism=Trypanosoma_brucei_TREU927 | product=60S ribosomal protein L7a putative | location=Tb927_08_v4:429328-430158(-) | length=276
|Tb11.02.3310	109.17	43	26	27	25	9	3120000	6190000	3700000	1760000	5	4	9	7	5	2	0.555556	0.285714	0.420635	13577	| organism=Trypanosoma_brucei_TREU927 | product=hypothetical protein conserved | location=Tb927_11_01_v4:1561429-1561788(+) | length=119
|Tb09.211.0680	113.95	16	7	10	9	0	4030000	2590000	7300000		8	7	6	5	5	0	0.833333	0	0.416667	48905	| organism=Trypanosoma_brucei_TREU927 | product=CAAX prenyl protease 1 putative; metallo- peptidase Clan M- Family M48 | location=Tb927_09_v4:1387055-1388338(-) | length=427
|Tb927.2.5760	128.08	3	2	1	1	0	2020000	357000	2230000		7	4	6	2	2	1	0.333333	0.5	0.416667	330069	| organism=Trypanosoma_brucei_TREU927 | product=hypothetical protein conserved | location=Tb927_02_v4:1034074-1043301(+) | length=3075
|Tb11.02.0980	122.44	13	10	2	6	1	3380000	806000	3630000		8	6	15	2	5	1	0.333333	0.5	0.416667	87801	| organism=Trypanosoma_brucei_TREU927 | product=hypothetical protein conserved | location=Tb927_11_01_v4:1011666-1014062(+) | length=798
|Tb10.70.3290	120.2	17	13	17	6	3	2940000	3340000	1160000	909000	4	4	6	6	3	2	0.5	0.333333	0.416667	46468	| organism=Trypanosoma_brucei_TREU927 | product=ATP-dependent DEAD-box RNA helicase putative; DHH1 | location=Tb927_10_v4:1055378-1056598(-) | length=406
|Tb10.389.0430	101.89	4	3	2	2	1	474000	1010000	1050000	1380000	4	2	6	4	2	2	0.333333	0.5	0.416667	133334	| organism=Trypanosoma_brucei_TREU927 | product=receptor-type adenylate cyclase GRESAG 4 putative; ESAG 4 (expression site-associated gene 4) protein putative | location=Tb927_10_v4:3100764-3104393(+) | length=1209
|Tb927.3.4500	81.64	3	3	3	3	3	460000	489000	774000	356000	1	1	3	2	1	1	0.333333	0.5	0.416667	62262	| organism=Trypanosoma_brucei_TREU927 | product=fumarate hydratase putative | location=Tb927_03_v4:1257999-1259696(-) | length=565
|Tb927.8.6960	64.58	8	4	4	1	4	157000	548000		0	4	2	2	3	1	1	0.5	0.333333	0.416667	45402	| organism=Trypanosoma_brucei_TREU927 | product=hypothetical protein conserved | location=Tb927_08_v4:2006138-2007370(+) | length=410
XP_011516349.1	64.37	2	1	0	0	1				3660000	6	1	3	2	1	1	0.333333	0.5	0.416667	230818	PREDICTED: dedicator of cytokinesis protein 8 isoform X2 [Homo sapiens]
XP_005267184.1	60.05	1	0	0	0	0			658000		4	1	4	3	2	1	0.5	0.333333	0.416667	395006	PREDICTED: utrophin isoform X5 [Homo sapiens]
NP_009055.2	60.05	1	0	0	0	0			658000		4	1	4	3	2	1	0.5	0.333333	0.416667	394467	utrophin [Homo sapiens]
|Tb927.5.4500	54.15	15	12	5	3	5	2040000	1980000		51300	3	2	3	4	1	2	0.333333	0.5	0.416667	21771	| organism=Trypanosoma_brucei_TREU927 | product=ADP-ribosylation factor putative | location=Tb927_05_v4:1326344-1326928(-) | length=194
|Tb09.160.1200	106.87	1	0	1	0	0	2720000	4480000	1420000	4340000	5	4	5	7	2	3	0.4	0.428571	0.414286	928400	| organism=Trypanosoma_brucei_TREU927 | product=mitotubule-associated protein Gb4 putative; dynein heavy chain cytosolic putative; microtubule- associated protein | location=Tb927_09_v4:524525-549169(-) | length=8214
|Tb10.6k15.2290	135.85	20	18	11	11	7	15100000	11100000	9770000	4980000	9	9	16	8	7	3	0.4375	0.375	0.40625	55580	| organism=Trypanosoma_brucei_TREU927 | product=protein disulfide isomerase; bloodstream- specific protein 2 precursor | location=Tb927_10_v4:2022258-2023751(-) | length=497
|Tb09.211.2880	103.35	5	3	1	2	1	1280000		119000		6	2	12	13	6	4	0.5	0.307692	0.403846	111258	| organism=Trypanosoma_brucei_TREU927 | product=hypothetical protein conserved | location=Tb927_09_v4:1779088-1782099(+) | length=1003
|Tb927.6.4500	106.85	29	26	10	15	6	4320000	1050000	2510000	601000	6	5	10	4	3	2	0.3	0.5	0.4	22705	| organism=Trypanosoma_brucei_TREU927 | product=hypothetical protein conserved | location=Tb927_06_v4:1262989-1263600(-) | length=203
|Tb11.18.0003	97.07	7	5	1	3	0	1070000	307000	1220000		6	6	5	1	4	0	0.8	0	0.4	90407	| organism=Trypanosoma_brucei_TREU927 | product=dynein intermediate chain putative | location=Tb927_11_01_v4:624296-626725(+) | length=809
|Tb11.02.0210	142.58	30	21	17	5	10	14600000	13400000	4180000	7530000	9	7	18	13	6	6	0.333333	0.461538	0.397436	50887	| organism=Trypanosoma_brucei_TREU927 | product=hypothetical protein conserved | location=Tb927_11_01_v4:746319-747704(-) | length=461
|Tb927.6.2230	129.49	9	7	7	4	4	6090000	4850000	4960000	3300000	6	6	17	8	7	3	0.411765	0.375	0.393382	86641	| organism=Trypanosoma_brucei_TREU927 | product=hypothetical protein conserved | location=Tb927_06_v4:704594-706921(+) | length=775
|Tb11.02.4100	120.84	11	9	8	3	3	2790000	911000	1470000	493000	7	4	10	7	5	2	0.5	0.285714	0.392857	53648	| organism=Trypanosoma_brucei_TREU927 | product=pretranslocation protein alpha subunit putative; SEC61-like (pretranslocation process) protein putative | location=Tb927_11_01_v4:1729720-1731165(-) | length=481
|Tb10.6k15.0960	176.33	43	22	40	14	13	10000000	15200000	6940000	6740000	16	15	28	25	13	8	0.464286	0.32	0.392143	54352	| organism=Trypanosoma_brucei_TREU927 | product=NADH dehydrogenase | location=Tb927_10_v4:2292878-2294353(+) | length=491
NP_000217.2	180.86	40	34	31	21	18	59800000	36400000	54400000	4970000	17	14	39	41	18	13	0.461538	0.317073	0.389306	62064	keratin type I cytoskeletal 9 [Homo sapiens]
|Tb927.5.1210	170.9	46	46	42	33	25	57700000	38000000	26400000	13700000	16	15	56	29	24	10	0.428571	0.344828	0.3867	33876	| organism=Trypanosoma_brucei_TREU927 | product=short-chain dehydrogenase putative | location=Tb927_05_v4:404983-405918(+) | length=311
|Tb10.6k15.3400	127.6	8	5	3	3	1	3480000	884000	1810000	111000	9	7	15	6	4	3	0.266667	0.5	0.383333	129878	| organism=Trypanosoma_brucei_TREU927 | product=hypothetical protein conserved | location=Tb927_10_v4:1817009-1820476(-) | length=1155
|Tb927.7.4070	70.87	33	16	17	19	9			1280000		4	1	7	3	3	1	0.428571	0.333333	0.380952	13518	| organism=Trypanosoma_brucei_TREU927 | product=calpain-like cysteine peptidase putative | location=Tb927_07_v4:1076026-1076388(+) | length=120
|Tb927.8.6640	108.83	11	9	5	3	2	1750000	1120000	1210000	807000	4	4	8	4	2	2	0.25	0.5	0.375	67499	| organism=Trypanosoma_brucei_TREU927 | product=hypothetical protein conserved | location=Tb927_08_v4:1917871-1919685(-) | length=604
|Tb927.8.4610	84.21	17	5	17	0	12		371000		187000	3	2	1	4	0	3	0	0.75	0.375	24018	| organism=Trypanosoma_brucei_TREU927 | product=small GTP-binding protein Rab1 | location=Tb927_08_v4:1362784-1363440(-) | length=218
|Tb09.211.0690	76.43	9	9	2	5	0	1150000		2070000		3	2	4	1	3	0	0.75	0	0.375	38856	| organism=Trypanosoma_brucei_TREU927 | product=hypothetical protein conserved | location=Tb927_09_v4:1389448-1390485(-) | length=345
NP_001075109.1	70.03	1	1	0	0	0	249000				10	1	4	4	1	2	0.25	0.5	0.375	465505	DNA-dependent protein kinase catalytic subunit isoform 2 [Homo sapiens]
|Tb11.01.7750	146.83	24	12	19	4	5	1950000	5830000	1490000	1960000	14	10	11	13	4	5	0.363636	0.384615	0.374126	72146	| organism=Trypanosoma_brucei_TREU927 | product=dynein docking complex 2 (ODA1) protein putative | location=Tb927_11_01_v4:4198987-4200891(-) | length=634
|Tb11.50.0001	108.14	19	14	12	5	9	4540000	3230000	509000	1710000	7	7	7	5	1	3	0.142857	0.6	0.371429	30180	| organism=Trypanosoma_brucei_TREU927 | product=hypothetical protein conserved | location=Tb927_11_01_v4:174146-174940(-) | length=264
|Tb11.02.2970	128.91	16	7	10	5	3	6010000	1330000	4920000	0	7	7	7	6	4	1	0.571429	0.166667	0.369048	62524	| organism=Trypanosoma_brucei_TREU927 | product=kinesin putative; mitotic centromer-associated kinesin putative; MCAK-like kinesin putative | location=Tb927_11_01_v4:1486471-1488171(+) | length=566
|Tb927.8.4330	99.82	31	28	7	9	7	4110000	1920000	391000	1020000	5	4	5	3	2	1	0.4	0.333333	0.366667	23528	| organism=Trypanosoma_brucei_TREU927 | product=small GTP-binding protein Rab11 | location=Tb927_08_v4:1286610-1287260(-) | length=216
|Tb11.02.5450	225.71	62	55	56	32	33	183000000	151000000	73800000	43200000	36	32	111	94	41	34	0.369369	0.361702	0.365536	71435	| organism=Trypanosoma_brucei_TREU927 | product=glucose-regulated protein 78 putative; luminal binding protein 1 (BiP) putative | location=Tb927_11_01_v4:2093600-2095561(-) | length=653
|Tb11.02.5500	225.71	62	55	56	32	33	183000000	151000000	73800000	43200000	36	32	111	94	41	34	0.369369	0.361702	0.365536	71435	| organism=Trypanosoma_brucei_TREU927 | product=glucose-regulated protein 78 putative; luminal binding protein 1 (BiP) putative | location=Tb927_11_01_v4:2101890-2103851(-) | length=653
|Tb927.7.6360	112.16	50	31	28	31	3	1920000	322000	1370000		10	6	10	9	5	2	0.5	0.222222	0.361111	18667	| organism=Trypanosoma_brucei_TREU927 | product=histone H2A putative | location=Tb927_07_v4:1729044-1729583(-) | length=179
|Tb10.70.3590	127.06	8	7	3	5	1	1100000	374000	1030000		6	3	15	4	7	1	0.466667	0.25	0.358333	78605	| organism=Trypanosoma_brucei_TREU927 | product=hypothetical protein conserved; predicted TPR repeat protein | location=Tb927_10_v4:977527-979629(-) | length=700
|Tb11.02.5420	119.08	12	6	6	5	4	1400000	964000	1040000	1060000	8	6	11	23	5	6	0.454545	0.26087	0.357708	69987	| organism=Trypanosoma_brucei_TREU927 | product=NADPH--cytochrome p450 reductase putative | location=Tb927_11_01_v4:2086563-2088458(-) | length=631
|Tb11.01.5590	116.66	26	13	21	9	0	1580000	2540000	1010000		6	6	7	9	5	0	0.714286	0	0.357143	30275	| organism=Trypanosoma_brucei_TREU927 | product=RNA-binding protein; NRBD2 | location=Tb927_11_01_v4:3652003-3652842(+) | length=279
|Tb09.160.4300	97.75	33	17	28	7	0	5380000	7150000	5940000		10	7	7	9	5	0	0.714286	0	0.357143	39253	| organism=Trypanosoma_brucei_TREU927 | product=farnesyl pyrophosphate synthetase putative | location=Tb927_09_v4:942613-943692(+) | length=359
|Tb927.8.4100	141.37	11	9	3	7	2	6620000	1570000	6480000	869000	8	6	35	6	13	2	0.371429	0.333333	0.352381	83064	| organism=Trypanosoma_brucei_TREU927 | product=hypothetical protein conserved | location=Tb927_08_v4:1212951-1215203(-) | length=750
|Tb927.8.4050	141.37	11	9	3	7	2	6620000	1570000	6480000	869000	8	6	35	6	13	2	0.371429	0.333333	0.352381	83064	| organism=Trypanosoma_brucei_TREU927 | product=hypothetical protein conserved | location=Tb927_08_v4:1203333-1205585(-) | length=750
|Tb927.2.3180	132.98	9	8	2	1	0	2860000	392000	119000		7	5	10	2	2	1	0.2	0.5	0.35	114385	| organism=Trypanosoma_brucei_TREU927 | product=hypothetical protein conserved | location=Tb927_02_v4:587698-590709(+) | length=1003
|Tb10.389.0350	127.73	38	23	14	11	14	3270000	692000	287000	292000	4	4	6	5	3	1	0.5	0.2	0.35	12826	| organism=Trypanosoma_brucei_TREU927 | product=dynein light chain putative | location=Tb927_10_v4:3119942-3120298(-) | length=118
|Tb10.26.1080	102.59	7	3	5	1	1	38300			484000	7	2	2	5	1	1	0.5	0.2	0.35	80764	| organism=Trypanosoma_brucei_TREU927 | product=heat shock protein 83; heat shock protein | location=Tb927_10_v4:2610999-2613113(-) | length=704
|Tb09.160.5060	96.24	12	6	6	5	4	4080000	4510000	95900	2990000	5	5	4	5	2	1	0.5	0.2	0.35	41390	| organism=Trypanosoma_brucei_TREU927 | product=hypothetical protein conserved | location=Tb927_09_v4:1079951-1081039(+) | length=362
|Tb11.52.0006	108.22	4	3	2	2	2	20400				7	1	16	14	5	5	0.3125	0.357143	0.334821	138965	| organism=Trypanosoma_brucei_TREU927 | product=hypothetical protein conserved (pseudogene) | location=Tb927_11_01_v4:3389194-3392949(-) | length=1251
|Tb11.52.0008	157.14	8	6	3	4	2	1390000	252000	1070000		11	5	24	15	8	5	0.333333	0.333333	0.333333	146579	| organism=Trypanosoma_brucei_TREU927 | product=hypothetical protein conserved | location=Tb927_11_01_v4:3395125-3399024(-) | length=1299
|Tb927.3.3320	104.03	27	20	10	11	0	2440000	2770000	2050000		7	7	6	6	4	0	0.666667	0	0.333333	25428	| organism=Trypanosoma_brucei_TREU927 | product=60S ribosomal protein L13 putative | location=Tb927_03_v4:851801-852457(-) | length=218
|Tb927.3.3310	104.03	25	19	10	10	0	2440000	2770000	2050000		7	7	6	6	4	0	0.666667	0	0.333333	26639	| organism=Trypanosoma_brucei_TREU927 | product=60S ribosomal protein L13 putative | location=Tb927_03_v4:850898-851587(-) | length=229
|Tb927.6.1200	95.4	5	4	1	4	0	508000		340000		3	2	3	1	2	0	0.666667	0	0.333333	52960	| organism=Trypanosoma_brucei_TREU927 | product=hypothetical protein conserved | location=Tb927_06_v4:459887-461293(-) | length=468
|Tb10.61.1920	94.58	10	10	4	4	0	1350000	489000	851000		2	2	3	1	2	0	0.666667	0	0.333333	31673	| organism=Trypanosoma_brucei_TREU927 | product=fibrillarin putative | location=Tb927_10_v4:3526988-3527902(-) | length=304
|Tb10.61.2630	93.77	12	6	3	2	0	1160000	710000	131000		4	4	3	2	2	0	0.666667	0	0.333333	41675	| organism=Trypanosoma_brucei_TREU927 | product=protein transport protein Sec13 putative; cytosolic coat protein putative | location=Tb927_10_v4:3372800-3373924(-) | length=374
|Tb11.01.1210	89.95	6	6	2	2	0	604000	357000	158000		2	2	3	1	2	0	0.666667	0	0.333333	61766	| organism=Trypanosoma_brucei_TREU927 | product=hypothetical protein conserved | location=Tb927_11_01_v4:2531271-2532929(-) | length=552
|Tb11.02.2880	86.55	6	4	1	2	0	171000		129000		4	2	3	1	2	0	0.666667	0	0.333333	84753	| organism=Trypanosoma_brucei_TREU927 | product=chaperone protein DNAJ putative | location=Tb927_11_01_v4:1464162-1466462(+) | length=766
|Tb927.7.4180	86.1	12	7	3	9	0	3120000	1320000	2160000		3	3	3	4	2	0	0.666667	0	0.333333	33871	| organism=Trypanosoma_brucei_TREU927 | product=fatty acid elongase putative | location=Tb927_07_v4:1114698-1115615(+) | length=305
|Tb10.70.0970	79.75	3	3	3	0	3	1200000	1340000		1020000	1	1	2	3	0	2	0	0.666667	0.333333	54749	| organism=Trypanosoma_brucei_TREU927 | product=protein kinase putative; (OTHER) NEK family HsNEK1-like | location=Tb927_10_v4:1486034-1487506(-) | length=490
|Tb10.70.0090	71.57	29	17	12	0	12	649000	1710000		1680000	2	2	5	3	0	2	0	0.666667	0.333333	14101	| organism=Trypanosoma_brucei_TREU927 | product=dynein light chain putative | location=Tb927_10_v4:1682065-1682442(+) | length=125
|Tb11.01.6770	67.81	4	4	2	2	0	224000	308000	189000		3	3	3	1	2	0	0.666667	0	0.333333	78568	| organism=Trypanosoma_brucei_TREU927 | product=hypothetical protein conserved | location=Tb927_11_01_v4:3961832-3964003(-) | length=723
|Tb927.3.2670	57.24	16	11	3	9	0	1090000	344000	814000		3	3	3	2	2	0	0.666667	0	0.333333	28840	| organism=Trypanosoma_brucei_TREU927 | product=hypothetical protein conserved | location=Tb927_03_v4:677840-678649(-) | length=269
|Tb11.01.3290	167.66	24	14	17	8	8	10000000	15000000	4630000	3300000	14	12	16	25	8	4	0.5	0.16	0.33	68999	| organism=Trypanosoma_brucei_TREU927 | product=hypothetical protein conserved | location=Tb927_11_01_v4:3011905-3013776(+) | length=623
|Tb927.7.2410	161.82	24	15	10	8	2	1970000	1270000	2510000	38800	11	8	14	7	7	1	0.5	0.142857	0.321429	66379	| organism=Trypanosoma_brucei_TREU927 | product=hypothetical protein conserved | location=Tb927_07_v4:619930-621732(-) | length=600
|Tb10.70.0120	106.02	26	23	26	0	15	4720000	5360000		2430000	5	5	6	11	0	7	0	0.636364	0.318182	28189	| organism=Trypanosoma_brucei_TREU927 | product=COP-coated vesicle membrane protein erv25 precursor putative; ER--golgi transport protein erv25 precursor putative | location=Tb927_10_v4:1677657-1678418(+) | length=253
|Tb927.4.590	128.42	10	7	8	2	0	3070000	2520000	4880000		8	6	8	9	5	0	0.625	0	0.3125	88025	| organism=Trypanosoma_brucei_TREU927 | product=hypothetical protein conserved | location=Tb927_04_v4:169130-171586(-) | length=818
|Tb09.160.5560	148.26	31	27	13	16	8	8120000	1850000	2040000	1720000	9	8	28	9	8	3	0.285714	0.333333	0.309524	53120	| organism=Trypanosoma_brucei_TREU927 | product=adenylosuccinate lyase putative | location=Tb927_09_v4:1192064-1193479(-) | length=471
|Tb11.02.3120	162.15	34	20	30	9	3	13300000	8620000	2350000	497000	12	11	19	25	7	6	0.368421	0.24	0.304211	61507	| organism=Trypanosoma_brucei_TREU927 | product=malic enzyme putative | location=Tb927_11_01_v4:1522667-1524361(+) | length=564
|Tb11.55.0010	126.13	20	18	9	13	0	7030000	3580000	5600000		6	6	20	12	12	0	0.6	0	0.3	61631	| organism=Trypanosoma_brucei_TREU927 | product=hypothetical protein conserved | location=Tb927_11_01_v4:498138-499850(-) | length=570
|Tb927.6.4320	113.87	14	9	4	7	0	2230000	417000	985000		6	4	5	3	3	0	0.6	0	0.3	44423	| organism=Trypanosoma_brucei_TREU927 | product=hypothetical protein conserved | location=Tb927_06_v4:1223573-1224772(-) | length=399
|Tb927.3.5090	102.57	31	21	23	13	0	2250000	2810000	1100000		4	4	15	7	9	0	0.6	0	0.3	22180	| organism=Trypanosoma_brucei_TREU927 | product=tryparedoxin putative | location=Tb927_03_v4:1429044-1429640(+) | length=198
|Tb927.4.1610	93.25	10	7	3	6	0	1380000	131000	1840000		3	3	5	1	3	0	0.6	0	0.3	39632	| organism=Trypanosoma_brucei_TREU927 | product=hypothetical protein conserved | location=Tb927_04_v4:412095-413174(-) | length=359
|Tb927.7.6260	86.97	8	4	8	4	0	1110000	1360000	1420000		2	2	5	5	3	0	0.6	0	0.3	36454	| organism=Trypanosoma_brucei_TREU927 | product=hypothetical protein conserved | location=Tb927_07_v4:1695866-1696834(-) | length=322
|Tb927.6.3840	82.38	13	12	12	13	0	1780000	1390000	2490000		3	3	5	6	3	0	0.6	0	0.3	21071	| organism=Trypanosoma_brucei_TREU927 | product=reticulon domain protein | location=Tb927_06_v4:1139327-1139887(-) | length=186
NP_000031.1	56.2	16	16	16	16	0	2830000	1240000	1030000		1	1	5	2	3	0	0.6	0	0.3	10852	apolipoprotein C-III precursor [Homo sapiens]
|Tb11.01.1680	103.81	8	7	4	4	1	9910000		3930000		5	2	12	4	4	1	0.333333	0.25	0.291667	76603	| organism=Trypanosoma_brucei_TREU927 | product=polyubiquitin putative | location=Tb927_11_01_v4:2621515-2623572(+) | length=685
|Tb11.02.4170	79.77	18	6	18	6	4	211000	1910000	80300	260000	3	3	3	4	1	1	0.333333	0.25	0.291667	21386	| organism=Trypanosoma_brucei_TREU927 | product=40S ribosomal protein S5 putative | location=Tb927_11_01_v4:1748081-1748653(-) | length=190
|Tb927.7.710	76.01	6	3	3	2	2				1690000	4	1	4	3	1	1	0.25	0.333333	0.291667	70212	| organism=Trypanosoma_brucei_TREU927 | product=heat shock 70 kDa protein putative | location=Tb927_07_v4:156246-158165(-) | length=639
|Tb10.70.0310	66.95	15	6	15	5	4	357000	631000	114000		4	3	3	4	1	1	0.333333	0.25	0.291667	19530	| organism=Trypanosoma_brucei_TREU927 | product=hypothetical protein conserved | location=Tb927_10_v4:1641319-1641804(+) | length=161
|Tb927.8.2030	155.53	40	33	29	11	5	11100000	7430000	4490000	2940000	13	11	16	20	6	4	0.375	0.2	0.2875	48239	| organism=Trypanosoma_brucei_TREU927 | product=hypothetical protein conserved | location=Tb927_08_v4:638854-640119(+) | length=421
|Tb09.160.5200	136.34	29	18	21	9	16	3310000	4080000	1600000	664000	7	7	7	14	2	4	0.285714	0.285714	0.285714	32573	| organism=Trypanosoma_brucei_TREU927 | product=hypothetical protein conserved | location=Tb927_09_v4:1103278-1104165(+) | length=295
|Tb09.211.2330	102.02	22	19	22	5	5	1450000	1250000	587000		5	3	9	8	4	1	0.444444	0.125	0.284722	23833	| organism=Trypanosoma_brucei_TREU927 | product=small GTPase putative; GTP-binding protein putative | location=Tb927_09_v4:1681447-1682109(-) | length=220
|Tb927.5.1470	113.58	43	19	32	10	4	5390000	3830000	4230000	964000	9	9	10	6	4	1	0.4	0.166667	0.283333	32756	| organism=Trypanosoma_brucei_TREU927 | product=NADH-cytochrome b5 reductase putative | location=Tb927_05_v4:466924-467808(-) | length=294
|Tb11.01.6780	105.16	17	6	14	9	4	487000	1020000	285000	10000	4	4	5	6	2	1	0.4	0.166667	0.283333	35320	| organism=Trypanosoma_brucei_TREU927 | product=chaperone protein DNAJ putative; heat shock protein-like protein putative | location=Tb927_11_01_v4:3964601-3965560(-) | length=319
|Tb927.7.3980	120.16	12	7	7	3	1	3970000	967000	1400000		9	7	19	7	8	1	0.421053	0.142857	0.281955	97321	| organism=Trypanosoma_brucei_TREU927 | product=immunodominant antigen putative | location=Tb927_07_v4:1047000-1049714(+) | length=904
|Tb927.1.1580	111.51	15	15	6	11	0	2780000	242000	3220000		5	4	9	3	5	0	0.555556	0	0.277778	33578	| organism=Trypanosoma_brucei_TREU927 | product=cytochrome c oxidase assembly factor putative; electron transport protein SCO1/2 putative | location=Tb927_01_v4:403775-404680(+) | length=301
|Tb927.8.810	116.7	29	17	17	8	3	2900000	3190000	2740000	463000	9	8	7	8	3	1	0.428571	0.125	0.276786	37518	| organism=Trypanosoma_brucei_TREU927 | product=radial spoke protein RSP9 putative | location=Tb927_08_v4:231908-232909(-) | length=333
|Tb11.01.3675	90.78	17	17	10	10	10	1570000	599000	1450000	15000	2	2	7	9	3	1	0.428571	0.111111	0.269841	16222	| organism=Trypanosoma_brucei_TREU927 | product=40S ribosomal protein S17 putative | location=Tb927_11_01_v4:3105135-3105563(+) | length=142
|Tb11.01.3676	90.78	17	17	10	10	10	1570000	599000	1450000	15000	2	2	7	9	3	1	0.428571	0.111111	0.269841	16222	| organism=Trypanosoma_brucei_TREU927 | product=40S ribosomal protein S17 putative | location=Tb927_11_01_v4:3105892-3106320(+) | length=142
|Tb11.02.0140	121.47	30	18	20	9	8	2170000	3700000	1560000	163000	7	7	7	10	3	1	0.428571	0.1	0.264286	33848	| organism=Trypanosoma_brucei_TREU927 | product=hypothetical protein conserved | location=Tb927_11_01_v4:728415-729308(-) | length=297
|Tb927.6.5070	130.2	20	7	19	2	6	6080000	4860000	3090000	160000	10	8	8	11	2	3	0.25	0.272727	0.261364	51821	| organism=Trypanosoma_brucei_TREU927 | product=hypothetical protein conserved | location=Tb927_06_v4:1383939-1385303(+) | length=454
|Tb927.8.740	77.09	29	29	29	6	29	7140000	6650000		2930000	3	2	15	8	2	3	0.133333	0.375	0.254167	15041	| organism=Trypanosoma_brucei_TREU927 | product=nucleolar RNA-binding protein truncated | location=Tb927_08_v4:206119-206538(-) | length=139
|Tb927.8.760	77.09	12	12	12	2	12	7140000	6650000		2930000	3	2	15	8	2	3	0.133333	0.375	0.254167	35043	| organism=Trypanosoma_brucei_TREU927 | product=nucleolar RNA-binding protein | location=Tb927_08_v4:208921-209907(-) | length=328
|Tb09.211.1800	118.72	10	9	10	0	6	23600000	7550000		1970000	7	6	11	10	0	5	0	0.5	0.25	53633	| organism=Trypanosoma_brucei_TREU927 | product=hypothetical protein conserved | location=Tb927_09_v4:1577982-1579469(-) | length=495
|Tb927.4.4160	105.74	5	4	1	3	0	364000		1770000		5	1	6	1	3	0	0.5	0	0.25	102779	| organism=Trypanosoma_brucei_TREU927 | product=hypothetical protein conserved | location=Tb927_04_v4:1101254-1104001(-) | length=915
|Tb927.8.5200	103.36	2	1	1	0	1	316000	322000		660000	2	2	2	2	0	1	0	0.5	0.25	201553	| organism=Trypanosoma_brucei_TREU927 | product=hypothetical protein conserved | location=Tb927_08_v4:1549691-1555057(+) | length=1788
|Tb927.5.3010	99.25	13	9	2	8	0	2550000	351000	2540000		7	6	8	1	4	0	0.5	0	0.25	57749	| organism=Trypanosoma_brucei_TREU927 | product=hypothetical protein conserved | location=Tb927_05_v4:944050-945600(+) | length=516
|Tb09.211.0290	96.45	8	5	1	3	0	579000		578000		5	3	4	1	2	0	0.5	0	0.25	66854	| organism=Trypanosoma_brucei_TREU927 | product=hypothetical protein conserved | location=Tb927_09_v4:1311402-1313216(-) | length=604
|Tb11.12.0014	94.55	21	17	10	10	0	6350000	3010000	1960000		7	3	8	2	4	0	0.5	0	0.25	30622	| organism=Trypanosoma_brucei_TREU927 | product=hypothetical protein conserved | location=Tb927_11_01_v4:2364320-2365153(+) | length=277
|Tb11.42.0003	93.66	9	4	2	3	0	398000		1790000		4	2	2	2	1	0	0.5	0	0.25	58058	| organism=Trypanosoma_brucei_TREU927 | product=t-complex protein 1 beta subunit putative | location=Tb927_11_01_v4:535949-537538(-) | length=529
|Tb10.70.1100	90.85	24	13	24	0	4	1450000	1200000			4	2	6	4	0	2	0	0.5	0.25	21959	| organism=Trypanosoma_brucei_TREU927 | product=translation elongation factor 1-beta putative | location=Tb927_10_v4:1448441-1449046(-) | length=201
|Tb11.02.4480	85.17	6	6	3	5	0	921000	369000	1200000		3	2	10	2	5	0	0.5	0	0.25	66532	| organism=Trypanosoma_brucei_TREU927 | product=3-methylcrotonoyl-CoA carboxylase beta subunit putative | location=Tb927_11_01_v4:1846183-1848021(-) | length=612
|Tb10.70.3630	83.97	5	4	1	1	0	436000				2	1	2	1	1	0	0.5	0	0.25	54376	| organism=Trypanosoma_brucei_TREU927 | product=hypothetical protein conserved | location=Tb927_10_v4:970824-972266(-) | length=480
|Tb927.7.5340	70.95	8	8	2	0	1	2030000	267000			4	3	5	2	0	1	0	0.5	0.25	56823	| organism=Trypanosoma_brucei_TREU927 | product=hypothetical protein conserved | location=Tb927_07_v4:1419326-1420822(+) | length=498
|Tb927.2.5930	70.23	10	6	3	2	0	264000	183000			5	2	4	1	2	0	0.5	0	0.25	60489	| organism=Trypanosoma_brucei_TREU927 | product=hypothetical protein conserved | location=Tb927_02_v4:1078178-1079749(+) | length=523
|Tb10.61.1960	66.77	11	11	8	3	4	812000	2230000		608000	3	2	4	4	1	1	0.25	0.25	0.25	28642	| organism=Trypanosoma_brucei_TREU927 | product=40S ribosomal protein S2 putative | location=Tb927_10_v4:3520528-3521328(-) | length=266
|Tb10.61.2070	66.77	11	11	8	3	4	812000	2230000		608000	3	2	4	4	1	1	0.25	0.25	0.25	28642	| organism=Trypanosoma_brucei_TREU927 | product=40S ribosomal protein S2 putative | location=Tb927_10_v4:3503686-3504486(-) | length=266
|Tb11.01.3970	61.87	9	9	9	9	0	1370000	493000	453000		1	1	4	2	2	0	0.5	0	0.25	23493	| organism=Trypanosoma_brucei_TREU927 | product=hypothetical protein conserved | location=Tb927_11_01_v4:3184776-3185378(+) | length=200
|Tb09.160.2020	61.33	21	11	21	11	0	116000	441000	330000		2	2	2	2	1	0	0.5	0	0.25	12135	| organism=Trypanosoma_brucei_TREU927 | product=thioredoxin | location=Tb927_09_v4:649666-649989(+) | length=107
|Tb10.70.3160	60.35	19	9	11	0	11	310000	869000		689000	2	2	1	2	0	1	0	0.5	0.25	12348	| organism=Trypanosoma_brucei_TREU927 | product=60S ribosomal protein L30 | location=Tb927_10_v4:1081904-1082248(-) | length=114
|Tb10.70.3170	60.35	21	10	11	0	11	310000	869000		689000	2	2	1	2	0	1	0	0.5	0.25	11512	| organism=Trypanosoma_brucei_TREU927 | product=60S ribosomal protein L30 | location=Tb927_10_v4:1081276-1081593(-) | length=105
|Tb09.160.5030	59.98	4	3	1	1	0	248000				3	1	2	1	1	0	0.5	0	0.25	72858	| organism=Trypanosoma_brucei_TREU927 | product=cAMP-specific phosphodiesterase putative | location=Tb927_09_v4:1075759-1077714(+) | length=651
|Tb11.02.1350	118.95	16	13	4	2	1	2890000	1160000	1740000		7	5	10	6	3	1	0.3	0.166667	0.233333	50410	| organism=Trypanosoma_brucei_TREU927 | product=hypothetical protein conserved | location=Tb927_11_01_v4:1111658-1113013(+) | length=451
|Tb927.1.3310	132.89	37	33	29	16	0	3780000	5860000	1670000		8	8	13	11	6	0	0.461538	0	0.230769	28503	| organism=Trypanosoma_brucei_TREU927 | product=hypothetical protein conserved | location=Tb927_01_v4:722222-722980(+) | length=252
|Tb10.70.2650	144.8	16	10	11	4	2	8330000	6540000	3300000	1500000	11	11	12	11	3	2	0.25	0.181818	0.215909	94335	| organism=Trypanosoma_brucei_TREU927 | product=elongation factor 2 | location=Tb927_10_v4:1166266-1168806(-) | length=846
|Tb10.70.2660	144.8	16	10	11	4	2	8330000	6540000	3300000	1500000	11	11	12	11	3	2	0.25	0.181818	0.215909	94335	| organism=Trypanosoma_brucei_TREU927 | product=elongation factor 2 | location=Tb927_10_v4:1163106-1165646(-) | length=846
|Tb11.01.1625	112.42	42	21	42	0	42	2210000	11100000		5390000	5	5	3	14	0	6	0	0.428571	0.214286	11865	| organism=Trypanosoma_brucei_TREU927 | product=hypothetical protein conserved | location=Tb927_11_01_v4:2608692-2609003(+) | length=103
|Tb11.02.0070	105.84	10	3	10	3	0	1400000	1920000	1020000		3	3	7	5	3	0	0.428571	0	0.214286	60586	| organism=Trypanosoma_brucei_TREU927 | product=aminopeptidase putative; metallo-peptidase Clan MF Family M17 | location=Tb927_11_01_v4:705548-707245(-) | length=565
|Tb09.244.2570	129.92	11	7	3	1	1	2070000	819000	4940000	9470000	10	8	9	5	2	1	0.222222	0.2	0.211111	113976	| organism=Trypanosoma_brucei_TREU927 | product=calcium motive p-type ATPase putative | location=Tb927_09_v4:2351271-2354396(+) | length=1041
|Tb927.5.2070	104.48	6	6	2	4	0	256000	302000	114000		3	2	5	2	2	0	0.4	0	0.2	68757	| organism=Trypanosoma_brucei_TREU927 | product=hypothetical protein conserved | location=Tb927_05_v4:653289-655193(-) | length=634
|Tb09.211.3720	103.21	5	4	2	1	0	1690000	580000	1100000		3	2	5	3	2	0	0.4	0	0.2	116546	| organism=Trypanosoma_brucei_TREU927 | product=hypothetical protein conserved | location=Tb927_09_v4:1958629-1961697(+) | length=1022
|Tb927.3.4260	94.16	9	7	2	3	0	1130000	0	996000		3	3	5	1	2	0	0.4	0	0.2	41306	| organism=Trypanosoma_brucei_TREU927 | product=hypothetical protein conserved | location=Tb927_03_v4:1198788-1199894(-) | length=368
|Tb927.5.4400	91.92	12	7	6	6	0	1400000	457000	946000		6	4	5	3	2	0	0.4	0	0.2	47230	| organism=Trypanosoma_brucei_TREU927 | product=hypothetical protein conserved | location=Tb927_05_v4:1307196-1308494(-) | length=432
|Tb11.01.8090	91.21	12	8	4	5	0	932000	572000	659000		5	4	5	2	2	0	0.4	0	0.2	36609	| organism=Trypanosoma_brucei_TREU927 | product=kinetoplast DNA-associated protein putative | location=Tb927_11_01_v4:4292458-4293432(-) | length=324
|Tb10.70.7030	87.03	16	16	8	8	0	815000	244000	859000		2	2	5	1	2	0	0.4	0	0.2	15929	| organism=Trypanosoma_brucei_TREU927 | product=40S ribosomal protein S23 putative | location=Tb927_10_v4:289141-289572(-) | length=143
|Tb10.70.7020	87.03	16	16	8	8	0	815000	244000	859000		2	2	5	1	2	0	0.4	0	0.2	15929	| organism=Trypanosoma_brucei_TREU927 | product=40S ribosomal protein S23 putative | location=Tb927_10_v4:289953-290384(-) | length=143
|Tb927.7.900	126.42	16	13	9	3	3	2540000	2180000	650000	734000	6	6	8	7	2	1	0.25	0.142857	0.196429	64798	| organism=Trypanosoma_brucei_TREU927 | product=hypothetical protein conserved | location=Tb927_07_v4:210773-212560(-) | length=595
|Tb10.70.2190	136.86	13	7	8	2	1	2610000	2760000	1430000	563000	9	7	8	9	2	1	0.25	0.111111	0.180556	83983	| organism=Trypanosoma_brucei_TREU927 | product=Mitochondrial elongation factor G putative | location=Tb927_10_v4:1240024-1242264(+) | length=746
|Tb11.47.0006	168.51	30	16	21	7	2	6150000	17400000	124000000	435000	18	18	17	26	4	3	0.235294	0.115385	0.175339	86856	| organism=Trypanosoma_brucei_TREU927 | product=hypothetical protein conserved | location=Tb927_11_01_v4:414757-417015(+) | length=752
|Tb927.1.1560	108.3	8	6	1	1	0	564000		700000		6	4	3	2	1	0	0.333333	0	0.166667	79954	| organism=Trypanosoma_brucei_TREU927 | product=vesicular-fusion protein NsF putative; N-ethylmaleimide sensitive factor (NsF) | location=Tb927_01_v4:399676-401853(+) | length=725
|Tb09.160.3020	72.94	6	4	5	0	3	68200	623000		589000	3	1	4	3	0	1	0	0.333333	0.166667	46604	| organism=Trypanosoma_brucei_TREU927 | product=hypothetical protein conserved | location=Tb927_09_v4:775168-776415(+) | length=415
|Tb927.7.5840	70.94	9	6	9	6	0	1520000	823000	1250000		2	1	3	3	1	0	0.333333	0	0.166667	26165	| organism=Trypanosoma_brucei_TREU927 | product=hypothetical protein conserved | location=Tb927_07_v4:1574648-1575337(+) | length=229
|Tb10.70.7650	70.87	9	4	9	0	5	1050000	5100000		1120000	3	3	5	6	0	2	0	0.333333	0.166667	62775	| organism=Trypanosoma_brucei_TREU927 | product=hypothetical protein conserved | location=Tb927_10_v4:156997-158622(+) | length=541
|Tb11.01.1830	60.89	10	8	8	2	0	970000	741000			2	1	3	2	1	0	0.333333	0	0.166667	25415	| organism=Trypanosoma_brucei_TREU927 | product=hypothetical protein conserved | location=Tb927_11_01_v4:2648579-2649244(+) | length=221
|Tb927.8.8170	100.13	6	5	1	1	0	836000				6	2	7	1	2	0	0.285714	0	0.142857	100404	| organism=Trypanosoma_brucei_TREU927 | product=hypothetical protein conserved | location=Tb927_08_v4:2416165-2418882(+) | length=905
|Tb10.6k15.0490	136.82	16	9	11	3	1	2550000	2680000	57900	71900	8	8	9	6	1	1	0.111111	0.166667	0.138889	76733	| organism=Trypanosoma_brucei_TREU927 | product=mitochondrial intermediate peptidase putative; metallo-peptidase Clan MA(E) Family M3 | location=Tb927_10_v4:2391020-2393047(+) | length=675
|Tb10.6k15.3610	113.11	15	12	5	7	0	2080000	957000	155000		7	5	11	2	3	0	0.272727	0	0.136364	47986	| organism=Trypanosoma_brucei_TREU927 | product=delta-6 fatty acid desaturase putative | location=Tb927_10_v4:1767595-1768860(+) | length=421
|Tb11.01.5980	114.65	12	9	1	1	0	1810000		98300		5	4	4	1	1	0	0.25	0	0.125	72497	| organism=Trypanosoma_brucei_TREU927 | product=hypothetical protein conserved | location=Tb927_11_01_v4:3766568-3768499(+) | length=643
|Tb927.6.5130	110.83	49	39	29	0	20	2610000	1780000		1870000	6	6	6	4	0	1	0	0.25	0.125	10445	| organism=Trypanosoma_brucei_TREU927 | product=60S acidic ribosomal protein P2 putative | location=Tb927_06_v4:1402449-1402772(+) | length=107
|Tb927.6.5120	110.83	49	39	29	0	20	2610000	1780000		1870000	6	6	6	4	0	1	0	0.25	0.125	10445	| organism=Trypanosoma_brucei_TREU927 | product=60S acidic ribosomal protein P2 putative | location=Tb927_06_v4:1401849-1402172(+) | length=107
|Tb11.02.4030	90.43	6	4	1	1	0	842000				4	2	4	1	1	0	0.25	0	0.125	76915	| organism=Trypanosoma_brucei_TREU927 | product=eukaryotic release factor 3 putative | location=Tb927_11_01_v4:1710356-1712452(-) | length=698
|Tb927.3.1740	84.13	6	4	4	2	0	747000	352000	649000		3	2	4	2	1	0	0.25	0	0.125	76971	| organism=Trypanosoma_brucei_TREU927 | product=hypothetical protein conserved | location=Tb927_03_v4:453791-455842(-) | length=683
|Tb927.7.3420	74.77	29	22	7	6	0	2260000	464000	436000		3	3	4	1	1	0	0.25	0	0.125	12282	| organism=Trypanosoma_brucei_TREU927 | product=peptidyl-prolyl cis-trans isomerase putative | location=Tb927_07_v4:888761-889099(-) | length=112
|Tb10.70.2130	72.28	4	4	1	4	0	487000		393000		2	1	4	1	1	0	0.25	0	0.125	45620	| organism=Trypanosoma_brucei_TREU927 | product=hypothetical protein conserved | location=Tb927_10_v4:1251656-1252888(+) | length=410
|Tb10.6k15.2090	70.09	1	0	1	0	0				6910000	5	1	1	4	0	1	0	0.25	0.125	415939	| organism=Trypanosoma_brucei_TREU927 | product=hypothetical protein conserved | location=Tb927_10_v4:2048099-2059264(+) | length=3721
|Tb927.8.5280	69.77	16	16	16	0	10	874000	1450000		828000	2	2	2	4	0	1	0	0.25	0.125	28693	| organism=Trypanosoma_brucei_TREU927 | product=hypothetical protein conserved | location=Tb927_08_v4:1573771-1574544(+) | length=257
|Tb10.6k15.2310	67.01	9	7	1	1	0	137000		79100		5	3	4	1	1	0	0.25	0	0.125	62912	| organism=Trypanosoma_brucei_TREU927 | product=RNA-editing complex protein; KREPA2 | location=Tb927_10_v4:2018475-2020238(-) | length=587
|Tb10.6k15.0810	185.64	32	8	28	2	5	6560000	23500000	224000	2440000	24	21	14	42	1	7	0.0714286	0.166667	0.119048	118666	| organism=Trypanosoma_brucei_TREU927 | product=hypothetical protein conserved; leucine-rich repeat protein (LRRP) putative | location=Tb927_10_v4:2321781-2325029(+) | length=1082
|Tb927.1.2120	106.45	9	5	4	1	0	656000	146000	57700		5	4	5	1	1	0	0.2	0	0.1	82621	| organism=Trypanosoma_brucei_TREU927 | product=calpain putative; cysteine peptidase Clan CA family C2 putative | location=Tb927_01_v4:540718-542916(+) | length=732
|Tb11.01.1475	68.97	31	31	16	16	0	3930000	859000	1430000		2	2	5	2	1	0	0.2	0	0.1	9630	| organism=Trypanosoma_brucei_TREU927 | product=40S ribosomal protein S27 putative | location=Tb927_11_01_v4:2580415-2580675(-) | length=86
|Tb927.6.4440	97.47	8	8	5	0	5	2180000	1690000		664000	2	2	4	6	0	1	0	0.166667	0.0833333	37719	| organism=Trypanosoma_brucei_TREU927 | product=hypothetical protein conserved | location=Tb927_06_v4:1247039-1248097(-) | length=352
|Tb10.6k15.0500	80.71	13	10	11	2	0	612000	381000			4	3	6	3	1	0	0.166667	0	0.0833333	33886	| organism=Trypanosoma_brucei_TREU927 | product=hypothetical protein conserved | location=Tb927_10_v4:2389787-2390692(+) | length=301
|Tb11.01.5860	79.81	13	7	11	2	0	1050000	767000	490000		4	4	6	3	1	0	0.166667	0	0.0833333	59381	| organism=Trypanosoma_brucei_TREU927 | product=t-complex protein 1 epsilon subunit putative | location=Tb927_11_01_v4:3733928-3735544(+) | length=538
|Tb927.5.960	102.12	20	7	16	2	0	766000	832000	48100		6	5	7	5	1	0	0.142857	0	0.0714286	37159	| organism=Trypanosoma_brucei_TREU927 | product=hypothetical protein conserved | location=Tb927_05_v4:323099-324106(+) | length=335
|Tb11.02.2250	101.14	2	2	1	0	0	1090000				4	1	4	7	0	1	0	0.142857	0.0714286	167880	| organism=Trypanosoma_brucei_TREU927 | product=hypothetical protein conserved | location=Tb927_11_01_v4:1315296-1319864(+) | length=1522
|Tb927.5.320	103.79	5	4	1	0	0	484000	19800			4	1	7	2	0	0	0	0	0	136563	| organism=Trypanosoma_brucei_TREU927 | product=receptor-type adenylate cyclase GRESAG 4 putative | location=Tb927_05_v4:79857-83567(-) | length=1236
|Tb09.160.4600	100.32	8	8	2	0	0	2760000	1030000			4	3	11	2	0	0	0	0	0	72216	| organism=Trypanosoma_brucei_TREU927 | product=ABC transporter putative | location=Tb927_09_v4:984637-986577(+) | length=646
|Tb11.01.6510	97.63	11	4	11	0	0	287000	2870000			4	4	2	5	0	0	0	0	0	41086	| organism=Trypanosoma_brucei_TREU927 | product=hypothetical protein conserved | location=Tb927_11_01_v4:3891686-3892801(-) | length=371
|Tb927.3.680	97.24	8	6	2	0	0	1700000	42900			3	3	7	1	0	0	0	0	0	66123	| organism=Trypanosoma_brucei_TREU927 | product=cytochrome P450 putative | location=Tb927_03_v4:165709-167463(-) | length=584
|Tb927.5.680	96.9	6	5	1	0	0	407000				4	2	4	1	0	0	0	0	0	65264	| organism=Trypanosoma_brucei_TREU927 | product=hypothetical protein conserved | location=Tb927_05_v4:241073-242830(+) | length=585
|Tb927.3.3410	95.86	7	3	4	0	0	517000	629000			3	2	1	3	0	0	0	0	0	49327	| organism=Trypanosoma_brucei_TREU927 | product=aspartyl aminopeptidase putative | location=Tb927_03_v4:871164-872519(-) | length=451
|Tb11.03.0300	94.94	3	2	1	0	0	175000				3	1	3	2	0	0	0	0	0	86654	| organism=Trypanosoma_brucei_TREU927 | product=hypothetical protein conserved | location=Tb927_11_01_v4:214118-216523(+) | length=801
|Tb927.1.3010	92.55	13	13	4	0	0	4490000	3770000			4	4	8	2	0	0	0	0	0	40814	| organism=Trypanosoma_brucei_TREU927 | product=hypothetical protein conserved | location=Tb927_01_v4:668792-669910(+) | length=372
|Tb10.70.1190	91.26	5	2	4	0	0	658000	181000			3	2	3	2	0	0	0	0	0	85826	| organism=Trypanosoma_brucei_TREU927 | product=valosin-containing protein homolog; Transitional endoplasmic reticulum ATPase putative | location=Tb927_10_v4:1429902-1432244(-) | length=780
|Tb927.1.1000	90.48	6	5	1	0	0	352000				2	1	2	1	0	0	0	0	0	47207	| organism=Trypanosoma_brucei_TREU927 | product=developmentally regulated phosphoprotein | location=Tb927_01_v4:289893-291155(+) | length=420
|Tb10.6k15.0270	89.96	14	9	5	0	0	277000	438000			2	2	3	1	0	0	0	0	0	25629	| organism=Trypanosoma_brucei_TREU927 | product=60S acidic ribosomal protein putative | location=Tb927_10_v4:2430095-2430775(+) | length=226
|Tb10.05.0080	89.96	6	4	5	0	0	1560000	1250000			5	3	7	5	0	0	0	0	0	91490	| organism=Trypanosoma_brucei_TREU927 | product=glucosidase putative | location=Tb927_10_v4:3258928-3261351(-) | length=807
|Tb11.03.0540	87.01	6	4	3	0	0	660000	115000			5	3	5	3	0	0	0	0	0	76245	| organism=Trypanosoma_brucei_TREU927 | product=ABC transporter putative | location=Tb927_11_01_v4:135445-137520(-) | length=691
|Tb927.8.650	85.01	3	2	1	0	0	1140000	376000			4	3	4	1	0	0	0	0	0	140398	| organism=Trypanosoma_brucei_TREU927 | product=cation-transporting ATPase putative | location=Tb927_08_v4:179692-183477(-) | length=1261
|Tb09.211.3510	83.65	6	5	1	0	0	791000				3	2	4	1	0	0	0	0	0	82741	| organism=Trypanosoma_brucei_TREU927 | product=ATP-dependent DEAD/H RNA helicase putative | location=Tb927_09_v4:1908448-1910655(+) | length=735
|Tb11.01.3750	82.99	3	2	1	0	0	324000	526000			2	2	2	1	0	0	0	0	0	85372	| organism=Trypanosoma_brucei_TREU927 | product=molybdenum cofactor biosynthesis protein putative | location=Tb927_11_01_v4:3125802-3128129(+) | length=775
|Tb927.3.2890	82.87	7	5	2	0	0	1100000	434000			2	2	3	1	0	0	0	0	0	37011	| organism=Trypanosoma_brucei_TREU927 | product=radial spoke protein RSP10 putative | location=Tb927_03_v4:744287-745255(-) | length=322
NP_000030.1	81.05	10	8	2	0	0	1390000				3	2	3	1	0	0	0	0	0	30778	apolipoprotein A-I preproprotein [Homo sapiens]
XP_005271597.1	80.96	10	8	2	0	0	1390000				3	2	3	1	0	0	0	0	0	30778	PREDICTED: apolipoprotein A-I isoform X1 [Homo sapiens]
XP_005271596.1	80.96	10	8	2	0	0	1390000				3	2	3	1	0	0	0	0	0	30778	PREDICTED: apolipoprotein A-I isoform X1 [Homo sapiens]
|Tb10.70.2450	80.26	11	7	4	0	0	728000	169000			3	2	3	1	0	0	0	0	0	27159	| organism=Trypanosoma_brucei_TREU927 | product=hypothetical protein conserved | location=Tb927_10_v4:1195863-1196591(-) | length=242
|Tb10.6k15.0550	78.46	9	7	1	0	0	1080000				3	2	4	1	0	0	0	0	0	39674	| organism=Trypanosoma_brucei_TREU927 | product=hypothetical protein conserved | location=Tb927_10_v4:2379516-2380571(+) | length=351
|Tb927.6.2140	76.64	12	8	4	0	0	1970000	195000			3	3	4	1	0	0	0	0	0	28771	| organism=Trypanosoma_brucei_TREU927 | product=hypothetical protein conserved | location=Tb927_06_v4:682382-683185(-) | length=267
|Tb11.01.1465	76.07	16	16	16	0	0	1480000	1100000			1	1	2	2	0	0	0	0	0	11406	| organism=Trypanosoma_brucei_TREU927 | product=nascent polypeptide associated complex alpha subunit putative | location=Tb927_11_01_v4:2578687-2578992(-) | length=101
|Tb11.47.0009	75.1	1	1	1	0	0	278000	154000			1	1	2	2	0	0	0	0	0	94047	| organism=Trypanosoma_brucei_TREU927 | product=hypothetical protein conserved | location=Tb927_11_01_v4:404455-406992(+) | length=845
|Tb11.12.0013	74.18	7	5	2	0	0	271000				2	1	2	1	0	0	0	0	0	35541	| organism=Trypanosoma_brucei_TREU927 | product=target SNARE putative; syntaxin putative | location=Tb927_11_01_v4:2362678-2363634(+) | length=318
|Tb11.02.2890	72.93	9	5	4	0	0	73200	38500			2	2	1	1	0	0	0	0	0	25968	| organism=Trypanosoma_brucei_TREU927 | product=hypothetical protein conserved | location=Tb927_11_01_v4:1467059-1467766(+) | length=235
|Tb927.5.2820	71.54	5	1	3	0	0	0	382000			3	3	2	2	0	0	0	0	0	111621	| organism=Trypanosoma_brucei_TREU927 | product=protein kinase putative | location=Tb927_05_v4:891329-894421(-) | length=1030
|Tb927.3.2130	69.75	3	3	1	0	0	0				2	1	3	2	0	0	0	0	0	91114	| organism=Trypanosoma_brucei_TREU927 | product=hypothetical protein conserved | location=Tb927_03_v4:560389-562875(-) | length=828
|Tb11.01.5330	69.61	8	6	2	0	0	66200				2	1	2	1	0	0	0	0	0	29979	| organism=Trypanosoma_brucei_TREU927 | product=hypothetical protein conserved | location=Tb927_11_01_v4:3610884-3611669(+) | length=261
|Tb927.6.4640	69.12	3	2	1	0	0	250000				3	1	1	2	0	0	0	0	0	100952	| organism=Trypanosoma_brucei_TREU927 | product=hypothetical protein conserved | location=Tb927_06_v4:1295701-1298415(+) | length=904
|Tb10.61.1870	68.88	8	4	8	0	0	1090000	1520000			3	3	2	5	0	0	0	0	0	42690	| organism=Trypanosoma_brucei_TREU927 | product=aminopeptidase putative; metallo-peptidase Clan MG Family M24 | location=Tb927_10_v4:3534898-3536046(-) | length=382
|Tb10.6k15.2460	67.41	4	3	1	0	0	250000				2	1	1	1	0	0	0	0	0	55556	| organism=Trypanosoma_brucei_TREU927 | product=ATPase putative | location=Tb927_10_v4:1990243-1991721(-) | length=492
|Tb927.2.4090	65.44	6	6	6	0	0	649000	518000			1	1	1	1	0	0	0	0	0	29381	| organism=Trypanosoma_brucei_TREU927 | product=hypothetical protein conserved | location=Tb927_02_v4:718655-719467(-) | length=270
XP_006724284.1	64.38	2	1	1	0	0		130000			5	1	5	2	0	0	0	0	0	220082	PREDICTED: protein PRR14L isoform X2 [Homo sapiens]
|Tb11.02.0860	64.21	2	1	2	0	0		560000			2	1	1	3	0	0	0	0	0	102855	| organism=Trypanosoma_brucei_TREU927 | product=hypothetical protein conserved | location=Tb927_11_01_v4:965892-968621(+) | length=909
|Tb10.70.1490	64.18	8	4	4	0	0	778000	281000			2	2	1	1	0	0	0	0	0	36138	| organism=Trypanosoma_brucei_TREU927 | product=hypothetical protein conserved | location=Tb927_10_v4:1384855-1385826(+) | length=323
|Tb09.160.2230	63.43	10	8	4	0	0	365000	380000			3	2	2	2	0	0	0	0	0	25222	| organism=Trypanosoma_brucei_TREU927 | product=hypothetical protein conserved | location=Tb927_09_v4:674990-675685(+) | length=231
|Tb10.389.1320	61.85	8	5	3	0	0	107000	395000			2	2	1	1	0	0	0	0	0	24659	| organism=Trypanosoma_brucei_TREU927 | product=hypothetical protein conserved | location=Tb927_10_v4:2937597-2938283(-) | length=228
|Tb927.7.6990	61.55	5	4	5	0	0	265000	403000			2	2	1	1	0	0	0	0	0	32721	| organism=Trypanosoma_brucei_TREU927 | product=hypothetical protein conserved | location=Tb927_07_v4:1997405-1998307(-) | length=300
XP_005274300.1	60.56	0	0	0	0	0	1530000	551000			2	2	1	2	0	0	0	0	0	615447	PREDICTED: neuroblast differentiation-associated protein AHNAK isoform X4 [Homo sapiens]
XP_005274301.1	60.56	0	0	0	0	0	1530000	551000			2	2	1	2	0	0	0	0	0	615233	PREDICTED: neuroblast differentiation-associated protein AHNAK isoform X5 [Homo sapiens]
|Tb927.7.4200	60.35	4	4	1	0	0	363000				2	1	3	2	0	0	0	0	0	38863	| organism=Trypanosoma_brucei_TREU927 | product=hypothetical protein conserved | location=Tb927_07_v4:1119038-1120102(+) | length=354
|Tb11.03.0110	58.63	8	4	4	0	0	1180000	401000			2	2	1	1	0	0	0	0	0	41740	| organism=Trypanosoma_brucei_TREU927 | product=chaperone protein DNAJ putative | location=Tb927_11_01_v4:258822-259937(+) | length=371
|Tb927.3.1430	58.1	5	4	1	0	0	233000				2	1	1	1	0	0	0	0	0	43049	| organism=Trypanosoma_brucei_TREU927 | product=chaperone protein DnaJ putative | location=Tb927_03_v4:365422-366573(+) | length=383
|Tb927.4.4570	54.61	4	2	2	0	0	148000	60500			2	2	2	1	0	0	0	0	0	98497	| organism=Trypanosoma_brucei_TREU927 | product=hypothetical protein conserved | location=Tb927_04_v4:1259265-1261973(-) | length=902
|Tb927.6.4560	54.2	4	2	1	0	0	233000				2	1	2	1	0	0	0	0	0	47193	| organism=Trypanosoma_brucei_TREU927 | product=hypothetical protein conserved | location=Tb927_06_v4:1275568-1276791(-) | length=407
NP_001840.3	52.17	2	1	0	0	0	0				3	1	2	1	0	0	0	0	0	108579	collagen alpha-2(VI) chain isoform 2C2 precursor [Homo sapiens]
|Tb09.244.2730	51.57	5	3	2	0	0	896000	562000			2	2	1	1	0	0	0	0	0	34636	| organism=Trypanosoma_brucei_TREU927 | product=60S ribosomal protein L5 putative | location=Tb927_09_v4:2307524-2308450(+) | length=308
XP_011515187.1	49.78	1	1	0	0	0	747000				2	1	1	2	0	0	0	0	0	157603	PREDICTED: collagen alpha-1(XXII) chain isoform X3 [Homo sapiens]
|Tb927.4.220	47.11	6	3	3	0	0	1240000				2	1	1	6	0	0	0	0	0	38911	| organism=Trypanosoma_brucei_TREU927 | product=retrotransposon hot spot protein (RHS pseudogene) putative | location=Tb927_04_v4:41068-42102(-) | length=345
|Tb927.5.4380	46.57	4	3	1	0	0	1850000				3	2	3	1	0	0	0	0	0	71371	| organism=Trypanosoma_brucei_TREU927 | product=kinetoplastid-specific phospho-protein phosphatase putative | location=Tb927_05_v4:1303263-1305173(-) | length=636
|Tb927.4.1680	44.28	3	3	3	0	0	793000	1130000			1	1	2	1	0	0	0	0	0	51676	| organism=Trypanosoma_brucei_TREU927 | product=hypothetical protein conserved | location=Tb927_04_v4:429633-431042(-) | length=469
|Tb09.160.0490	44.14	3	1	2	0	0		274000			2	1	1	1	0	0	0	0	0	51489	| organism=Trypanosoma_brucei_TREU927 | product=hypothetical protein conserved | location=Tb927_09_v4:357352-358746(-) | length=464
|Tb11.03.0530	43.17	5	5	5	0	0	719000	896000			1	1	1	2	0	0	0	0	0	31292	| organism=Trypanosoma_brucei_TREU927 | product=hypothetical protein conserved | location=Tb927_11_01_v4:140116-140958(-) | length=280
NP_115984.3	30.17	2	1	1	0	0		1260000			2	1	1	1	0	0	0	0	0	89334	neurabin-2 [Homo sapiens]
