# Supplementary material for: The Cross Talk between TbTim50 and PIP39, Two Aspartate-Based Protein Phosphatases, Maintains Cellular Homeostasis in Trypanosoma brucei
Source: mSphere. 2019 Aug 7;4(4):e00353-19. doi: 10.1128/mSphere.00353-19 (PMC6686227; doi:10.1128/mSphere.00353-19)
Supplement: DATA SET S2 [file mSphere.00353-19-sd002.xlsx]

## Sheet: 116-115
numSpectra	numPepsUnique	percentCoverage	log2_iTRAQ_116_115_median	Fold Change	iTRAQ_numRatios_116_115	database	accession_numbers	entry_name
5	3	0.6	2	4	5	SwissProt.uniprot-Trypanosoma_brucei_brucei_20130619_rev_Project_3722	Q38DR4	PRP8 protein homologue
433	14	44.5	1.944	3.84771	432	SwissProt.uniprot-Trypanosoma_brucei_brucei_20130619_rev_Project_3722	Q57ZD2	Pyruvate dehydrogenase E1 beta subunit, putative
7	2	5.4	1.943	3.84504	7	SwissProt.uniprot-Trypanosoma_brucei_brucei_20130619_rev_Project_3722	Q57YF5|D6XMP2	Nucleolar RNA-binding protein
180	19	37.9	1.928	3.80527	179	SwissProt.uniprot-Trypanosoma_brucei_brucei_20130619_rev_Project_3722	Q38AK7	Dihydrolipoamide acetyltransferase, putative
5	5	12.2	1.896	3.7218	5	SwissProt.uniprot-Trypanosoma_brucei_brucei_20130619_rev_Project_3722	Q384Y8	Putative uncharacterized protein
49	9	43	1.54	2.90795	48	SwissProt.uniprot-Trypanosoma_brucei_brucei_20130619_rev_Project_3722	Q38C09	Dihydrolipoamide acetyltransferase, putative
15	6	26.3	1.526	2.87986	14	SwissProt.uniprot-Trypanosoma_brucei_brucei_20130619_rev_Project_3722	Q38AL4	Fibrillarin
69	16	36.1	1.476	2.78176	69	SwissProt.uniprot-Trypanosoma_brucei_brucei_20130619_rev_Project_3722	Q38EW0	Putative uncharacterized protein
70	15	34.9	1.418	2.67215	70	SwissProt.uniprot-Trypanosoma_brucei_brucei_20130619_rev_Project_3722	Q38EV9	Putative uncharacterized protein
2	2	1.4	1.414	2.66475	2	SwissProt.uniprot-Trypanosoma_brucei_brucei_20130619_rev_Project_3722	Q582Y3	6-phosphofructo-2-kinase/fructose-2, 6-biphosphatase, putative
5	3	9.8	1.296	2.45547	5	SwissProt.uniprot-Trypanosoma_brucei_brucei_20130619_rev_Project_3722	Q584J3	Putative uncharacterized protein
4	2	2.4	1.25	2.37841	4	SwissProt.uniprot-Trypanosoma_brucei_brucei_20130619_rev_Project_3722	Q4FKU4	Variant surface glycoprotein (VSG), putative
12	6	11.5	1.181	2.26734	12	SwissProt.uniprot-Trypanosoma_brucei_brucei_20130619_rev_Project_3722	Q38E24	Putative uncharacterized protein
21	14	18.7	1.175	2.25793	21	SwissProt.uniprot-Trypanosoma_brucei_brucei_20130619_rev_Project_3722	Q38CW6	Kinesin, putative
15	12	9.2	1.158	2.23148	15	SwissProt.uniprot-Trypanosoma_brucei_brucei_20130619_rev_Project_3722	Q387L8	Putative uncharacterized protein
3	2	18.7	1.148	2.21606	3	SwissProt.uniprot-Trypanosoma_brucei_brucei_20130619_rev_Project_3722	Q57US8	SnoRNP protein gar1, putative
10	4	21.2	1.142	2.20687	10	SwissProt.uniprot-Trypanosoma_brucei_brucei_20130619_rev_Project_3722	Q38FW8	60S ribosomal protein L35, putative
2	2	7.6	1.135	2.19619	2	SwissProt.uniprot-Trypanosoma_brucei_brucei_20130619_rev_Project_3722	Q383S2	Putative uncharacterized protein
6	5	16.4	1.124	2.1795	6	SwissProt.uniprot-Trypanosoma_brucei_brucei_20130619_rev_Project_3722	Q388C9|Q388E0	Fibrillarin, putative
6	6	5.4	1.108	2.15547	6	SwissProt.uniprot-Trypanosoma_brucei_brucei_20130619_rev_Project_3722	Q38CX5	Putative uncharacterized protein
13	7	41.1	1.108	2.15547	13	SwissProt.uniprot-Trypanosoma_brucei_brucei_20130619_rev_Project_3722	Q38B69	40S ribosomal protein S18, putative
2	2	6.8	1.093	2.13317	2	SwissProt.uniprot-Trypanosoma_brucei_brucei_20130619_rev_Project_3722	Q38BT1	N-acetyltransferase, putative
4	4	4.1	1.052	2.0734	4	SwissProt.uniprot-Trypanosoma_brucei_brucei_20130619_rev_Project_3722	Q388E2	Putative uncharacterized protein
4	3	10.2	1.038	2.05338	4	SwissProt.uniprot-Trypanosoma_brucei_brucei_20130619_rev_Project_3722	Q4GYN2	Putative uncharacterized protein
10	3	12.1	1.02	2.02792	10	SwissProt.uniprot-Trypanosoma_brucei_brucei_20130619_rev_Project_3722	Q582A3	Putative uncharacterized protein
4	4	14.8	1.004	2.00555	4	SwissProt.uniprot-Trypanosoma_brucei_brucei_20130619_rev_Project_3722	Q385P5	Putative uncharacterized protein
3	3	12.6	0.983	1.97657	3	SwissProt.uniprot-Trypanosoma_brucei_brucei_20130619_rev_Project_3722	Q582P7	Putative uncharacterized protein
36	11	22.8	0.98	1.97247	36	SwissProt.uniprot-Trypanosoma_brucei_brucei_20130619_rev_Project_3722	Q57UL8|Q57UL6|Q57X35	Flagellar calcium-binding protein TB-44A
17	5	31.1	0.975	1.96564	17	SwissProt.uniprot-Trypanosoma_brucei_brucei_20130619_rev_Project_3722	Q586C2	40S ribosomal protein S13, putative
23	13	22.5	0.967	1.95477	23	SwissProt.uniprot-Trypanosoma_brucei_brucei_20130619_rev_Project_3722	Q38AU3	ATP-dependent DEAD/H RNA helicase HEL64, putative
3	3	4.4	0.953	1.93589	3	SwissProt.uniprot-Trypanosoma_brucei_brucei_20130619_rev_Project_3722	Q57WA3	RNA-binding protein, putative
5	5	8	0.933	1.90924	5	SwissProt.uniprot-Trypanosoma_brucei_brucei_20130619_rev_Project_3722	Q382Y9	Molybdenum cofactor biosynthesis protein, putative
5	3	5.9	0.925	1.89868	5	SwissProt.uniprot-Trypanosoma_brucei_brucei_20130619_rev_Project_3722	Q583H8	Nucleolar protein, putative
4	4	4	0.915	1.88557	4	SwissProt.uniprot-Trypanosoma_brucei_brucei_20130619_rev_Project_3722	Q38E49	Putative uncharacterized protein
43	24	22.1	0.9	1.86607	43	SwissProt.uniprot-Trypanosoma_brucei_brucei_20130619_rev_Project_3722	Q582W2	Putative uncharacterized protein
36	16	4.8	0.899	1.86477	36	SwissProt.uniprot-Trypanosoma_brucei_brucei_20130619_rev_Project_3722	Q389U9|Q389U1	Microtubule-associated protein, putative
13	7	9.7	0.898	1.86348	14	SwissProt.uniprot-Trypanosoma_brucei_brucei_20130619_rev_Project_3722	Q57VL2|Q57VL5|Q57VL6	Putative uncharacterized protein
4	2	12	0.878	1.83783	4	SwissProt.uniprot-Trypanosoma_brucei_brucei_20130619_rev_Project_3722	Q38CI4|Q4GYQ5	40S ribosomal proteins S11, putative
18	12	13.7	0.875	1.83401	18	SwissProt.uniprot-Trypanosoma_brucei_brucei_20130619_rev_Project_3722	Q4GZ11	Calpain-like cysteine peptidase, putative: cysteine peptidase, Clan CA, family C2, putative
9	2	10.2	0.867	1.82387	10	SwissProt.uniprot-Trypanosoma_brucei_brucei_20130619_rev_Project_3722	Q585K0|Q585J8	Putative uncharacterized protein
12	9	13.1	0.856	1.81001	12	SwissProt.uniprot-Trypanosoma_brucei_brucei_20130619_rev_Project_3722	Q583I7	Putative uncharacterized protein
23	4	6.6	0.855	1.80876	23	SwissProt.uniprot-Trypanosoma_brucei_brucei_20130619_rev_Project_3722	Q38AB8|Q38AB9	Glucose transporter
3	2	1.1	0.84	1.79005	3	SwissProt.uniprot-Trypanosoma_brucei_brucei_20130619_rev_Project_3722	Q57Z97	Transcription activator, putative
23	17	31.1	0.831	1.77892	23	SwissProt.uniprot-Trypanosoma_brucei_brucei_20130619_rev_Project_3722	Q388I7	Putative uncharacterized protein
8	7	3.8	0.819	1.76418	8	SwissProt.uniprot-Trypanosoma_brucei_brucei_20130619_rev_Project_3722	Q386R1	Kinesin, putative
3	2	8.9	0.81	1.75321	3	SwissProt.uniprot-Trypanosoma_brucei_brucei_20130619_rev_Project_3722	Q385E9	60S ribosomal protein L28, putative
3	3	15.5	0.808	1.75078	3	SwissProt.uniprot-Trypanosoma_brucei_brucei_20130619_rev_Project_3722	Q583Y3	Putative uncharacterized protein
5	2	1.6	0.807	1.74957	5	SwissProt.uniprot-Trypanosoma_brucei_brucei_20130619_rev_Project_3722	Q38C39	Protein kinase, putative
47	33	17.6	0.799	1.73989	47	SwissProt.uniprot-Trypanosoma_brucei_brucei_20130619_rev_Project_3722	Q585H6	Flagellar attachment zone protein 1
19	15	20.3	0.798	1.73869	19	SwissProt.uniprot-Trypanosoma_brucei_brucei_20130619_rev_Project_3722	Q38B37	N-acetyltransferase subunit Nat1, putative
16	13	10.3	0.797	1.73748	16	SwissProt.uniprot-Trypanosoma_brucei_brucei_20130619_rev_Project_3722	Q57XP4	Putative uncharacterized protein
9	3	9.9	0.795	1.73508	13	SwissProt.uniprot-Trypanosoma_brucei_brucei_20130619_rev_Project_3722	Q38EK0|Q586M7|Q586M9|Q586N3|Q586N5|Q586M5|Q581D7	Adenosine transporter 2
5	4	14.1	0.792	1.73147	5	SwissProt.uniprot-Trypanosoma_brucei_brucei_20130619_rev_Project_3722	Q38CE8	Putative uncharacterized protein
8	5	33	0.788	1.72668	8	SwissProt.uniprot-Trypanosoma_brucei_brucei_20130619_rev_Project_3722	Q57WF7	Peptidyl-prolyl cis-trans isomerase
4	3	2.7	0.783	1.72071	4	SwissProt.uniprot-Trypanosoma_brucei_brucei_20130619_rev_Project_3722	Q38D32	Putative uncharacterized protein
9	4	13	0.762	1.69584	9	SwissProt.uniprot-Trypanosoma_brucei_brucei_20130619_rev_Project_3722	Q4GYP2	Putative uncharacterized protein
10	3	23	0.762	1.69584	10	SwissProt.uniprot-Trypanosoma_brucei_brucei_20130619_rev_Project_3722	Q57XX0	40S ribosomal protein S25, putative
34	19	33.9	0.76	1.69349	34	SwissProt.uniprot-Trypanosoma_brucei_brucei_20130619_rev_Project_3722	Q57XL0	Putative uncharacterized protein
2	2	2.4	0.759	1.69232	2	SwissProt.uniprot-Trypanosoma_brucei_brucei_20130619_rev_Project_3722	Q57XW8	Putative uncharacterized protein
2	2	3.1	0.756	1.6888	2	SwissProt.uniprot-Trypanosoma_brucei_brucei_20130619_rev_Project_3722	Q38C12	Putative uncharacterized protein
38	11	34.8	0.756	1.6888	38	SwissProt.uniprot-Trypanosoma_brucei_brucei_20130619_rev_Project_3722	Q582Q0	Enoyl-CoA hydratase, mitochondrial, putative
13	13	13.8	0.754	1.68646	13	SwissProt.uniprot-Trypanosoma_brucei_brucei_20130619_rev_Project_3722	Q382S8	Putative uncharacterized protein
31	16	18.9	0.752	1.68413	31	SwissProt.uniprot-Trypanosoma_brucei_brucei_20130619_rev_Project_3722	Q585U3	Trans-sialidase, putative
5	4	7.4	0.749	1.68063	5	SwissProt.uniprot-Trypanosoma_brucei_brucei_20130619_rev_Project_3722	Q38AX7	ATP-dependent DEAD/H RNA helicase, putative
6	5	6.6	0.745	1.67597	6	SwissProt.uniprot-Trypanosoma_brucei_brucei_20130619_rev_Project_3722	Q386L6	Putative uncharacterized protein
34	12	32.6	0.742	1.67249	34	SwissProt.uniprot-Trypanosoma_brucei_brucei_20130619_rev_Project_3722	Q581V1	Putative uncharacterized protein
4	3	12.5	0.741	1.67133	4	SwissProt.uniprot-Trypanosoma_brucei_brucei_20130619_rev_Project_3722	Q385W4	N-acetyltransferase subunit ARD1
7	6	12.5	0.741	1.67133	7	SwissProt.uniprot-Trypanosoma_brucei_brucei_20130619_rev_Project_3722	Q38DX4	Putative uncharacterized protein
15	10	23.3	0.727	1.65519	15	SwissProt.uniprot-Trypanosoma_brucei_brucei_20130619_rev_Project_3722	Q388J8	Putative uncharacterized protein
79	33	23.5	0.727	1.65519	79	SwissProt.uniprot-Trypanosoma_brucei_brucei_20130619_rev_Project_3722	Q38BN4	NADH-dependent fumarate reductase, putative
12	4	23.8	0.726	1.65405	12	SwissProt.uniprot-Trypanosoma_brucei_brucei_20130619_rev_Project_3722	Q580K6	40S ribosomal protein S15a, putative
6	3	14	0.709	1.63467	6	SwissProt.uniprot-Trypanosoma_brucei_brucei_20130619_rev_Project_3722	Q57UW1	Putative uncharacterized protein
5	4	5.5	0.704	1.62902	5	SwissProt.uniprot-Trypanosoma_brucei_brucei_20130619_rev_Project_3722	Q38AX4	Putative uncharacterized protein
3	2	15.7	0.701	1.62563	3	SwissProt.uniprot-Trypanosoma_brucei_brucei_20130619_rev_Project_3722	Q57XN7	40S ribosomal protein S15, putative
8	5	7.2	0.701	1.62563	8	SwissProt.uniprot-Trypanosoma_brucei_brucei_20130619_rev_Project_3722	Q57XK9	Putative uncharacterized protein
2	2	2.1	0.699	1.62338	2	SwissProt.uniprot-Trypanosoma_brucei_brucei_20130619_rev_Project_3722	Q586D8	Uncharacterized protein
33	8	50.6	0.699	1.62338	33	SwissProt.uniprot-Trypanosoma_brucei_brucei_20130619_rev_Project_3722	D6XFL0	Putative uncharacterized protein
4	3	4.5	0.694	1.61776	4	SwissProt.uniprot-Trypanosoma_brucei_brucei_20130619_rev_Project_3722	Q584U7	Putative uncharacterized protein
30	14	37.6	0.694	1.61776	30	SwissProt.uniprot-Trypanosoma_brucei_brucei_20130619_rev_Project_3722	Q38AQ4	Alternative oxidase
6	4	8.2	0.693	1.61664	6	SwissProt.uniprot-Trypanosoma_brucei_brucei_20130619_rev_Project_3722	Q383U1	Putative uncharacterized protein
7	5	14.7	0.69	1.61328	7	SwissProt.uniprot-Trypanosoma_brucei_brucei_20130619_rev_Project_3722	Q388I4	Protein transport protein Sec13, putative
4	3	11.8	0.687	1.60993	4	SwissProt.uniprot-Trypanosoma_brucei_brucei_20130619_rev_Project_3722	Q57ZH1|Q57ZH2	60S ribosomal protein L23a
5	3	3.1	0.68	1.60214	5	SwissProt.uniprot-Trypanosoma_brucei_brucei_20130619_rev_Project_3722	Q57ZJ7	Putative uncharacterized protein
60	18	50.2	0.678	1.59992	64	SwissProt.uniprot-Trypanosoma_brucei_brucei_20130619_rev_Project_3722	Q38EU9|Q38EV1|Q38EV2	Arginine kinase
37	10	31.8	0.677	1.59881	37	SwissProt.uniprot-Trypanosoma_brucei_brucei_20130619_rev_Project_3722	Q38A80	Putative uncharacterized protein
36	20	46.2	0.67	1.59107	36	SwissProt.uniprot-Trypanosoma_brucei_brucei_20130619_rev_Project_3722	Q386P9	Putative uncharacterized protein
7	6	16.7	0.668	1.58887	7	SwissProt.uniprot-Trypanosoma_brucei_brucei_20130619_rev_Project_3722	Q384F2	ATP-dependent DEAD/H RNA helicase, putative
86	32	24.8	0.668	1.58887	86	SwissProt.uniprot-Trypanosoma_brucei_brucei_20130619_rev_Project_3722	Q57WH0	Putative uncharacterized protein
3	3	10.5	0.659	1.57899	3	SwissProt.uniprot-Trypanosoma_brucei_brucei_20130619_rev_Project_3722	Q387G5	Protein kinase, putative
6	2	10.5	0.659	1.57899	6	SwissProt.uniprot-Trypanosoma_brucei_brucei_20130619_rev_Project_3722	Q38B67|Q38B66	40S ribosomal protein S10, putative
3	2	5.1	0.657	1.5768	3	SwissProt.uniprot-Trypanosoma_brucei_brucei_20130619_rev_Project_3722	Q57YF7	Nucleolar RNA-binding protein, putative
8	5	5.4	0.653	1.57243	8	SwissProt.uniprot-Trypanosoma_brucei_brucei_20130619_rev_Project_3722	Q38G01	Putative uncharacterized protein
62	12	60.3	0.642	1.56049	61	SwissProt.uniprot-Trypanosoma_brucei_brucei_20130619_rev_Project_3722	Q382Y3	Microtubule-associated protein
40	16	33.2	0.641	1.55941	40	SwissProt.uniprot-Trypanosoma_brucei_brucei_20130619_rev_Project_3722	Q581X9	Putative uncharacterized protein
5	2	20	0.638	1.55617	5	SwissProt.uniprot-Trypanosoma_brucei_brucei_20130619_rev_Project_3722	Q583M0	Putative uncharacterized protein
37	17	30.1	0.638	1.55617	37	SwissProt.uniprot-Trypanosoma_brucei_brucei_20130619_rev_Project_3722	Q38DN4	Putative uncharacterized protein
2	2	2.6	0.637	1.55509	2	SwissProt.uniprot-Trypanosoma_brucei_brucei_20130619_rev_Project_3722	Q57XK1	Putative uncharacterized protein
3	3	1.6	0.636	1.55401	3	SwissProt.uniprot-Trypanosoma_brucei_brucei_20130619_rev_Project_3722	Q388S9	Putative uncharacterized protein
3	2	7.1	0.635	1.55294	3	SwissProt.uniprot-Trypanosoma_brucei_brucei_20130619_rev_Project_3722	Q586R3	Uncharacterized protein
4	4	11	0.633	1.55079	4	SwissProt.uniprot-Trypanosoma_brucei_brucei_20130619_rev_Project_3722	Q38BN7	Putative uncharacterized protein
12	9	13.6	0.632	1.54971	12	SwissProt.uniprot-Trypanosoma_brucei_brucei_20130619_rev_Project_3722	Q381T8	Putative uncharacterized protein
43	22	24.4	0.632	1.54971	43	SwissProt.uniprot-Trypanosoma_brucei_brucei_20130619_rev_Project_3722	Q380Y7	Putative uncharacterized protein
2	2	17.8	0.631	1.54864	2	SwissProt.uniprot-Trypanosoma_brucei_brucei_20130619_rev_Project_3722	Q57UQ4	Putative uncharacterized protein
3	2	2.6	0.631	1.54864	3	SwissProt.uniprot-Trypanosoma_brucei_brucei_20130619_rev_Project_3722	Q4FKQ5	Pumillo RNA binding protein PUF1
37	19	17.9	0.63	1.54756	37	SwissProt.uniprot-Trypanosoma_brucei_brucei_20130619_rev_Project_3722	Q383D0	Trichohyalin, putative
2	2	1.2	0.628	1.54542	2	SwissProt.uniprot-Trypanosoma_brucei_brucei_20130619_rev_Project_3722	Q57UN8	DNA excision repair protein, putative
6	3	2.9	0.625	1.54221	6	SwissProt.uniprot-Trypanosoma_brucei_brucei_20130619_rev_Project_3722	Q385V3	Calpain-like protein, putative
13	10	10.7	0.623	1.54007	13	SwissProt.uniprot-Trypanosoma_brucei_brucei_20130619_rev_Project_3722	Q38AQ7	Nucleoporin interacting component (NUP93), putative
15	6	17.3	0.618	1.53475	15	SwissProt.uniprot-Trypanosoma_brucei_brucei_20130619_rev_Project_3722	Q388I8	Pyruvate kinase
2	2	1	0.615	1.53156	2	SwissProt.uniprot-Trypanosoma_brucei_brucei_20130619_rev_Project_3722	Q57UZ5	Putative uncharacterized protein
2	2	6.8	0.613	1.52944	2	SwissProt.uniprot-Trypanosoma_brucei_brucei_20130619_rev_Project_3722	Q586T6	Uncharacterized protein
12	6	20.1	0.611	1.52732	12	SwissProt.uniprot-Trypanosoma_brucei_brucei_20130619_rev_Project_3722	Q580T8	Putative uncharacterized protein
13	9	6.5	0.611	1.52732	13	SwissProt.uniprot-Trypanosoma_brucei_brucei_20130619_rev_Project_3722	Q387F2	Nucleoporin, putative
2	2	4.5	0.61	1.52626	2	SwissProt.uniprot-Trypanosoma_brucei_brucei_20130619_rev_Project_3722	Q386R9	Putative uncharacterized protein
4	3	1.2	0.61	1.52626	4	SwissProt.uniprot-Trypanosoma_brucei_brucei_20130619_rev_Project_3722	Q585F7	Putative uncharacterized protein
15	2	9.5	0.608	1.52414	15	SwissProt.uniprot-Trypanosoma_brucei_brucei_20130619_rev_Project_3722	Q581X5|Q57XG2|Q57XG1	Putative uncharacterized protein
5	5	6.3	0.607	1.52309	5	SwissProt.uniprot-Trypanosoma_brucei_brucei_20130619_rev_Project_3722	Q57UN0	Glutathione synthetase, putative
76	30	37.4	0.607	1.52309	76	SwissProt.uniprot-Trypanosoma_brucei_brucei_20130619_rev_Project_3722	Q38BS1	Fatty acyl CoA synthetase, putative
11	6	16.2	0.603	1.51887	11	SwissProt.uniprot-Trypanosoma_brucei_brucei_20130619_rev_Project_3722	Q38CY8	60S ribosomal protein L5, putative
85	36	44.3	0.601	1.51677	85	SwissProt.uniprot-Trypanosoma_brucei_brucei_20130619_rev_Project_3722	Q38FS0|Q38FR8	Putative uncharacterized protein
10	8	8	0.6	1.51572	10	SwissProt.uniprot-Trypanosoma_brucei_brucei_20130619_rev_Project_3722	Q389P5	Argonaute-like protein
7	5	33.7	0.596	1.51152	7	SwissProt.uniprot-Trypanosoma_brucei_brucei_20130619_rev_Project_3722	Q38EV6	Calmodulin, putative
4	3	5.6	0.591	1.50629	4	SwissProt.uniprot-Trypanosoma_brucei_brucei_20130619_rev_Project_3722	Q38CM1	Centromere/microtubule binding protein cbf5, putative
17	5	25.6	0.591	1.50629	17	SwissProt.uniprot-Trypanosoma_brucei_brucei_20130619_rev_Project_3722	Q38EX8	Tryparedoxin peroxidase
19	9	9.7	0.589	1.5042	19	SwissProt.uniprot-Trypanosoma_brucei_brucei_20130619_rev_Project_3722	Q57WJ7	Calpain, putative
2	2	3.5	0.588	1.50316	2	SwissProt.uniprot-Trypanosoma_brucei_brucei_20130619_rev_Project_3722	Q381A5	Dynein light intermediate chain, putative
5	5	4.3	0.584	1.499	5	SwissProt.uniprot-Trypanosoma_brucei_brucei_20130619_rev_Project_3722	Q387B0	Putative uncharacterized protein
2	2	2.7	0.58	1.49485	2	SwissProt.uniprot-Trypanosoma_brucei_brucei_20130619_rev_Project_3722	Q38CT5	Variant surface glycoprotein (VSG, atypical), putative
3	2	3.8	0.573	1.48761	2	SwissProt.uniprot-Trypanosoma_brucei_brucei_20130619_rev_Project_3722	Q57YN0	Putative uncharacterized protein
3	2	3	0.573	1.48761	3	SwissProt.uniprot-Trypanosoma_brucei_brucei_20130619_rev_Project_3722	Q38FZ1	Putative uncharacterized protein
7	2	6.7	0.572	1.48658	7	SwissProt.uniprot-Trypanosoma_brucei_brucei_20130619_rev_Project_3722	Q582S0	C-8 sterol isomerase, putative
8	7	11	0.572	1.48658	8	SwissProt.uniprot-Trypanosoma_brucei_brucei_20130619_rev_Project_3722	Q57X05	Histone acethyltransferase, putative
10	5	16.1	0.572	1.48658	10	SwissProt.uniprot-Trypanosoma_brucei_brucei_20130619_rev_Project_3722	Q582N1	Putative uncharacterized protein
2	2	3.6	0.57	1.48452	2	SwissProt.uniprot-Trypanosoma_brucei_brucei_20130619_rev_Project_3722	Q388I3	Putative uncharacterized protein
3	2	7.5	0.569	1.48349	3	SwissProt.uniprot-Trypanosoma_brucei_brucei_20130619_rev_Project_3722	Q57UT9	Putative uncharacterized protein
65	22	25.6	0.569	1.48349	65	SwissProt.uniprot-Trypanosoma_brucei_brucei_20130619_rev_Project_3722	Q57XZ9	Cytoskeleton-associated protein CAP5.5, putative
2	2	7.9	0.567	1.48144	2	SwissProt.uniprot-Trypanosoma_brucei_brucei_20130619_rev_Project_3722	Q386X0	Putative uncharacterized protein
3	2	4.2	0.566	1.48041	3	SwissProt.uniprot-Trypanosoma_brucei_brucei_20130619_rev_Project_3722	Q385N0	Putative uncharacterized protein
9	8	7.5	0.565	1.47939	9	SwissProt.uniprot-Trypanosoma_brucei_brucei_20130619_rev_Project_3722	Q388H0	Putative uncharacterized protein
7	6	19.8	0.558	1.47223	7	SwissProt.uniprot-Trypanosoma_brucei_brucei_20130619_rev_Project_3722	Q38FD9	Ribosomal protein S7, putative
15	11	30.7	0.558	1.47223	15	SwissProt.uniprot-Trypanosoma_brucei_brucei_20130619_rev_Project_3722	Q38B88	Protein kinase, putative
32	6	8	0.557	1.47121	32	SwissProt.uniprot-Trypanosoma_brucei_brucei_20130619_rev_Project_3722	Q582K8	Putative uncharacterized protein
2	2	4.1	0.553	1.46713	2	SwissProt.uniprot-Trypanosoma_brucei_brucei_20130619_rev_Project_3722	D6XKG7	Proteasome regulatory ATPase subunit 1
4	3	5.7	0.553	1.46713	4	SwissProt.uniprot-Trypanosoma_brucei_brucei_20130619_rev_Project_3722	Q38CB9	Katanin, putative
37	8	14	0.552	1.46612	42	SwissProt.uniprot-Trypanosoma_brucei_brucei_20130619_rev_Project_3722	Q582K9|Q57VL3|Q57VL1	Putative uncharacterized protein
2	2	4.6	0.549	1.46307	2	SwissProt.uniprot-Trypanosoma_brucei_brucei_20130619_rev_Project_3722	Q38EY4	Transcription factor IIB
2	2	3	0.544	1.45801	2	SwissProt.uniprot-Trypanosoma_brucei_brucei_20130619_rev_Project_3722	Q38AQ0	Putative uncharacterized protein
4	4	6.8	0.542	1.45599	4	SwissProt.uniprot-Trypanosoma_brucei_brucei_20130619_rev_Project_3722	Q382A7	Dynein, putative
4	3	6.5	0.541	1.45498	4	SwissProt.uniprot-Trypanosoma_brucei_brucei_20130619_rev_Project_3722	Q57VZ0	RNA-binding protein, putative
9	7	10.7	0.541	1.45498	9	SwissProt.uniprot-Trypanosoma_brucei_brucei_20130619_rev_Project_3722	Q57WH3	Protein kinase, putative
4	2	4.5	0.54	1.45397	4	SwissProt.uniprot-Trypanosoma_brucei_brucei_20130619_rev_Project_3722	Q584J1	Putative uncharacterized protein
28	20	10	0.54	1.45397	28	SwissProt.uniprot-Trypanosoma_brucei_brucei_20130619_rev_Project_3722	Q38EM6	Adenosine monophosphate deaminase, putative
12	4	32.1	0.538	1.45196	12	SwissProt.uniprot-Trypanosoma_brucei_brucei_20130619_rev_Project_3722	Q57UN6	Calpain-like cysteine peptidase, putative
19	7	7.2	0.538	1.45196	19	SwissProt.uniprot-Trypanosoma_brucei_brucei_20130619_rev_Project_3722	Q38C78	Ribonuclease L inhibitor, putative
8	5	8.4	0.536	1.44995	8	SwissProt.uniprot-Trypanosoma_brucei_brucei_20130619_rev_Project_3722	Q381S1	Putative uncharacterized protein
3	2	4.6	0.535	1.44894	3	SwissProt.uniprot-Trypanosoma_brucei_brucei_20130619_rev_Project_3722	Q38AA1	Putative uncharacterized protein
6	4	18	0.527	1.44093	6	SwissProt.uniprot-Trypanosoma_brucei_brucei_20130619_rev_Project_3722	Q385T6	60S ribosomal protein L17, putative
4	4	2.2	0.523	1.43694	4	SwissProt.uniprot-Trypanosoma_brucei_brucei_20130619_rev_Project_3722	Q57Z67	Putative uncharacterized protein
4	4	6	0.522	1.43594	4	SwissProt.uniprot-Trypanosoma_brucei_brucei_20130619_rev_Project_3722	Q389W0	Putative uncharacterized protein
4	3	8.6	0.52	1.43396	4	SwissProt.uniprot-Trypanosoma_brucei_brucei_20130619_rev_Project_3722	Q38FI9	Putative uncharacterized protein
19	4	30.2	0.519	1.43296	19	SwissProt.uniprot-Trypanosoma_brucei_brucei_20130619_rev_Project_3722	Q57WG0	I/6 autoantigen
4	3	18.5	0.517	1.43098	4	SwissProt.uniprot-Trypanosoma_brucei_brucei_20130619_rev_Project_3722	Q38AZ9	Universal minicircle sequence binding protein (UMSBP), putative
2	2	6.4	0.516	1.42998	2	SwissProt.uniprot-Trypanosoma_brucei_brucei_20130619_rev_Project_3722	Q38BS6	U2 splicing auxiliary factor, putative
11	6	22.8	0.513	1.42701	11	SwissProt.uniprot-Trypanosoma_brucei_brucei_20130619_rev_Project_3722	Q385U7	Prostaglandin f synthase
12	7	2.6	0.509	1.42306	12	SwissProt.uniprot-Trypanosoma_brucei_brucei_20130619_rev_Project_3722	Q38FN3	Putative uncharacterized protein
3	3	0.9	0.508	1.42208	3	SwissProt.uniprot-Trypanosoma_brucei_brucei_20130619_rev_Project_3722	Q38DI9	Putative uncharacterized protein
50	24	31	0.507	1.42109	50	SwissProt.uniprot-Trypanosoma_brucei_brucei_20130619_rev_Project_3722	Q38F46	cAMP-specific phosphodiesterase
31	15	32.1	0.506	1.42011	31	SwissProt.uniprot-Trypanosoma_brucei_brucei_20130619_rev_Project_3722	Q586H9	Putative uncharacterized protein
199	16	50.3	0.506	1.42011	198	SwissProt.uniprot-Trypanosoma_brucei_brucei_20130619_rev_Project_3722	Q583Q5	L-threonine 3-dehydrogenase, putative
5	4	4.7	0.505	1.41912	5	SwissProt.uniprot-Trypanosoma_brucei_brucei_20130619_rev_Project_3722	Q381I7	Putative uncharacterized protein
12	3	4.6	0.505	1.41912	12	SwissProt.uniprot-Trypanosoma_brucei_brucei_20130619_rev_Project_3722	Q385V6	Protein kinase A regulatory subunit
58	20	34.4	0.505	1.41912	58	SwissProt.uniprot-Trypanosoma_brucei_brucei_20130619_rev_Project_3722	Q57Z07	Nucleolar RNA helicase II, putative
3	3	2	0.502	1.41618	3	SwissProt.uniprot-Trypanosoma_brucei_brucei_20130619_rev_Project_3722	Q583X6	Putative uncharacterized protein
48	39	7.1	0.501	1.41519	48	SwissProt.uniprot-Trypanosoma_brucei_brucei_20130619_rev_Project_3722	Q386I6	Dynein heavy chain, putative
5	4	14.6	0.5	1.41421	5	SwissProt.uniprot-Trypanosoma_brucei_brucei_20130619_rev_Project_3722	Q386F8	Putative uncharacterized protein
6	3	2.7	0.499	1.41323	6	SwissProt.uniprot-Trypanosoma_brucei_brucei_20130619_rev_Project_3722	Q385D2	Putative uncharacterized protein
42	21	50.8	0.499	1.41323	42	SwissProt.uniprot-Trypanosoma_brucei_brucei_20130619_rev_Project_3722	Q4FKA8	Putative uncharacterized protein
18	16	7	0.497	1.41128	18	SwissProt.uniprot-Trypanosoma_brucei_brucei_20130619_rev_Project_3722	Q57U50	Putative uncharacterized protein
2	2	3	0.495	1.40932	2	SwissProt.uniprot-Trypanosoma_brucei_brucei_20130619_rev_Project_3722	Q386S5	Putative uncharacterized protein
11	8	12.3	0.494	1.40834	11	SwissProt.uniprot-Trypanosoma_brucei_brucei_20130619_rev_Project_3722	Q583H1	Protein kinase, putative
6	6	11.7	0.49	1.40444	6	SwissProt.uniprot-Trypanosoma_brucei_brucei_20130619_rev_Project_3722	Q38FP4	Putative uncharacterized protein
23	6	45.2	0.49	1.40444	23	SwissProt.uniprot-Trypanosoma_brucei_brucei_20130619_rev_Project_3722	Q586B2	Putative uncharacterized protein
5	4	5.3	0.489	1.40347	5	SwissProt.uniprot-Trypanosoma_brucei_brucei_20130619_rev_Project_3722	D7SGB9	Retrotransposon hot spot (RHS) protein, putative
13	9	15	0.489	1.40347	13	SwissProt.uniprot-Trypanosoma_brucei_brucei_20130619_rev_Project_3722	Q57Y50	Putative uncharacterized protein
48	26	14.8	0.489	1.40347	48	SwissProt.uniprot-Trypanosoma_brucei_brucei_20130619_rev_Project_3722	Q582S2	UDP-glucose:glycoprotein glucosyltransferase, putative
60	10	22.7	0.489	1.40347	60	SwissProt.uniprot-Trypanosoma_brucei_brucei_20130619_rev_Project_3722	Q386P1	Succinyl-CoA:3-ketoacid-coenzyme A transferase
20	8	38.9	0.487	1.40153	20	SwissProt.uniprot-Trypanosoma_brucei_brucei_20130619_rev_Project_3722	Q57VV0	40S ribosomal protein S16, putative
22	6	35.7	0.484	1.39862	22	SwissProt.uniprot-Trypanosoma_brucei_brucei_20130619_rev_Project_3722	Q57WF9	I/6 autoantigen
39	6	41.8	0.483	1.39765	39	SwissProt.uniprot-Trypanosoma_brucei_brucei_20130619_rev_Project_3722	Q4GYZ5	Calpain-like protein, putative
7	3	8.3	0.48	1.39474	7	SwissProt.uniprot-Trypanosoma_brucei_brucei_20130619_rev_Project_3722	Q582R7	RAB GDP dissociation inhibitor alpha, putative
40	17	54.9	0.479	1.39378	40	SwissProt.uniprot-Trypanosoma_brucei_brucei_20130619_rev_Project_3722	Q387T8	Putative uncharacterized protein
9	8	15.2	0.478	1.39281	9	SwissProt.uniprot-Trypanosoma_brucei_brucei_20130619_rev_Project_3722	Q381U1	Putative uncharacterized protein
5	4	11	0.477	1.39185	5	SwissProt.uniprot-Trypanosoma_brucei_brucei_20130619_rev_Project_3722	Q582Q7	Putative uncharacterized protein
4	2	12.5	0.475	1.38992	4	SwissProt.uniprot-Trypanosoma_brucei_brucei_20130619_rev_Project_3722	Q582J1	Nuclear transport factor 2 protein, putative
27	11	14.8	0.475	1.38992	27	SwissProt.uniprot-Trypanosoma_brucei_brucei_20130619_rev_Project_3722	Q385N8	Kinsin, putative
7	5	12.7	0.473	1.38799	7	SwissProt.uniprot-Trypanosoma_brucei_brucei_20130619_rev_Project_3722	Q38BW4	Putative uncharacterized protein
4	3	2.1	0.471	1.38607	4	SwissProt.uniprot-Trypanosoma_brucei_brucei_20130619_rev_Project_3722	Q4GYI3	Putative uncharacterized protein
39	24	18.5	0.47	1.38511	39	SwissProt.uniprot-Trypanosoma_brucei_brucei_20130619_rev_Project_3722	Q38AE7	Nuclear pore complex protein (NUP155), putative
89	20	14.5	0.47	1.38511	89	SwissProt.uniprot-Trypanosoma_brucei_brucei_20130619_rev_Project_3722	Q387E0	Calpain, putative (Fragment)
3	2	3.6	0.469	1.38415	3	SwissProt.uniprot-Trypanosoma_brucei_brucei_20130619_rev_Project_3722	Q389K0	Putative uncharacterized protein
5	4	9.4	0.469	1.38415	5	SwissProt.uniprot-Trypanosoma_brucei_brucei_20130619_rev_Project_3722	Q586L5	Casein kinase II, alpha chain
32	13	41.7	0.469	1.38415	32	SwissProt.uniprot-Trypanosoma_brucei_brucei_20130619_rev_Project_3722	Q386F2	40S ribosomal protein S4, putative
3	2	1.8	0.468	1.38319	3	SwissProt.uniprot-Trypanosoma_brucei_brucei_20130619_rev_Project_3722	Q583R9	Putative uncharacterized protein
16	4	30.9	0.468	1.38319	16	SwissProt.uniprot-Trypanosoma_brucei_brucei_20130619_rev_Project_3722	Q389K9	Putative uncharacterized protein
4	3	4.3	0.466	1.38127	4	SwissProt.uniprot-Trypanosoma_brucei_brucei_20130619_rev_Project_3722	Q38C86	Proteasome regulatory non-ATP-ase subunit 5
3	3	8	0.464	1.37936	3	SwissProt.uniprot-Trypanosoma_brucei_brucei_20130619_rev_Project_3722	Q38B89	Putative uncharacterized protein
23	14	15.8	0.462	1.37745	26	SwissProt.uniprot-Trypanosoma_brucei_brucei_20130619_rev_Project_3722	Q386I3|Q38FG7	Kinesin, putative
13	7	22.9	0.46	1.37554	13	SwissProt.uniprot-Trypanosoma_brucei_brucei_20130619_rev_Project_3722	Q38A85	Kinetoplast DNA-associated protein, putative
4	4	5.4	0.459	1.37459	4	SwissProt.uniprot-Trypanosoma_brucei_brucei_20130619_rev_Project_3722	Q388G3	Putative uncharacterized protein
5	5	6.2	0.459	1.37459	5	SwissProt.uniprot-Trypanosoma_brucei_brucei_20130619_rev_Project_3722	Q383Y9	Putative uncharacterized protein
44	18	15.6	0.458	1.37364	44	SwissProt.uniprot-Trypanosoma_brucei_brucei_20130619_rev_Project_3722	Q38F42	cAMP-specific phosphodiesterase
109	21	29.9	0.458	1.37364	108	SwissProt.uniprot-Trypanosoma_brucei_brucei_20130619_rev_Project_3722	Q388Z3	P-type H+-ATPase, putative
2	2	3.6	0.457	1.37268	2	SwissProt.uniprot-Trypanosoma_brucei_brucei_20130619_rev_Project_3722	Q384L4	Putative uncharacterized protein
7	4	9	0.457	1.37268	7	SwissProt.uniprot-Trypanosoma_brucei_brucei_20130619_rev_Project_3722	Q38A02	Proteasome regulatory ATPase subunit 6
125	17	45.2	0.456	1.37173	125	SwissProt.uniprot-Trypanosoma_brucei_brucei_20130619_rev_Project_3722	Q57YK7	2-amino-3-ketobutyrate coenzyme A ligase, putative
9	5	20.6	0.454	1.36983	8	SwissProt.uniprot-Trypanosoma_brucei_brucei_20130619_rev_Project_3722	Q388D3	40S ribosomal protein S2, putative
80	45	12.1	0.453	1.36888	80	SwissProt.uniprot-Trypanosoma_brucei_brucei_20130619_rev_Project_3722	Q57UX4	Putative uncharacterized protein
19	8	35.5	0.447	1.3632	19	SwissProt.uniprot-Trypanosoma_brucei_brucei_20130619_rev_Project_3722	Q38E40	Putative uncharacterized protein
97	18	24.6	0.445	1.36131	96	SwissProt.uniprot-Trypanosoma_brucei_brucei_20130619_rev_Project_3722	Q388Z2	P-type H+-ATPase, putative
4	2	5.2	0.444	1.36037	4	SwissProt.uniprot-Trypanosoma_brucei_brucei_20130619_rev_Project_3722	Q383K2	Putative uncharacterized protein
16	13	7	0.443	1.35943	16	SwissProt.uniprot-Trypanosoma_brucei_brucei_20130619_rev_Project_3722	Q583W5	Putative uncharacterized protein
2	2	5.9	0.441	1.35754	2	SwissProt.uniprot-Trypanosoma_brucei_brucei_20130619_rev_Project_3722	Q57YP5	RNA-binding protein, putative
18	7	49	0.44	1.3566	18	SwissProt.uniprot-Trypanosoma_brucei_brucei_20130619_rev_Project_3722	Q381H3	Nucleoside diphosphate kinase
3	2	1.6	0.438	1.35472	3	SwissProt.uniprot-Trypanosoma_brucei_brucei_20130619_rev_Project_3722	Q38BU4	Putative uncharacterized protein
9	8	3.9	0.438	1.35472	9	SwissProt.uniprot-Trypanosoma_brucei_brucei_20130619_rev_Project_3722	Q382N5	Phospholipid-transporting ATPase, putative
12	3	2.7	0.437	1.35379	12	SwissProt.uniprot-Trypanosoma_brucei_brucei_20130619_rev_Project_3722	Q38A94	Putative uncharacterized protein
6	4	16.5	0.434	1.35097	6	SwissProt.uniprot-Trypanosoma_brucei_brucei_20130619_rev_Project_3722	Q382J0	Putative uncharacterized protein
15	8	11.1	0.432	1.3491	15	SwissProt.uniprot-Trypanosoma_brucei_brucei_20130619_rev_Project_3722	Q4GY77	Leucine-rich repeat protein (LRRP), putative
21	14	17.2	0.432	1.3491	21	SwissProt.uniprot-Trypanosoma_brucei_brucei_20130619_rev_Project_3722	Q584K5|Q57YU4	Putative uncharacterized protein
4	3	4	0.431	1.34817	4	SwissProt.uniprot-Trypanosoma_brucei_brucei_20130619_rev_Project_3722	Q57ZF9	Putative uncharacterized protein
101	29	5.5	0.43	1.34723	101	SwissProt.uniprot-Trypanosoma_brucei_brucei_20130619_rev_Project_3722	Q387E1	Calpain-like protein, putative (Fragment)
23	8	35.9	0.428	1.34537	23	SwissProt.uniprot-Trypanosoma_brucei_brucei_20130619_rev_Project_3722	Q387H8	Putative uncharacterized protein
2	2	3.4	0.427	1.34443	2	SwissProt.uniprot-Trypanosoma_brucei_brucei_20130619_rev_Project_3722	Q384Q0	Putative uncharacterized protein
11	7	16.9	0.427	1.34443	11	SwissProt.uniprot-Trypanosoma_brucei_brucei_20130619_rev_Project_3722	Q383I8|Q383K0	40S ribosomal protein SA
2	2	1.1	0.426	1.3435	2	SwissProt.uniprot-Trypanosoma_brucei_brucei_20130619_rev_Project_3722	Q583Q4	Putative uncharacterized protein
8	3	12.6	0.426	1.3435	8	SwissProt.uniprot-Trypanosoma_brucei_brucei_20130619_rev_Project_3722	Q57UQ7	Putative uncharacterized protein
11	10	7.5	0.425	1.34257	11	SwissProt.uniprot-Trypanosoma_brucei_brucei_20130619_rev_Project_3722	Q581B5	Putative uncharacterized protein
14	9	3.9	0.425	1.34257	14	SwissProt.uniprot-Trypanosoma_brucei_brucei_20130619_rev_Project_3722	Q57YK8	Basal body component
3	2	21.8	0.421	1.33886	3	SwissProt.uniprot-Trypanosoma_brucei_brucei_20130619_rev_Project_3722	Q586H8	Putative uncharacterized protein
10	8	20.7	0.42	1.33793	10	SwissProt.uniprot-Trypanosoma_brucei_brucei_20130619_rev_Project_3722	Q585V7	Uncharacterized protein
5	5	6.5	0.417	1.33515	5	SwissProt.uniprot-Trypanosoma_brucei_brucei_20130619_rev_Project_3722	Q385R8	Dynein intermediate chain, putative
6	6	11.6	0.416	1.33422	6	SwissProt.uniprot-Trypanosoma_brucei_brucei_20130619_rev_Project_3722	Q57V34	Putative uncharacterized protein
48	31	28.5	0.416	1.33422	48	SwissProt.uniprot-Trypanosoma_brucei_brucei_20130619_rev_Project_3722	Q386I1	Putative uncharacterized protein
2	2	15.6	0.414	1.33237	2	SwissProt.uniprot-Trypanosoma_brucei_brucei_20130619_rev_Project_3722	Q384P4	Dynein light chain, putative
16	6	18.7	0.414	1.33237	16	SwissProt.uniprot-Trypanosoma_brucei_brucei_20130619_rev_Project_3722	Q57TY7	Iron/ascorbate oxidoreductase family protein, putative
24	11	18.8	0.411	1.32961	24	SwissProt.uniprot-Trypanosoma_brucei_brucei_20130619_rev_Project_3722	Q38DP9	T-complex protein 1, eta subunit, putative
2	2	5.8	0.409	1.32777	2	SwissProt.uniprot-Trypanosoma_brucei_brucei_20130619_rev_Project_3722	Q382S7	Putative uncharacterized protein
6	2	4.4	0.408	1.32685	6	SwissProt.uniprot-Trypanosoma_brucei_brucei_20130619_rev_Project_3722	Q383Z9	Putative uncharacterized protein
12	7	13.5	0.407	1.32593	12	SwissProt.uniprot-Trypanosoma_brucei_brucei_20130619_rev_Project_3722	Q57XS3	Putative uncharacterized protein
22	16	22.8	0.407	1.32593	22	SwissProt.uniprot-Trypanosoma_brucei_brucei_20130619_rev_Project_3722	Q57XR7	Paraflagellar rod protein, putative
3	2	1.2	0.405	1.32409	3	SwissProt.uniprot-Trypanosoma_brucei_brucei_20130619_rev_Project_3722	Q583R8	Putative uncharacterized protein
2	2	3.6	0.404	1.32317	2	SwissProt.uniprot-Trypanosoma_brucei_brucei_20130619_rev_Project_3722	Q389W3	Putative uncharacterized protein
8	5	19.3	0.404	1.32317	8	SwissProt.uniprot-Trypanosoma_brucei_brucei_20130619_rev_Project_3722	Q582Q3	Acyltransferase, putative
66	13	23.1	0.403	1.32225	64	SwissProt.uniprot-Trypanosoma_brucei_brucei_20130619_rev_Project_3722	P86934|P86939|Q38C34	Elongation factor 1-alpha 1
4	3	15.7	0.402	1.32134	4	SwissProt.uniprot-Trypanosoma_brucei_brucei_20130619_rev_Project_3722	Q585J1|Q585J3	Translation elongation factor 1-beta, putative
6	5	11	0.402	1.32134	6	SwissProt.uniprot-Trypanosoma_brucei_brucei_20130619_rev_Project_3722	Q581Y6	Putative uncharacterized protein
2	2	6.2	0.401	1.32042	2	SwissProt.uniprot-Trypanosoma_brucei_brucei_20130619_rev_Project_3722	Q387N9	Aminopeptidase, putative
45	31	17.5	0.4	1.31951	45	SwissProt.uniprot-Trypanosoma_brucei_brucei_20130619_rev_Project_3722	Q38CF6	Putative uncharacterized protein
2	2	3.6	0.399	1.31859	2	SwissProt.uniprot-Trypanosoma_brucei_brucei_20130619_rev_Project_3722	Q57UV8	Putative uncharacterized protein
18	8	16	0.399	1.31859	18	SwissProt.uniprot-Trypanosoma_brucei_brucei_20130619_rev_Project_3722	Q580L6	Putative uncharacterized protein
21	8	11.4	0.395	1.31494	21	SwissProt.uniprot-Trypanosoma_brucei_brucei_20130619_rev_Project_3722	Q38DF6	ATP-dependent DEAD/H RNA helicase, putative
26	10	56.3	0.395	1.31494	26	SwissProt.uniprot-Trypanosoma_brucei_brucei_20130619_rev_Project_3722	Q382N3	Calmodulin
13	7	7.7	0.394	1.31403	13	SwissProt.uniprot-Trypanosoma_brucei_brucei_20130619_rev_Project_3722	Q584M6	Retrotransposon hot spot (RHS) protein, putative
14	4	5.1	0.394	1.31403	14	SwissProt.uniprot-Trypanosoma_brucei_brucei_20130619_rev_Project_3722	Q385M6	Putative uncharacterized protein
37	12	43.3	0.394	1.31403	37	SwissProt.uniprot-Trypanosoma_brucei_brucei_20130619_rev_Project_3722	Q383K1	Putative uncharacterized protein
42	23	22.4	0.394	1.31403	42	SwissProt.uniprot-Trypanosoma_brucei_brucei_20130619_rev_Project_3722	Q57W12	Putative uncharacterized protein
3	2	2.5	0.392	1.31221	3	SwissProt.uniprot-Trypanosoma_brucei_brucei_20130619_rev_Project_3722	Q4GZ09	Calpain, putative: cysteine peptidase, Clan CA, family C2, putative
7	6	13.2	0.392	1.31221	7	SwissProt.uniprot-Trypanosoma_brucei_brucei_20130619_rev_Project_3722	Q383P1	Putative uncharacterized protein
7	5	7.4	0.391	1.3113	7	SwissProt.uniprot-Trypanosoma_brucei_brucei_20130619_rev_Project_3722	Q38A81	Putative uncharacterized protein
19	7	10.5	0.39	1.31039	19	SwissProt.uniprot-Trypanosoma_brucei_brucei_20130619_rev_Project_3722	Q385G4	Putative uncharacterized protein
17	10	15.3	0.385	1.30586	18	SwissProt.uniprot-Trypanosoma_brucei_brucei_20130619_rev_Project_3722	Q57YT7|Q57YT6	Trans-sialidase, putative
15	14	18.5	0.384	1.30495	15	SwissProt.uniprot-Trypanosoma_brucei_brucei_20130619_rev_Project_3722	Q382W6	Putative uncharacterized protein
2	2	6.2	0.383	1.30405	2	SwissProt.uniprot-Trypanosoma_brucei_brucei_20130619_rev_Project_3722	D6XHJ3	Proteasome regulatory ATPase subunit 3
2	2	18.9	0.383	1.30405	2	SwissProt.uniprot-Trypanosoma_brucei_brucei_20130619_rev_Project_3722	Q57ZL1	Putative uncharacterized protein
11	6	17.7	0.382	1.30315	11	SwissProt.uniprot-Trypanosoma_brucei_brucei_20130619_rev_Project_3722	Q582R5	Putative uncharacterized protein
17	6	41.9	0.382	1.30315	17	SwissProt.uniprot-Trypanosoma_brucei_brucei_20130619_rev_Project_3722	Q57WZ3	GTP-binding nuclear protein rtb2, putative
2	2	2.9	0.381	1.30224	2	SwissProt.uniprot-Trypanosoma_brucei_brucei_20130619_rev_Project_3722	Q57TY2	GTP-binding protein, putative
3	3	5.3	0.381	1.30224	3	SwissProt.uniprot-Trypanosoma_brucei_brucei_20130619_rev_Project_3722	Q38BC6	Putative uncharacterized protein
7	5	4.9	0.381	1.30224	7	SwissProt.uniprot-Trypanosoma_brucei_brucei_20130619_rev_Project_3722	Q389D0	Putative uncharacterized protein
3	2	5.2	0.379	1.30044	3	SwissProt.uniprot-Trypanosoma_brucei_brucei_20130619_rev_Project_3722	Q583Q6	U3 small nuclear ribonucleoprotein (SnRNP), putative
5	4	4.8	0.379	1.30044	5	SwissProt.uniprot-Trypanosoma_brucei_brucei_20130619_rev_Project_3722	Q57ZN7	Putative uncharacterized protein
9	3	14	0.378	1.29954	9	SwissProt.uniprot-Trypanosoma_brucei_brucei_20130619_rev_Project_3722	Q382Z8	40S ribosomal protein S17, putative
36	9	57.3	0.378	1.29954	36	SwissProt.uniprot-Trypanosoma_brucei_brucei_20130619_rev_Project_3722	Q57WB1	Putative uncharacterized protein
2	2	11.9	0.377	1.29864	2	SwissProt.uniprot-Trypanosoma_brucei_brucei_20130619_rev_Project_3722	Q38EN4	Putative uncharacterized protein
3	3	3.9	0.377	1.29864	3	SwissProt.uniprot-Trypanosoma_brucei_brucei_20130619_rev_Project_3722	Q57UK2	Putative uncharacterized protein
18	4	5.9	0.377	1.29864	18	SwissProt.uniprot-Trypanosoma_brucei_brucei_20130619_rev_Project_3722	Q57Z11	Serine/threonine-protein phosphatase
22	8	25.4	0.377	1.29864	22	SwissProt.uniprot-Trypanosoma_brucei_brucei_20130619_rev_Project_3722	Q382D5|Q382D7	RNA-binding protein
14	10	18.6	0.372	1.29415	14	SwissProt.uniprot-Trypanosoma_brucei_brucei_20130619_rev_Project_3722	Q38B16	Putative uncharacterized protein
8	2	4.3	0.37	1.29235	8	SwissProt.uniprot-Trypanosoma_brucei_brucei_20130619_rev_Project_3722	Q4FKF9	Dynein arm light chain, axonemal, putative
38	7	2	0.369	1.29146	8	SwissProt.uniprot-Trypanosoma_brucei_brucei_20130619_rev_Project_3722	Q57TX7	Putative uncharacterized protein
12	2	1.9	0.369	1.29146	12	SwissProt.uniprot-Trypanosoma_brucei_brucei_20130619_rev_Project_3722	Q38E65	Putative uncharacterized protein
24	12	11	0.369	1.29146	24	SwissProt.uniprot-Trypanosoma_brucei_brucei_20130619_rev_Project_3722	Q38DW3	Putative uncharacterized protein
4	3	8.7	0.367	1.28967	4	SwissProt.uniprot-Trypanosoma_brucei_brucei_20130619_rev_Project_3722	Q582X6	Putative uncharacterized protein
4	3	6	0.367	1.28967	4	SwissProt.uniprot-Trypanosoma_brucei_brucei_20130619_rev_Project_3722	Q383F2	Putative uncharacterized protein
10	4	1.3	0.366	1.28877	10	SwissProt.uniprot-Trypanosoma_brucei_brucei_20130619_rev_Project_3722	Q38FQ7	Putative uncharacterized protein
45	15	31.6	0.366	1.28877	45	SwissProt.uniprot-Trypanosoma_brucei_brucei_20130619_rev_Project_3722	Q57ZP7	Putative uncharacterized protein
13	3	2.5	0.364	1.28699	13	SwissProt.uniprot-Trypanosoma_brucei_brucei_20130619_rev_Project_3722	Q38BU5	Putative uncharacterized protein
13	3	5.4	0.364	1.28699	13	SwissProt.uniprot-Trypanosoma_brucei_brucei_20130619_rev_Project_3722	Q385B3	Putative uncharacterized protein
20	8	26	0.364	1.28699	20	SwissProt.uniprot-Trypanosoma_brucei_brucei_20130619_rev_Project_3722	Q585Q3	2-hydroxy-3-oxopropionate reductase, putative
2	2	1.7	0.363	1.2861	2	SwissProt.uniprot-Trypanosoma_brucei_brucei_20130619_rev_Project_3722	Q57VM6	Putative uncharacterized protein
2	2	2.7	0.363	1.2861	2	SwissProt.uniprot-Trypanosoma_brucei_brucei_20130619_rev_Project_3722	Q57Y35	Putative uncharacterized protein
14	12	6.3	0.363	1.2861	14	SwissProt.uniprot-Trypanosoma_brucei_brucei_20130619_rev_Project_3722	Q38CC3	Putative uncharacterized protein
6	5	6.4	0.362	1.28521	6	SwissProt.uniprot-Trypanosoma_brucei_brucei_20130619_rev_Project_3722	Q582I4	Putative uncharacterized protein
8	7	6.7	0.361	1.28432	8	SwissProt.uniprot-Trypanosoma_brucei_brucei_20130619_rev_Project_3722	Q57V56	Putative uncharacterized protein
4	3	40.2	0.36	1.28343	4	SwissProt.uniprot-Trypanosoma_brucei_brucei_20130619_rev_Project_3722	Q38DB3	Putative uncharacterized protein
9	6	19.3	0.36	1.28343	9	SwissProt.uniprot-Trypanosoma_brucei_brucei_20130619_rev_Project_3722	Q585Q8	Aquaporin 3, putative
3	3	1.7	0.357	1.28076	3	SwissProt.uniprot-Trypanosoma_brucei_brucei_20130619_rev_Project_3722	Q38DZ4	Putative uncharacterized protein
60	25	26.4	0.357	1.28076	60	SwissProt.uniprot-Trypanosoma_brucei_brucei_20130619_rev_Project_3722	D7SGA2	Retrotransposon hot spot (RHS) protein, putative
7	6	14	0.355	1.27899	7	SwissProt.uniprot-Trypanosoma_brucei_brucei_20130619_rev_Project_3722	Q381U7	Putative uncharacterized protein
2	2	1.7	0.354	1.2781	2	SwissProt.uniprot-Trypanosoma_brucei_brucei_20130619_rev_Project_3722	Q38G07	Putative uncharacterized protein
3	3	5.7	0.354	1.2781	3	SwissProt.uniprot-Trypanosoma_brucei_brucei_20130619_rev_Project_3722	Q38BP7	Protease regulatory ATPase subunit 4
13	8	19.6	0.354	1.2781	13	SwissProt.uniprot-Trypanosoma_brucei_brucei_20130619_rev_Project_3722	Q388M1	Glycogen synthase kinase 3
6	5	3.5	0.353	1.27721	6	SwissProt.uniprot-Trypanosoma_brucei_brucei_20130619_rev_Project_3722	Q38C46	Putative uncharacterized protein
14	5	28.6	0.353	1.27721	14	SwissProt.uniprot-Trypanosoma_brucei_brucei_20130619_rev_Project_3722	Q57YQ8	Chaperone protein DNAJ, putative
3	3	10.1	0.352	1.27633	3	SwissProt.uniprot-Trypanosoma_brucei_brucei_20130619_rev_Project_3722	Q388Y8	Putative uncharacterized protein
5	3	3.7	0.352	1.27633	5	SwissProt.uniprot-Trypanosoma_brucei_brucei_20130619_rev_Project_3722	Q383M3	Putative uncharacterized protein
12	6	39.5	0.352	1.27633	12	SwissProt.uniprot-Trypanosoma_brucei_brucei_20130619_rev_Project_3722	Q57WF6	Centrin, putative
13	8	6.6	0.351	1.27544	13	SwissProt.uniprot-Trypanosoma_brucei_brucei_20130619_rev_Project_3722	Q582H5	Putative uncharacterized protein
19	9	27.8	0.35	1.27456	19	SwissProt.uniprot-Trypanosoma_brucei_brucei_20130619_rev_Project_3722	Q385Q9	Aspartate aminotransferase, mitochondrial
4	4	5.2	0.349	1.27368	4	SwissProt.uniprot-Trypanosoma_brucei_brucei_20130619_rev_Project_3722	Q57WP4	Putative uncharacterized protein
16	6	27.2	0.347	1.27191	16	SwissProt.uniprot-Trypanosoma_brucei_brucei_20130619_rev_Project_3722	Q38FS7	Putative uncharacterized protein
18	13	18.2	0.347	1.27191	18	SwissProt.uniprot-Trypanosoma_brucei_brucei_20130619_rev_Project_3722	Q381S3	Putative uncharacterized protein
6	6	3.9	0.346	1.27103	6	SwissProt.uniprot-Trypanosoma_brucei_brucei_20130619_rev_Project_3722	Q585C9	Putative uncharacterized protein
2	2	15.6	0.345	1.27015	2	SwissProt.uniprot-Trypanosoma_brucei_brucei_20130619_rev_Project_3722	Q389R4	Putative uncharacterized protein
6	3	1	0.344	1.26927	6	SwissProt.uniprot-Trypanosoma_brucei_brucei_20130619_rev_Project_3722	Q57ZD1	Putative uncharacterized protein
3	2	2.3	0.343	1.26839	3	SwissProt.uniprot-Trypanosoma_brucei_brucei_20130619_rev_Project_3722	Q583Z1	Putative uncharacterized protein
5	2	8.1	0.343	1.26839	5	SwissProt.uniprot-Trypanosoma_brucei_brucei_20130619_rev_Project_3722	Q38FU3	Putative uncharacterized protein
332	5	65	0.342	1.26751	332	SwissProt.uniprot-Trypanosoma_brucei_brucei_20130619_rev_Project_3722	Q57WR6	10 kDa heat shock protein, putative
111	45	12.2	0.341	1.26663	111	SwissProt.uniprot-Trypanosoma_brucei_brucei_20130619_rev_Project_3722	Q586V1	NUP-1 protein, putative
12	6	16.5	0.34	1.26576	12	SwissProt.uniprot-Trypanosoma_brucei_brucei_20130619_rev_Project_3722	Q57XE3	Putative uncharacterized protein
14	10	9.7	0.34	1.26576	14	SwissProt.uniprot-Trypanosoma_brucei_brucei_20130619_rev_Project_3722	Q38AN4	Putative uncharacterized protein
6	4	13.8	0.339	1.26488	6	SwissProt.uniprot-Trypanosoma_brucei_brucei_20130619_rev_Project_3722	Q38BM8	Proteasome activator protein PA26
10	4	27.7	0.339	1.26488	10	SwissProt.uniprot-Trypanosoma_brucei_brucei_20130619_rev_Project_3722	Q38F38	Ribosomal protein S6, putative
4	4	4.5	0.338	1.264	4	SwissProt.uniprot-Trypanosoma_brucei_brucei_20130619_rev_Project_3722	Q4GYH2	Serine/threonine-protein phosphatase
4	2	4.4	0.337	1.26313	4	SwissProt.uniprot-Trypanosoma_brucei_brucei_20130619_rev_Project_3722	Q38DX5	Putative uncharacterized protein
10	7	26.5	0.334	1.2605	10	SwissProt.uniprot-Trypanosoma_brucei_brucei_20130619_rev_Project_3722	Q586D5	Adenylate kinase, putative
17	9	25	0.333	1.25963	17	SwissProt.uniprot-Trypanosoma_brucei_brucei_20130619_rev_Project_3722	Q386D3	Putative uncharacterized protein
2	2	0.6	0.331	1.25788	2	SwissProt.uniprot-Trypanosoma_brucei_brucei_20130619_rev_Project_3722	Q387Y2	Putative uncharacterized protein
8	5	14.2	0.331	1.25788	8	SwissProt.uniprot-Trypanosoma_brucei_brucei_20130619_rev_Project_3722	Q586T2	Esterase, putative
15	7	43	0.331	1.25788	15	SwissProt.uniprot-Trypanosoma_brucei_brucei_20130619_rev_Project_3722	Q382H6	Putative uncharacterized protein
27	12	37.2	0.331	1.25788	27	SwissProt.uniprot-Trypanosoma_brucei_brucei_20130619_rev_Project_3722	Q38EW1|Q389I7	40S ribosomal protein S3, putative
84	14	45.3	0.331	1.25788	84	SwissProt.uniprot-Trypanosoma_brucei_brucei_20130619_rev_Project_3722	Q381D8	Enoyl-CoA hydratase/isomerase family protein, putative
7	2	12.8	0.33	1.25701	7	SwissProt.uniprot-Trypanosoma_brucei_brucei_20130619_rev_Project_3722	Q581Q4	Putative uncharacterized protein
21	8	17.9	0.328	1.25527	21	SwissProt.uniprot-Trypanosoma_brucei_brucei_20130619_rev_Project_3722	Q38EP6	Putative uncharacterized protein
14	5	24	0.327	1.2544	14	SwissProt.uniprot-Trypanosoma_brucei_brucei_20130619_rev_Project_3722	Q382L3	Putative uncharacterized protein
5	4	20.4	0.326	1.25353	5	SwissProt.uniprot-Trypanosoma_brucei_brucei_20130619_rev_Project_3722	Q38CW9|Q38CL1	60S ribosomal protein L32
7	5	4.6	0.325	1.25266	7	SwissProt.uniprot-Trypanosoma_brucei_brucei_20130619_rev_Project_3722	Q4GYP4	Putative uncharacterized protein
103	22	37.1	0.325	1.25266	103	SwissProt.uniprot-Trypanosoma_brucei_brucei_20130619_rev_Project_3722	Q57VW9	Putative uncharacterized protein
17	6	9.4	0.324	1.2518	17	SwissProt.uniprot-Trypanosoma_brucei_brucei_20130619_rev_Project_3722	Q4FKA7	Putative uncharacterized protein
5	3	1.6	0.323	1.25093	5	SwissProt.uniprot-Trypanosoma_brucei_brucei_20130619_rev_Project_3722	Q38B86	Putative uncharacterized protein
11	8	4.4	0.323	1.25093	11	SwissProt.uniprot-Trypanosoma_brucei_brucei_20130619_rev_Project_3722	Q385Y9	Putative uncharacterized protein
23	13	20.5	0.323	1.25093	23	SwissProt.uniprot-Trypanosoma_brucei_brucei_20130619_rev_Project_3722	Q580H2	ATP-dependent DEAD/H RNA helicase, putative
35	22	4.1	0.323	1.25093	35	SwissProt.uniprot-Trypanosoma_brucei_brucei_20130619_rev_Project_3722	Q386R7	Dynein heavy chain, putative
5	3	7.1	0.321	1.2492	5	SwissProt.uniprot-Trypanosoma_brucei_brucei_20130619_rev_Project_3722	Q587B0	Putative uncharacterized protein
16	12	14.8	0.32	1.24833	18	SwissProt.uniprot-Trypanosoma_brucei_brucei_20130619_rev_Project_3722	Q584N3|Q584M9|Q584N0	Retrotransposon hot spot (RHS) protein, putative
2	2	1.9	0.318	1.2466	2	SwissProt.uniprot-Trypanosoma_brucei_brucei_20130619_rev_Project_3722	Q384W0	Putative uncharacterized protein
3	2	2.6	0.318	1.2466	3	SwissProt.uniprot-Trypanosoma_brucei_brucei_20130619_rev_Project_3722	Q582G0	Lipin, putative
8	7	3.2	0.318	1.2466	8	SwissProt.uniprot-Trypanosoma_brucei_brucei_20130619_rev_Project_3722	Q57TT0	Kinesin, putative
9	6	11.7	0.318	1.2466	9	SwissProt.uniprot-Trypanosoma_brucei_brucei_20130619_rev_Project_3722	Q382Y6	Cytochrome oxidase assembly protein, putative
14	10	9.7	0.318	1.2466	14	SwissProt.uniprot-Trypanosoma_brucei_brucei_20130619_rev_Project_3722	Q57ZV8	Protein kinase, putative
7	6	10.3	0.317	1.24574	7	SwissProt.uniprot-Trypanosoma_brucei_brucei_20130619_rev_Project_3722	Q386C2	Putative uncharacterized protein
3	3	8.9	0.316	1.24487	3	SwissProt.uniprot-Trypanosoma_brucei_brucei_20130619_rev_Project_3722	Q38B29	Putative uncharacterized protein
8	7	12.3	0.316	1.24487	8	SwissProt.uniprot-Trypanosoma_brucei_brucei_20130619_rev_Project_3722	Q38CD4	T-complex protein 1 subunit delta
14	12	17.5	0.316	1.24487	14	SwissProt.uniprot-Trypanosoma_brucei_brucei_20130619_rev_Project_3722	Q57WY4	Putative uncharacterized protein
2	2	3.9	0.315	1.24401	2	SwissProt.uniprot-Trypanosoma_brucei_brucei_20130619_rev_Project_3722	Q38EG7	Putative uncharacterized protein
2	2	11.4	0.314	1.24315	2	SwissProt.uniprot-Trypanosoma_brucei_brucei_20130619_rev_Project_3722	Q386H3	Ran-binding protein 1, putative
17	8	40.5	0.314	1.24315	17	SwissProt.uniprot-Trypanosoma_brucei_brucei_20130619_rev_Project_3722	Q385D9	40S ribosomal protein S5, putative
17	10	22.6	0.314	1.24315	17	SwissProt.uniprot-Trypanosoma_brucei_brucei_20130619_rev_Project_3722	Q38BK1	ATP-dependent DEAD-box RNA helicase, putative
3	2	6.7	0.313	1.24229	3	SwissProt.uniprot-Trypanosoma_brucei_brucei_20130619_rev_Project_3722	Q38E08	Putative uncharacterized protein
3	3	7	0.313	1.24229	3	SwissProt.uniprot-Trypanosoma_brucei_brucei_20130619_rev_Project_3722	Q38AK9	Putative uncharacterized protein
8	5	2	0.313	1.24229	8	SwissProt.uniprot-Trypanosoma_brucei_brucei_20130619_rev_Project_3722	Q57UI9	Putative uncharacterized protein
11	4	15.7	0.313	1.24229	10	SwissProt.uniprot-Trypanosoma_brucei_brucei_20130619_rev_Project_3722	Q57XQ9	Putative uncharacterized protein
3	3	2.7	0.312	1.24143	3	SwissProt.uniprot-Trypanosoma_brucei_brucei_20130619_rev_Project_3722	Q4GZ82	rRNA biogenesis protein, putative
8	5	16.5	0.312	1.24143	8	SwissProt.uniprot-Trypanosoma_brucei_brucei_20130619_rev_Project_3722	Q386E3	Putative uncharacterized protein
14	10	35.1	0.311	1.24057	14	SwissProt.uniprot-Trypanosoma_brucei_brucei_20130619_rev_Project_3722	Q38BA1	Putative uncharacterized protein
62	10	26.9	0.311	1.24057	62	SwissProt.uniprot-Trypanosoma_brucei_brucei_20130619_rev_Project_3722	Q38FB0	Tricarboxylate carrier, putative
68	42	7.5	0.311	1.24057	88	SwissProt.uniprot-Trypanosoma_brucei_brucei_20130619_rev_Project_3722	Q57WX6|Q383F6|Q57VT8	Dynein heavy chain, putative
4	3	8.4	0.31	1.23971	4	SwissProt.uniprot-Trypanosoma_brucei_brucei_20130619_rev_Project_3722	Q38BN3	Aspartate aminotransferase
4	3	5.7	0.31	1.23971	5	SwissProt.uniprot-Trypanosoma_brucei_brucei_20130619_rev_Project_3722	Q57Y41|Q57U45	Putative uncharacterized protein
14	3	3.6	0.31	1.23971	14	SwissProt.uniprot-Trypanosoma_brucei_brucei_20130619_rev_Project_3722	Q57XN0	Pyrroline-5-carboxylate reductase
16	10	6.6	0.31	1.23971	16	SwissProt.uniprot-Trypanosoma_brucei_brucei_20130619_rev_Project_3722	Q381L1	AMP deaminase, putative
9	2	7.9	0.309	1.23885	9	SwissProt.uniprot-Trypanosoma_brucei_brucei_20130619_rev_Project_3722	Q57WY9	Putative uncharacterized protein
7	5	8	0.308	1.23799	7	SwissProt.uniprot-Trypanosoma_brucei_brucei_20130619_rev_Project_3722	Q57UX0	Putative uncharacterized protein
8	5	11.8	0.308	1.23799	8	SwissProt.uniprot-Trypanosoma_brucei_brucei_20130619_rev_Project_3722	Q57XJ9	High mobility group protein, putative
3	3	3.1	0.307	1.23713	3	SwissProt.uniprot-Trypanosoma_brucei_brucei_20130619_rev_Project_3722	Q581R1	Protein kinase, putative
15	5	25.7	0.307	1.23713	15	SwissProt.uniprot-Trypanosoma_brucei_brucei_20130619_rev_Project_3722	Q57YA8|Q57YB2	Putative uncharacterized protein
3	3	1	0.305	1.23542	3	SwissProt.uniprot-Trypanosoma_brucei_brucei_20130619_rev_Project_3722	Q57WD8	Phosphatidylinositol 4-kinase alpha, putative
4	3	4.5	0.305	1.23542	4	SwissProt.uniprot-Trypanosoma_brucei_brucei_20130619_rev_Project_3722	Q385C5	Putative uncharacterized protein
28	4	30.8	0.305	1.23542	28	SwissProt.uniprot-Trypanosoma_brucei_brucei_20130619_rev_Project_3722	Q4GYZ8	Calpain-like protein, putative
4	4	1.2	0.303	1.23371	4	SwissProt.uniprot-Trypanosoma_brucei_brucei_20130619_rev_Project_3722	Q57Z70	Putative uncharacterized protein
14	3	8.8	0.302	1.23285	14	SwissProt.uniprot-Trypanosoma_brucei_brucei_20130619_rev_Project_3722	Q38BN5	Putative uncharacterized protein
40	12	36.2	0.302	1.23285	40	SwissProt.uniprot-Trypanosoma_brucei_brucei_20130619_rev_Project_3722	Q383W2	Aminomethyltransferase
3	2	1.3	0.301	1.232	3	SwissProt.uniprot-Trypanosoma_brucei_brucei_20130619_rev_Project_3722	Q388Z4	Kinesin, putative
11	10	5.7	0.301	1.232	11	SwissProt.uniprot-Trypanosoma_brucei_brucei_20130619_rev_Project_3722	Q38E23	AMP deaminase, putative
2	2	7.9	0.3	1.23114	2	SwissProt.uniprot-Trypanosoma_brucei_brucei_20130619_rev_Project_3722	Q38CB6	Putative uncharacterized protein
3	2	2.3	0.3	1.23114	3	SwissProt.uniprot-Trypanosoma_brucei_brucei_20130619_rev_Project_3722	Q386Y0	Intraflagellar transport protein IFT88, putative
7	5	3.3	0.3	1.23114	7	SwissProt.uniprot-Trypanosoma_brucei_brucei_20130619_rev_Project_3722	Q383M7	Protein kinase, putative
29	19	12.1	0.3	1.23114	29	SwissProt.uniprot-Trypanosoma_brucei_brucei_20130619_rev_Project_3722	Q57ZA6	Putative uncharacterized protein
3	2	10.3	0.299	1.23029	3	SwissProt.uniprot-Trypanosoma_brucei_brucei_20130619_rev_Project_3722	Q38E66	Putative uncharacterized protein
3	2	2	0.299	1.23029	3	SwissProt.uniprot-Trypanosoma_brucei_brucei_20130619_rev_Project_3722	Q387A1	Expression site-associated gene (ESAG) protein, putative
5	4	2.6	0.299	1.23029	5	SwissProt.uniprot-Trypanosoma_brucei_brucei_20130619_rev_Project_3722	Q38E96	Putative uncharacterized protein
9	9	23.1	0.299	1.23029	9	SwissProt.uniprot-Trypanosoma_brucei_brucei_20130619_rev_Project_3722	Q38D86	Phosphoinositide-binding protein, putative
50	20	20.8	0.299	1.23029	50	SwissProt.uniprot-Trypanosoma_brucei_brucei_20130619_rev_Project_3722	Q584M7	Retrotransposon hot spot (RHS) protein, putative
2	2	5.5	0.297	1.22859	2	SwissProt.uniprot-Trypanosoma_brucei_brucei_20130619_rev_Project_3722	Q38E88	Putative uncharacterized protein
9	8	16.2	0.297	1.22859	9	SwissProt.uniprot-Trypanosoma_brucei_brucei_20130619_rev_Project_3722	Q381B0	T-complex protein 1 subunit alpha
15	10	11	0.296	1.22774	15	SwissProt.uniprot-Trypanosoma_brucei_brucei_20130619_rev_Project_3722	Q381L3	Putative uncharacterized protein
2	2	3.1	0.295	1.22688	2	SwissProt.uniprot-Trypanosoma_brucei_brucei_20130619_rev_Project_3722	Q38BC4	Phosphatidylinositol-4-phosphate 5-kinase, putative
10	5	36.3	0.295	1.22688	10	SwissProt.uniprot-Trypanosoma_brucei_brucei_20130619_rev_Project_3722	Q584Q5	Putative uncharacterized protein
11	8	12.9	0.294	1.22603	11	SwissProt.uniprot-Trypanosoma_brucei_brucei_20130619_rev_Project_3722	Q381T9	Putative uncharacterized protein
3	2	10.6	0.293	1.22519	3	SwissProt.uniprot-Trypanosoma_brucei_brucei_20130619_rev_Project_3722	Q38AD8	Putative uncharacterized protein
2	2	2.9	0.291	1.22349	2	SwissProt.uniprot-Trypanosoma_brucei_brucei_20130619_rev_Project_3722	Q580M4	Putative uncharacterized protein
4	3	10.1	0.29	1.22264	4	SwissProt.uniprot-Trypanosoma_brucei_brucei_20130619_rev_Project_3722	Q57YI4	Putative uncharacterized protein
9	6	15.1	0.287	1.2201	9	SwissProt.uniprot-Trypanosoma_brucei_brucei_20130619_rev_Project_3722	Q57X73	Nucleoside hydrolase, putative
15	11	15.7	0.287	1.2201	15	SwissProt.uniprot-Trypanosoma_brucei_brucei_20130619_rev_Project_3722	Q388C7	Protein kinase, putative
6	4	5.6	0.286	1.21926	6	SwissProt.uniprot-Trypanosoma_brucei_brucei_20130619_rev_Project_3722	Q57X67	Putative uncharacterized protein
7	5	10.8	0.286	1.21926	7	SwissProt.uniprot-Trypanosoma_brucei_brucei_20130619_rev_Project_3722	Q387U2	Proteasome regulatory non-ATP-ase subunit 9
4	4	4.1	0.285	1.21841	4	SwissProt.uniprot-Trypanosoma_brucei_brucei_20130619_rev_Project_3722	Q389E8	ABC1 protein, putative
7	4	15.8	0.285	1.21841	7	SwissProt.uniprot-Trypanosoma_brucei_brucei_20130619_rev_Project_3722	Q384N8	Putative uncharacterized protein
11	9	8.3	0.284	1.21757	11	SwissProt.uniprot-Trypanosoma_brucei_brucei_20130619_rev_Project_3722	Q383G4	Putative uncharacterized protein
12	7	9	0.284	1.21757	12	SwissProt.uniprot-Trypanosoma_brucei_brucei_20130619_rev_Project_3722	Q4GYF0	Putative uncharacterized protein
14	9	20.2	0.284	1.21757	14	SwissProt.uniprot-Trypanosoma_brucei_brucei_20130619_rev_Project_3722	Q385S0	ATP-dependent DEAD/H RNA helicase, putative
4	3	7.9	0.282	1.21588	4	SwissProt.uniprot-Trypanosoma_brucei_brucei_20130619_rev_Project_3722	Q57US1	Putative uncharacterized protein
14	3	37.7	0.282	1.21588	14	SwissProt.uniprot-Trypanosoma_brucei_brucei_20130619_rev_Project_3722	Q4FKD8	Dynein light chain, putative
8	5	19.4	0.281	1.21504	8	SwissProt.uniprot-Trypanosoma_brucei_brucei_20130619_rev_Project_3722	Q38DP4	Putative uncharacterized protein
13	11	20.7	0.281	1.21504	13	SwissProt.uniprot-Trypanosoma_brucei_brucei_20130619_rev_Project_3722	Q384D3	Putative uncharacterized protein
34	27	5	0.281	1.21504	34	SwissProt.uniprot-Trypanosoma_brucei_brucei_20130619_rev_Project_3722	D6XEZ2|Q57UR9|Q57ZY4	Dynein heavy chain, putative
5	3	6.2	0.28	1.21419	5	SwissProt.uniprot-Trypanosoma_brucei_brucei_20130619_rev_Project_3722	Q57X66	Putative uncharacterized protein
25	12	15.4	0.28	1.21419	26	SwissProt.uniprot-Trypanosoma_brucei_brucei_20130619_rev_Project_3722	Q585G9|Q584N4|Q585H0	Retrotransposon hot spot (RHS) protein, putative
3	3	10.1	0.279	1.21335	4	SwissProt.uniprot-Trypanosoma_brucei_brucei_20130619_rev_Project_3722	Q4FKQ3|Q38BL7	Stress-inducible protein STI1-like, putative
10	9	1.1	0.279	1.21335	10	SwissProt.uniprot-Trypanosoma_brucei_brucei_20130619_rev_Project_3722	Q57W57	Putative uncharacterized protein
4	2	22.5	0.278	1.21251	4	SwissProt.uniprot-Trypanosoma_brucei_brucei_20130619_rev_Project_3722	Q384J9	Ribosomal protein S26, putative
11	9	1.4	0.278	1.21251	11	SwissProt.uniprot-Trypanosoma_brucei_brucei_20130619_rev_Project_3722	Q57X24	Putative uncharacterized protein
14	2	15.3	0.278	1.21251	14	SwissProt.uniprot-Trypanosoma_brucei_brucei_20130619_rev_Project_3722	Q38A76	Putative uncharacterized protein
43	20	20.7	0.278	1.21251	43	SwissProt.uniprot-Trypanosoma_brucei_brucei_20130619_rev_Project_3722	Q57UM8	Immunodominant antigen, putative
3	2	5.9	0.276	1.21083	3	SwissProt.uniprot-Trypanosoma_brucei_brucei_20130619_rev_Project_3722	Q57WG9	Putative uncharacterized protein
2	2	4.2	0.275	1.20999	2	SwissProt.uniprot-Trypanosoma_brucei_brucei_20130619_rev_Project_3722	Q38F48	Putative uncharacterized protein
3	3	7.7	0.274	1.20916	3	SwissProt.uniprot-Trypanosoma_brucei_brucei_20130619_rev_Project_3722	Q386Q6	Putative uncharacterized protein
16	5	30.6	0.274	1.20916	16	SwissProt.uniprot-Trypanosoma_brucei_brucei_20130619_rev_Project_3722	Q57YH9	Protein tyrosine phosphatase, putative
2	2	5.6	0.273	1.20832	2	SwissProt.uniprot-Trypanosoma_brucei_brucei_20130619_rev_Project_3722	Q38AV8	Putative uncharacterized protein
9	3	22.8	0.273	1.20832	9	SwissProt.uniprot-Trypanosoma_brucei_brucei_20130619_rev_Project_3722	Q580U0	Putative uncharacterized protein
20	10	7.6	0.272	1.20748	20	SwissProt.uniprot-Trypanosoma_brucei_brucei_20130619_rev_Project_3722	Q57X52	Putative uncharacterized protein
29	13	19.7	0.272	1.20748	29	SwissProt.uniprot-Trypanosoma_brucei_brucei_20130619_rev_Project_3722	Q585W1	Sphingosine phosphate lyase-like protein, putative
38	15	23.2	0.272	1.20748	38	SwissProt.uniprot-Trypanosoma_brucei_brucei_20130619_rev_Project_3722	Q383A3	Acyl-coa dehydrogenase, putative
4	2	13.2	0.271	1.20664	4	SwissProt.uniprot-Trypanosoma_brucei_brucei_20130619_rev_Project_3722	Q57YK2	Hypothetical predicted multi-pass transmembrane protein
6	6	6.6	0.27	1.20581	6	SwissProt.uniprot-Trypanosoma_brucei_brucei_20130619_rev_Project_3722	Q389A0	Putative uncharacterized protein
2	2	3.1	0.269	1.20497	2	SwissProt.uniprot-Trypanosoma_brucei_brucei_20130619_rev_Project_3722	Q38C13	Putative uncharacterized protein
4	3	13	0.268	1.20414	4	SwissProt.uniprot-Trypanosoma_brucei_brucei_20130619_rev_Project_3722	Q583P5	Single strand-specific nuclease, putative
5	2	4.9	0.268	1.20414	5	SwissProt.uniprot-Trypanosoma_brucei_brucei_20130619_rev_Project_3722	Q57WA5	Flagellar radial spoke protein-like, putative
5	4	0.9	0.268	1.20414	5	SwissProt.uniprot-Trypanosoma_brucei_brucei_20130619_rev_Project_3722	Q387U6	Putative uncharacterized protein
6	4	16.6	0.268	1.20414	6	SwissProt.uniprot-Trypanosoma_brucei_brucei_20130619_rev_Project_3722	Q38A48	Putative uncharacterized protein
16	3	13.7	0.267	1.2033	16	SwissProt.uniprot-Trypanosoma_brucei_brucei_20130619_rev_Project_3722	Q38E17	Glycine cleavage system H protein, putative
2	2	3.1	0.266	1.20247	2	SwissProt.uniprot-Trypanosoma_brucei_brucei_20130619_rev_Project_3722	Q387N8	Protein kinase, putative
15	12	18.3	0.266	1.20247	15	SwissProt.uniprot-Trypanosoma_brucei_brucei_20130619_rev_Project_3722	Q38EE5	Putative uncharacterized protein
2	2	5.2	0.265	1.20164	2	SwissProt.uniprot-Trypanosoma_brucei_brucei_20130619_rev_Project_3722	Q382Q9	Putative uncharacterized protein
3	3	2.4	0.265	1.20164	3	SwissProt.uniprot-Trypanosoma_brucei_brucei_20130619_rev_Project_3722	Q386H6	Phospholipid-transporting ATPase 1-like protein, putative
9	5	19.4	0.265	1.20164	9	SwissProt.uniprot-Trypanosoma_brucei_brucei_20130619_rev_Project_3722	Q57VP3	40S ribosomal protein S9, putative
10	2	3.5	0.264	1.2008	10	SwissProt.uniprot-Trypanosoma_brucei_brucei_20130619_rev_Project_3722	Q385Q4	Ubiquitin carboxyl-terminal hydrolase, putative
17	15	4.9	0.264	1.2008	17	SwissProt.uniprot-Trypanosoma_brucei_brucei_20130619_rev_Project_3722	Q38AP0	Putative uncharacterized protein
19	6	21.3	0.264	1.2008	19	SwissProt.uniprot-Trypanosoma_brucei_brucei_20130619_rev_Project_3722	Q57U23	Putative uncharacterized protein
5	3	4.2	0.263	1.19997	5	SwissProt.uniprot-Trypanosoma_brucei_brucei_20130619_rev_Project_3722	Q381M9	Putative uncharacterized protein
23	11	10.3	0.263	1.19997	23	SwissProt.uniprot-Trypanosoma_brucei_brucei_20130619_rev_Project_3722	Q38DL7	Putative uncharacterized protein
10	6	27.9	0.262	1.19914	10	SwissProt.uniprot-Trypanosoma_brucei_brucei_20130619_rev_Project_3722	Q388Y0	Putative uncharacterized protein
5	3	14.3	0.261	1.19831	5	SwissProt.uniprot-Trypanosoma_brucei_brucei_20130619_rev_Project_3722	Q388J0	Putative uncharacterized protein
25	15	21.2	0.261	1.19831	25	SwissProt.uniprot-Trypanosoma_brucei_brucei_20130619_rev_Project_3722	Q389C5	Putative uncharacterized protein
2	2	2.3	0.26	1.19748	2	SwissProt.uniprot-Trypanosoma_brucei_brucei_20130619_rev_Project_3722	Q580K5	Putative uncharacterized protein
3	3	3.7	0.26	1.19748	3	SwissProt.uniprot-Trypanosoma_brucei_brucei_20130619_rev_Project_3722	Q385H6	Putative uncharacterized protein
6	4	9.5	0.26	1.19748	6	SwissProt.uniprot-Trypanosoma_brucei_brucei_20130619_rev_Project_3722	Q586L6	Proteasome regulatory non-ATPase subunit 6
8	5	14.7	0.26	1.19748	8	SwissProt.uniprot-Trypanosoma_brucei_brucei_20130619_rev_Project_3722	Q38BR8	Putative uncharacterized protein
33	15	2.2	0.26	1.19748	33	SwissProt.uniprot-Trypanosoma_brucei_brucei_20130619_rev_Project_3722	Q580B5	Dynein heavy chain, putative
31	16	21.8	0.259	1.19665	31	SwissProt.uniprot-Trypanosoma_brucei_brucei_20130619_rev_Project_3722	Q8IFI2|Q8IFI0|D7SGA3|Q57UV1|Q57X01	Retrotransposon hot spot (RHS) protein, putative: retrotransposon hot spot protein 1 (RHS1), putative
13	9	15.2	0.257	1.19499	13	SwissProt.uniprot-Trypanosoma_brucei_brucei_20130619_rev_Project_3722	Q382S6	Leucine-rich repeat protein (LRRP), putative
43	19	19.9	0.256	1.19416	43	SwissProt.uniprot-Trypanosoma_brucei_brucei_20130619_rev_Project_3722	Q584M8	Retrotransposon hot spot (RHS) protein, putative
3	2	1.8	0.254	1.19251	3	SwissProt.uniprot-Trypanosoma_brucei_brucei_20130619_rev_Project_3722	Q38A92	Putative uncharacterized protein
3	3	2.7	0.254	1.19251	3	SwissProt.uniprot-Trypanosoma_brucei_brucei_20130619_rev_Project_3722	Q4GZ57	ATP-dependent DEAD/H RNA helicase, putative
12	2	12.6	0.254	1.19251	12	SwissProt.uniprot-Trypanosoma_brucei_brucei_20130619_rev_Project_3722	Q582T6	Succinyl-CoA synthetase alpha subunit, putative
17	14	23.4	0.254	1.19251	17	SwissProt.uniprot-Trypanosoma_brucei_brucei_20130619_rev_Project_3722	Q382I7	Paraflagellar rod component, putative
4	4	11	0.252	1.19086	4	SwissProt.uniprot-Trypanosoma_brucei_brucei_20130619_rev_Project_3722	Q57YG3	Putative uncharacterized protein
5	4	6.4	0.252	1.19086	5	SwissProt.uniprot-Trypanosoma_brucei_brucei_20130619_rev_Project_3722	Q381I0	Zinc finger protein, putative
8	5	17.3	0.252	1.19086	8	SwissProt.uniprot-Trypanosoma_brucei_brucei_20130619_rev_Project_3722	Q38B52	Putative uncharacterized protein
5	5	8.1	0.251	1.19003	5	SwissProt.uniprot-Trypanosoma_brucei_brucei_20130619_rev_Project_3722	Q4GZ95	Cytidine triphosphate synthase, putative
12	4	17.7	0.249	1.18838	12	SwissProt.uniprot-Trypanosoma_brucei_brucei_20130619_rev_Project_3722	Q38A79|Q38A77	Kinetoplast DNA-associated protein, putative
71	22	31.6	0.249	1.18838	71	SwissProt.uniprot-Trypanosoma_brucei_brucei_20130619_rev_Project_3722	Q388E8	ATP-dependent DEAD/H RNA helicase, putative
141	13	30.2	0.249	1.18838	141	SwissProt.uniprot-Trypanosoma_brucei_brucei_20130619_rev_Project_3722	Q388W2	Mitochondrial carrier protein, putative
203	11	32	0.248	1.18756	203	SwissProt.uniprot-Trypanosoma_brucei_brucei_20130619_rev_Project_3722	Q38BY9	Malate dehydrogenase
8	4	10.4	0.246	1.18591	8	SwissProt.uniprot-Trypanosoma_brucei_brucei_20130619_rev_Project_3722	Q383Z4	Phosphonopyruvate decarboxylase-like protein, putative
13	8	14.7	0.246	1.18591	13	SwissProt.uniprot-Trypanosoma_brucei_brucei_20130619_rev_Project_3722	Q386I7	T-complex protein 1, zeta subunit, putative
17	16	10.1	0.246	1.18591	17	SwissProt.uniprot-Trypanosoma_brucei_brucei_20130619_rev_Project_3722	Q38CF5	Putative uncharacterized protein
18	9	12.5	0.246	1.18591	18	SwissProt.uniprot-Trypanosoma_brucei_brucei_20130619_rev_Project_3722	Q9N942	Retrotransposon hot spot (RHS) protein, putative: retrotransposon hot spot protein 5 (RHS5), putative
19	13	4.8	0.246	1.18591	19	SwissProt.uniprot-Trypanosoma_brucei_brucei_20130619_rev_Project_3722	Q580U4	Putative uncharacterized protein
8	5	23	0.245	1.18509	8	SwissProt.uniprot-Trypanosoma_brucei_brucei_20130619_rev_Project_3722	Q38DU1	Putative uncharacterized protein
4	4	11.1	0.243	1.18345	4	SwissProt.uniprot-Trypanosoma_brucei_brucei_20130619_rev_Project_3722	Q57X58	Proteasome subunit alpha type
7	5	5.7	0.243	1.18345	7	SwissProt.uniprot-Trypanosoma_brucei_brucei_20130619_rev_Project_3722	Q38E38	Tubulin tyrosine ligase protein, putative
12	4	6.6	0.243	1.18345	12	SwissProt.uniprot-Trypanosoma_brucei_brucei_20130619_rev_Project_3722	Q57X06	Putative uncharacterized protein
14	9	10.2	0.243	1.18345	14	SwissProt.uniprot-Trypanosoma_brucei_brucei_20130619_rev_Project_3722	Q584G5	TPR-repeat-containing chaperone protein DNAJ, putative
3	2	6.3	0.242	1.18263	3	SwissProt.uniprot-Trypanosoma_brucei_brucei_20130619_rev_Project_3722	Q38EI6	Putative uncharacterized protein
11	7	5	0.241	1.18181	11	SwissProt.uniprot-Trypanosoma_brucei_brucei_20130619_rev_Project_3722	Q385C7	Putative uncharacterized protein
17	7	12	0.241	1.18181	17	SwissProt.uniprot-Trypanosoma_brucei_brucei_20130619_rev_Project_3722	Q586I0	Putative uncharacterized protein
2	2	3.1	0.24	1.18099	2	SwissProt.uniprot-Trypanosoma_brucei_brucei_20130619_rev_Project_3722	Q387G9	Putative uncharacterized protein
43	13	37.6	0.239	1.18017	43	SwissProt.uniprot-Trypanosoma_brucei_brucei_20130619_rev_Project_3722	Q4FKJ2	S-adenosyl-L-methionine-c-24-delta-sterol-methy lt ransferase a, putative
18	10	36.2	0.238	1.17936	18	SwissProt.uniprot-Trypanosoma_brucei_brucei_20130619_rev_Project_3722	Q389Z2	Chaperone protein DNAJ, putative
52	6	52.1	0.237	1.17854	52	SwissProt.uniprot-Trypanosoma_brucei_brucei_20130619_rev_Project_3722	Q38D58	Kinetoplastid membrane protein KMP-11
81	12	39.7	0.237	1.17854	81	SwissProt.uniprot-Trypanosoma_brucei_brucei_20130619_rev_Project_3722	Q57WG5	Glutathione-S-transferase/glutaredoxin, putative
3	2	5.9	0.236	1.17772	3	SwissProt.uniprot-Trypanosoma_brucei_brucei_20130619_rev_Project_3722	Q57ZX5	Putative uncharacterized protein
2	2	6.6	0.233	1.17528	2	SwissProt.uniprot-Trypanosoma_brucei_brucei_20130619_rev_Project_3722	Q582U4	Putative uncharacterized protein
3	2	2.1	0.233	1.17528	3	SwissProt.uniprot-Trypanosoma_brucei_brucei_20130619_rev_Project_3722	Q57VA7	ATP-dependent DEAD/H RNA helicase, putative
8	5	17.2	0.233	1.17528	8	SwissProt.uniprot-Trypanosoma_brucei_brucei_20130619_rev_Project_3722	Q38C35	Putative uncharacterized protein
9	6	5.4	0.232	1.17446	9	SwissProt.uniprot-Trypanosoma_brucei_brucei_20130619_rev_Project_3722	Q57WG8	Putative uncharacterized protein
21	10	14.1	0.232	1.17446	21	SwissProt.uniprot-Trypanosoma_brucei_brucei_20130619_rev_Project_3722	Q388M5	Calcium-dependent lipid binding protein, putative
3	2	1.7	0.231	1.17365	3	SwissProt.uniprot-Trypanosoma_brucei_brucei_20130619_rev_Project_3722	Q383G9	Putative uncharacterized protein
88	13	47.3	0.231	1.17365	87	SwissProt.uniprot-Trypanosoma_brucei_brucei_20130619_rev_Project_3722	D6XKT6	Tryparedoxin peroxidase
5	5	12.1	0.23	1.17283	5	SwissProt.uniprot-Trypanosoma_brucei_brucei_20130619_rev_Project_3722	Q57XL9	Proteasome regulatory ATPase subunit 5
3	2	3.6	0.228	1.17121	3	SwissProt.uniprot-Trypanosoma_brucei_brucei_20130619_rev_Project_3722	Q387Q4	Putative uncharacterized protein
6	6	2.8	0.228	1.17121	6	SwissProt.uniprot-Trypanosoma_brucei_brucei_20130619_rev_Project_3722	Q386Q9	Putative uncharacterized protein
11	9	1.5	0.228	1.17121	11	SwissProt.uniprot-Trypanosoma_brucei_brucei_20130619_rev_Project_3722	Q38BM0	Putative uncharacterized protein
5	4	1.7	0.227	1.1704	5	SwissProt.uniprot-Trypanosoma_brucei_brucei_20130619_rev_Project_3722	Q384J8	RAD50 DNA repair-like protein
7	5	16.5	0.226	1.16959	7	SwissProt.uniprot-Trypanosoma_brucei_brucei_20130619_rev_Project_3722	Q384L0	Serine/threonine-protein phosphatase
9	3	23.8	0.226	1.16959	9	SwissProt.uniprot-Trypanosoma_brucei_brucei_20130619_rev_Project_3722	Q38C82|Q38CY6	Ribosomal proteins L36, putative
10	5	5.3	0.226	1.16959	10	SwissProt.uniprot-Trypanosoma_brucei_brucei_20130619_rev_Project_3722	Q57XR1	Putative uncharacterized protein
79	32	30.6	0.226	1.16959	81	SwissProt.uniprot-Trypanosoma_brucei_brucei_20130619_rev_Project_3722	Q8IFI8|Q584M5	Retrotransposon hot spot (RHS) protein, putative: retrotransposon hot spot protein 4 (RHS4), putative
543	23	53.9	0.224	1.16797	542	SwissProt.uniprot-Trypanosoma_brucei_brucei_20130619_rev_Project_3722	Q38C42	Hexokinase
3	3	1.8	0.223	1.16716	3	SwissProt.uniprot-Trypanosoma_brucei_brucei_20130619_rev_Project_3722	Q388V9	Putative uncharacterized protein
4	2	3.9	0.223	1.16716	4	SwissProt.uniprot-Trypanosoma_brucei_brucei_20130619_rev_Project_3722	Q57VX9	Expression site-associated gene (ESAG) protein, putative
8	6	11.9	0.223	1.16716	8	SwissProt.uniprot-Trypanosoma_brucei_brucei_20130619_rev_Project_3722	Q585P9	Ribosomal RNA adenine dimethylase family protein, conserved
26	15	27	0.223	1.16716	26	SwissProt.uniprot-Trypanosoma_brucei_brucei_20130619_rev_Project_3722	Q386Q3	Putative uncharacterized protein
65	30	29.4	0.223	1.16716	65	SwissProt.uniprot-Trypanosoma_brucei_brucei_20130619_rev_Project_3722	Q57XN5	Putative uncharacterized protein
4	3	12.4	0.222	1.16635	4	SwissProt.uniprot-Trypanosoma_brucei_brucei_20130619_rev_Project_3722	Q387W2	Putative uncharacterized protein
14	11	8.3	0.222	1.16635	14	SwissProt.uniprot-Trypanosoma_brucei_brucei_20130619_rev_Project_3722	Q57Y65	Putative uncharacterized protein
16	6	6.9	0.222	1.16635	16	SwissProt.uniprot-Trypanosoma_brucei_brucei_20130619_rev_Project_3722	Q580Y8	Putative uncharacterized protein
3	3	4.4	0.221	1.16554	3	SwissProt.uniprot-Trypanosoma_brucei_brucei_20130619_rev_Project_3722	Q57VV2	Putative uncharacterized protein
4	4	3.2	0.22	1.16473	4	SwissProt.uniprot-Trypanosoma_brucei_brucei_20130619_rev_Project_3722	Q583W9	Putative uncharacterized protein
41	25	8.9	0.22	1.16473	41	SwissProt.uniprot-Trypanosoma_brucei_brucei_20130619_rev_Project_3722	Q38BV7	Calcium channel protein, putative
17	6	78.5	0.219	1.16393	17	SwissProt.uniprot-Trypanosoma_brucei_brucei_20130619_rev_Project_3722	Q38E79	Putative uncharacterized protein
33	19	24.3	0.219	1.16393	33	SwissProt.uniprot-Trypanosoma_brucei_brucei_20130619_rev_Project_3722	Q387B2	Putative uncharacterized protein
4	2	10.3	0.218	1.16312	4	SwissProt.uniprot-Trypanosoma_brucei_brucei_20130619_rev_Project_3722	Q584B0	Putative uncharacterized protein
6	6	7.4	0.217	1.16231	6	SwissProt.uniprot-Trypanosoma_brucei_brucei_20130619_rev_Project_3722	Q57XV1	Putative uncharacterized protein
2	2	4.2	0.216	1.16151	2	SwissProt.uniprot-Trypanosoma_brucei_brucei_20130619_rev_Project_3722	Q388H8	Glycylpeptide N-tetradecanoyltransferase
18	8	7.4	0.216	1.16151	18	SwissProt.uniprot-Trypanosoma_brucei_brucei_20130619_rev_Project_3722	Q38DR0	Putative uncharacterized protein
2	2	1.5	0.215	1.1607	2	SwissProt.uniprot-Trypanosoma_brucei_brucei_20130619_rev_Project_3722	Q389N1	Putative uncharacterized protein
17	5	11.5	0.215	1.1607	17	SwissProt.uniprot-Trypanosoma_brucei_brucei_20130619_rev_Project_3722	Q580G5	Putative uncharacterized protein
4	3	2.8	0.214	1.1599	4	SwissProt.uniprot-Trypanosoma_brucei_brucei_20130619_rev_Project_3722	Q381I5	Putative uncharacterized protein
9	7	7.6	0.214	1.1599	9	SwissProt.uniprot-Trypanosoma_brucei_brucei_20130619_rev_Project_3722	Q584D7	Protein kinase, putative
11	9	11.7	0.214	1.1599	11	SwissProt.uniprot-Trypanosoma_brucei_brucei_20130619_rev_Project_3722	Q384Y9	Tubulin-tyrsoine ligase-like protein, putative
10	7	13.5	0.213	1.1591	10	SwissProt.uniprot-Trypanosoma_brucei_brucei_20130619_rev_Project_3722	Q382U0	Protein kinase, putative
161	10	38.8	0.213	1.1591	161	SwissProt.uniprot-Trypanosoma_brucei_brucei_20130619_rev_Project_3722	Q586M2	Uncharacterized protein
4	3	34.6	0.212	1.15829	4	SwissProt.uniprot-Trypanosoma_brucei_brucei_20130619_rev_Project_3722	Q381D2	Putative uncharacterized protein
72	7	32.5	0.211	1.15749	71	SwissProt.uniprot-Trypanosoma_brucei_brucei_20130619_rev_Project_3722	Q381G6	Microtubule-associated protein
12	6	15.6	0.209	1.15589	12	SwissProt.uniprot-Trypanosoma_brucei_brucei_20130619_rev_Project_3722	Q585V3	Aldo-keto reductase, putative
22	13	25.7	0.207	1.15429	22	SwissProt.uniprot-Trypanosoma_brucei_brucei_20130619_rev_Project_3722	Q386W9	T-complex protein 1, beta subunit, putative
4	4	5.5	0.206	1.15349	4	SwissProt.uniprot-Trypanosoma_brucei_brucei_20130619_rev_Project_3722	Q384Z6	Pumilio-repeat, RNA-binding protein, putative
3	2	2.8	0.205	1.15269	3	SwissProt.uniprot-Trypanosoma_brucei_brucei_20130619_rev_Project_3722	Q580S6	Putative uncharacterized protein
7	2	6.5	0.205	1.15269	7	SwissProt.uniprot-Trypanosoma_brucei_brucei_20130619_rev_Project_3722	Q38DB7	Syntaxin, putative
25	12	11.7	0.205	1.15269	25	SwissProt.uniprot-Trypanosoma_brucei_brucei_20130619_rev_Project_3722	Q38CG8	Putative uncharacterized protein
57	24	22.2	0.205	1.15269	57	SwissProt.uniprot-Trypanosoma_brucei_brucei_20130619_rev_Project_3722	Q4GYD6	ABC transporter, putative
2	2	5.7	0.204	1.15189	2	SwissProt.uniprot-Trypanosoma_brucei_brucei_20130619_rev_Project_3722	Q38AY2	Small GTPase, putative
3	2	1.4	0.204	1.15189	3	SwissProt.uniprot-Trypanosoma_brucei_brucei_20130619_rev_Project_3722	Q57VQ2	6-phosphofructo-2-kinase/fructose-2, 6-biphosphatase, putative
4	4	10	0.204	1.15189	4	SwissProt.uniprot-Trypanosoma_brucei_brucei_20130619_rev_Project_3722	Q389Y4	Putative uncharacterized protein
8	4	15.1	0.204	1.15189	8	SwissProt.uniprot-Trypanosoma_brucei_brucei_20130619_rev_Project_3722	Q383B8	Putative uncharacterized protein
8	4	9.9	0.203	1.15109	8	SwissProt.uniprot-Trypanosoma_brucei_brucei_20130619_rev_Project_3722	Q388D5	Syntaxin, putative
13	12	3	0.203	1.15109	13	SwissProt.uniprot-Trypanosoma_brucei_brucei_20130619_rev_Project_3722	Q585W5	Putative uncharacterized protein
56	35	33.3	0.203	1.15109	56	SwissProt.uniprot-Trypanosoma_brucei_brucei_20130619_rev_Project_3722	Q57YV4	Kinetoplast-associated protein, putative
19	17	12.6	0.202	1.15029	19	SwissProt.uniprot-Trypanosoma_brucei_brucei_20130619_rev_Project_3722	Q385P9	Putative uncharacterized protein
15	10	19	0.201	1.14949	15	SwissProt.uniprot-Trypanosoma_brucei_brucei_20130619_rev_Project_3722	Q57YZ8	T-complex protein 1 gamma subunit, putative
6	4	5.6	0.2	1.1487	6	SwissProt.uniprot-Trypanosoma_brucei_brucei_20130619_rev_Project_3722	Q38ED2	Putative uncharacterized protein
19	10	17.4	0.2	1.1487	19	SwissProt.uniprot-Trypanosoma_brucei_brucei_20130619_rev_Project_3722	Q57X97	Putative uncharacterized protein
4	4	4.3	0.199	1.1479	4	SwissProt.uniprot-Trypanosoma_brucei_brucei_20130619_rev_Project_3722	Q381I4	RNA-binding protein, putative
2	2	2.6	0.198	1.14711	2	SwissProt.uniprot-Trypanosoma_brucei_brucei_20130619_rev_Project_3722	Q4FKF8	Epsilon tubulin
4	2	4.9	0.197	1.14631	4	SwissProt.uniprot-Trypanosoma_brucei_brucei_20130619_rev_Project_3722	Q38CD5|Q38CD6	Serine carboxypeptidase III, putative
13	6	21.7	0.197	1.14631	13	SwissProt.uniprot-Trypanosoma_brucei_brucei_20130619_rev_Project_3722	Q38E52	Putative uncharacterized protein
5	5	29.8	0.196	1.14552	5	SwissProt.uniprot-Trypanosoma_brucei_brucei_20130619_rev_Project_3722	Q38AF0	Putative uncharacterized protein
4	3	13.3	0.195	1.14472	4	SwissProt.uniprot-Trypanosoma_brucei_brucei_20130619_rev_Project_3722	Q583K4	Putative uncharacterized protein
4	4	4.4	0.195	1.14472	4	SwissProt.uniprot-Trypanosoma_brucei_brucei_20130619_rev_Project_3722	Q386S2	Putative uncharacterized protein
16	11	9.2	0.195	1.14472	16	SwissProt.uniprot-Trypanosoma_brucei_brucei_20130619_rev_Project_3722	Q386U5	Putative uncharacterized protein
5	5	6.7	0.194	1.14393	5	SwissProt.uniprot-Trypanosoma_brucei_brucei_20130619_rev_Project_3722	Q380Y8	Putative uncharacterized protein
3	2	3.4	0.193	1.14314	3	SwissProt.uniprot-Trypanosoma_brucei_brucei_20130619_rev_Project_3722	Q57XQ0	Putative uncharacterized protein
4	3	18	0.193	1.14314	4	SwissProt.uniprot-Trypanosoma_brucei_brucei_20130619_rev_Project_3722	Q385K0	Dynein light chain, putative
21	13	16.2	0.193	1.14314	21	SwissProt.uniprot-Trypanosoma_brucei_brucei_20130619_rev_Project_3722	Q57XU1	Putative uncharacterized protein
28	17	15.5	0.193	1.14314	28	SwissProt.uniprot-Trypanosoma_brucei_brucei_20130619_rev_Project_3722	Q382G3	Receptor-type adenylate cyclase GRESAG 4, putative
9	6	12.7	0.192	1.14235	9	SwissProt.uniprot-Trypanosoma_brucei_brucei_20130619_rev_Project_3722	Q57ZK9	Putative uncharacterized protein
17	8	28.8	0.192	1.14235	17	SwissProt.uniprot-Trypanosoma_brucei_brucei_20130619_rev_Project_3722	Q382K9	Putative uncharacterized protein
34	20	29.3	0.192	1.14235	34	SwissProt.uniprot-Trypanosoma_brucei_brucei_20130619_rev_Project_3722	Q57Z01	Paraflagellar rod component Par4, putative
541	23	54.1	0.192	1.14235	540	SwissProt.uniprot-Trypanosoma_brucei_brucei_20130619_rev_Project_3722	Q38C41	Hexokinase
3	3	3.8	0.191	1.14155	3	SwissProt.uniprot-Trypanosoma_brucei_brucei_20130619_rev_Project_3722	Q386K4	Putative uncharacterized protein
14	7	11.9	0.191	1.14155	14	SwissProt.uniprot-Trypanosoma_brucei_brucei_20130619_rev_Project_3722	Q38AE5	T-complex protein 1, theta subunit, putative
4	3	1.3	0.189	1.13997	4	SwissProt.uniprot-Trypanosoma_brucei_brucei_20130619_rev_Project_3722	Q385C8	Putative uncharacterized protein
4	4	6.7	0.189	1.13997	4	SwissProt.uniprot-Trypanosoma_brucei_brucei_20130619_rev_Project_3722	Q388D1	Chaperone protein DNAJ, putative
4	4	9.7	0.188	1.13918	4	SwissProt.uniprot-Trypanosoma_brucei_brucei_20130619_rev_Project_3722	Q57ZK8	Putative uncharacterized protein
18	10	10.7	0.188	1.13918	18	SwissProt.uniprot-Trypanosoma_brucei_brucei_20130619_rev_Project_3722	Q584N8	Retrotransposon hot spot (RHS) protein, putative
5	2	6.4	0.187	1.13839	5	SwissProt.uniprot-Trypanosoma_brucei_brucei_20130619_rev_Project_3722	Q388V2	Putative uncharacterized protein
6	2	2.9	0.187	1.13839	6	SwissProt.uniprot-Trypanosoma_brucei_brucei_20130619_rev_Project_3722	Q38DC3	Putative uncharacterized protein
6	4	7.1	0.187	1.13839	6	SwissProt.uniprot-Trypanosoma_brucei_brucei_20130619_rev_Project_3722	Q385K3	Replication factor C, subunit 1, putative
6	3	4.3	0.186	1.13761	6	SwissProt.uniprot-Trypanosoma_brucei_brucei_20130619_rev_Project_3722	Q382L7|Q382M7	Elongation factor 1 gamma, putative
10	5	18.9	0.186	1.13761	10	SwissProt.uniprot-Trypanosoma_brucei_brucei_20130619_rev_Project_3722	Q57Z13	Putative uncharacterized protein
12	4	2.7	0.186	1.13761	12	SwissProt.uniprot-Trypanosoma_brucei_brucei_20130619_rev_Project_3722	Q389L4	Putative uncharacterized protein
7	2	5	0.185	1.13682	7	SwissProt.uniprot-Trypanosoma_brucei_brucei_20130619_rev_Project_3722	Q38C01	Metacaspase MCA4
8	4	16.2	0.185	1.13682	8	SwissProt.uniprot-Trypanosoma_brucei_brucei_20130619_rev_Project_3722	Q57U43	Monoglyceride lipase, putative
8	5	8	0.185	1.13682	8	SwissProt.uniprot-Trypanosoma_brucei_brucei_20130619_rev_Project_3722	Q582R4	Putative uncharacterized protein
7	2	3.5	0.184	1.13603	7	SwissProt.uniprot-Trypanosoma_brucei_brucei_20130619_rev_Project_3722	Q57XA7	Putative uncharacterized protein
37	28	9.4	0.184	1.13603	37	SwissProt.uniprot-Trypanosoma_brucei_brucei_20130619_rev_Project_3722	Q57UI2	Putative uncharacterized protein
4	3	6.6	0.183	1.13524	4	SwissProt.uniprot-Trypanosoma_brucei_brucei_20130619_rev_Project_3722	Q57WM1|Q57WM0	UDP-Gal or UDP-GlcNAc-dependent glycosyltransferase, putative
3	3	2.2	0.182	1.13446	3	SwissProt.uniprot-Trypanosoma_brucei_brucei_20130619_rev_Project_3722	Q587G6	Uncharacterized protein
9	2	1.6	0.182	1.13446	9	SwissProt.uniprot-Trypanosoma_brucei_brucei_20130619_rev_Project_3722	Q389W2	Putative uncharacterized protein
5	4	12	0.181	1.13367	5	SwissProt.uniprot-Trypanosoma_brucei_brucei_20130619_rev_Project_3722	Q38A50	Putative uncharacterized protein
4	2	2.5	0.18	1.13288	4	SwissProt.uniprot-Trypanosoma_brucei_brucei_20130619_rev_Project_3722	Q57XK4	Putative uncharacterized protein
5	4	6.3	0.18	1.13288	5	SwissProt.uniprot-Trypanosoma_brucei_brucei_20130619_rev_Project_3722	Q57ZL2	Putative uncharacterized protein
15	8	12.5	0.18	1.13288	15	SwissProt.uniprot-Trypanosoma_brucei_brucei_20130619_rev_Project_3722	Q38B25	Putative uncharacterized protein
7	3	0.5	0.179	1.1321	7	SwissProt.uniprot-Trypanosoma_brucei_brucei_20130619_rev_Project_3722	Q583L9	Putative uncharacterized protein
9	5	7.9	0.179	1.1321	9	SwissProt.uniprot-Trypanosoma_brucei_brucei_20130619_rev_Project_3722	Q38CT3	Retrotransposon hot spot (RHS) protein, putative
14	7	16.6	0.179	1.1321	14	SwissProt.uniprot-Trypanosoma_brucei_brucei_20130619_rev_Project_3722	Q381J9	Putative uncharacterized protein
203	21	50.7	0.179	1.1321	203	SwissProt.uniprot-Trypanosoma_brucei_brucei_20130619_rev_Project_3722	Q388X3	Pyruvate dehydrogenase E1 component alpha subunit, putative
29	9	31	0.178	1.13131	29	SwissProt.uniprot-Trypanosoma_brucei_brucei_20130619_rev_Project_3722	Q586V0	GTP binding protein, putative
37	5	50	0.178	1.13131	37	SwissProt.uniprot-Trypanosoma_brucei_brucei_20130619_rev_Project_3722	Q57WB2|Q57WB4	Tryparedoxin
3	2	9.7	0.177	1.13053	3	SwissProt.uniprot-Trypanosoma_brucei_brucei_20130619_rev_Project_3722	Q581T9	Putative uncharacterized protein
9	4	27.7	0.177	1.13053	9	SwissProt.uniprot-Trypanosoma_brucei_brucei_20130619_rev_Project_3722	Q382F7	Putative uncharacterized protein
3	2	3.3	0.176	1.12975	3	SwissProt.uniprot-Trypanosoma_brucei_brucei_20130619_rev_Project_3722	Q381C8	Putative uncharacterized protein
4	2	3	0.176	1.12975	4	SwissProt.uniprot-Trypanosoma_brucei_brucei_20130619_rev_Project_3722	Q580R6	Putative uncharacterized protein
10	7	3.9	0.176	1.12975	10	SwissProt.uniprot-Trypanosoma_brucei_brucei_20130619_rev_Project_3722	Q584H3	Putative uncharacterized protein
28	10	28.9	0.176	1.12975	28	SwissProt.uniprot-Trypanosoma_brucei_brucei_20130619_rev_Project_3722	Q383L0	Putative uncharacterized protein
3	3	6.1	0.174	1.12818	3	SwissProt.uniprot-Trypanosoma_brucei_brucei_20130619_rev_Project_3722	Q585M1	Bystin, putative
7	4	3.2	0.174	1.12818	7	SwissProt.uniprot-Trypanosoma_brucei_brucei_20130619_rev_Project_3722	Q4GYD3	Putative uncharacterized protein
34	13	22.6	0.174	1.12818	31	SwissProt.uniprot-Trypanosoma_brucei_brucei_20130619_rev_Project_3722	Q57WV1	Cytochrome P450, putative
31	21	17.1	0.174	1.12818	31	SwissProt.uniprot-Trypanosoma_brucei_brucei_20130619_rev_Project_3722	Q38DK9	Structural maintenance of chromosomes protein
3	3	2	0.173	1.1274	3	SwissProt.uniprot-Trypanosoma_brucei_brucei_20130619_rev_Project_3722	Q580I2	Putative uncharacterized protein
4	4	1.4	0.173	1.1274	4	SwissProt.uniprot-Trypanosoma_brucei_brucei_20130619_rev_Project_3722	Q38EZ3	Putative uncharacterized protein
5	5	5.3	0.173	1.1274	5	SwissProt.uniprot-Trypanosoma_brucei_brucei_20130619_rev_Project_3722	Q387U8	Putative uncharacterized protein
9	7	0.6	0.173	1.1274	9	SwissProt.uniprot-Trypanosoma_brucei_brucei_20130619_rev_Project_3722	Q38FR6	Mitotubule-associated protein Gb4, putative
12	3	3.5	0.173	1.1274	12	SwissProt.uniprot-Trypanosoma_brucei_brucei_20130619_rev_Project_3722	Q38A53	Putative uncharacterized protein
13	8	19.2	0.173	1.1274	13	SwissProt.uniprot-Trypanosoma_brucei_brucei_20130619_rev_Project_3722	Q586B9	Uncharacterized protein
17	8	32.2	0.173	1.1274	17	SwissProt.uniprot-Trypanosoma_brucei_brucei_20130619_rev_Project_3722	Q57Y40	Monoglyceride lipase, putative
40	21	41.5	0.173	1.1274	40	SwissProt.uniprot-Trypanosoma_brucei_brucei_20130619_rev_Project_3722	D6XGL4	Mitochondrial DNA polymerase beta
150	14	35.9	0.173	1.1274	148	SwissProt.uniprot-Trypanosoma_brucei_brucei_20130619_rev_Project_3722	Q4GYY6	Beta tubulin
12	4	16.2	0.172	1.12662	12	SwissProt.uniprot-Trypanosoma_brucei_brucei_20130619_rev_Project_3722	Q580L7	Putative uncharacterized protein
18	14	15.2	0.172	1.12662	18	SwissProt.uniprot-Trypanosoma_brucei_brucei_20130619_rev_Project_3722	Q38BY1	Putative uncharacterized protein
3	3	1.4	0.171	1.12584	3	SwissProt.uniprot-Trypanosoma_brucei_brucei_20130619_rev_Project_3722	Q57YF2	Putative uncharacterized protein
10	4	29.4	0.171	1.12584	10	SwissProt.uniprot-Trypanosoma_brucei_brucei_20130619_rev_Project_3722	Q57UN1	Putative uncharacterized protein
2	2	3.8	0.17	1.12506	2	SwissProt.uniprot-Trypanosoma_brucei_brucei_20130619_rev_Project_3722	Q57YD1	Protein kinase, putative
3	3	5.4	0.17	1.12506	3	SwissProt.uniprot-Trypanosoma_brucei_brucei_20130619_rev_Project_3722	Q386K9	Putative uncharacterized protein
5	5	3.4	0.17	1.12506	5	SwissProt.uniprot-Trypanosoma_brucei_brucei_20130619_rev_Project_3722	Q38DE8	Ubiquitin-activating enzyme E1, putative
6	4	7.5	0.17	1.12506	6	SwissProt.uniprot-Trypanosoma_brucei_brucei_20130619_rev_Project_3722	Q38EY2	Nucleosome assembly protein-like protein
12	10	11.4	0.169	1.12428	12	SwissProt.uniprot-Trypanosoma_brucei_brucei_20130619_rev_Project_3722	Q57X11	Recombination initiation protein NBS1, putative
5	3	3	0.167	1.12272	5	SwissProt.uniprot-Trypanosoma_brucei_brucei_20130619_rev_Project_3722	Q385V1	Kinesin, putative
5	3	3	0.166	1.12194	5	SwissProt.uniprot-Trypanosoma_brucei_brucei_20130619_rev_Project_3722	Q383W4	Putative uncharacterized protein
3	2	9.8	0.165	1.12117	3	SwissProt.uniprot-Trypanosoma_brucei_brucei_20130619_rev_Project_3722	Q580U5	Putative uncharacterized protein
11	10	15.4	0.165	1.12117	11	SwissProt.uniprot-Trypanosoma_brucei_brucei_20130619_rev_Project_3722	Q38BV2	Putative uncharacterized protein
3	2	0.7	0.164	1.12039	3	SwissProt.uniprot-Trypanosoma_brucei_brucei_20130619_rev_Project_3722	Q38A83	Putative uncharacterized protein
14	9	20.3	0.163	1.11961	14	SwissProt.uniprot-Trypanosoma_brucei_brucei_20130619_rev_Project_3722	Q38EJ2	Adenylosuccinate lyase, putative
24	13	41.7	0.163	1.11961	24	SwissProt.uniprot-Trypanosoma_brucei_brucei_20130619_rev_Project_3722	Q38BK6|Q38BK7	40S ribosomal protein S3a
154	16	55.2	0.163	1.11961	145	SwissProt.uniprot-Trypanosoma_brucei_brucei_20130619_rev_Project_3722	Q4GYY5	Alpha tubulin
7	2	1.2	0.162	1.11884	7	SwissProt.uniprot-Trypanosoma_brucei_brucei_20130619_rev_Project_3722	Q38FR5	Putative uncharacterized protein
15	9	9.1	0.162	1.11884	15	SwissProt.uniprot-Trypanosoma_brucei_brucei_20130619_rev_Project_3722	Q57Y68	Putative uncharacterized protein
13	8	14.7	0.161	1.11806	13	SwissProt.uniprot-Trypanosoma_brucei_brucei_20130619_rev_Project_3722	Q38ER6	Flavoprotein monooxygenase, putative
22	10	29.5	0.161	1.11806	22	SwissProt.uniprot-Trypanosoma_brucei_brucei_20130619_rev_Project_3722	Q57W25|Q57W24	Casein kinase, putative
15	6	54.5	0.16	1.11729	15	SwissProt.uniprot-Trypanosoma_brucei_brucei_20130619_rev_Project_3722	Q389E2	Putative uncharacterized protein
2	2	3	0.159	1.11651	2	SwissProt.uniprot-Trypanosoma_brucei_brucei_20130619_rev_Project_3722	Q384V5	Protein kinase, putative
2	2	0.5	0.159	1.11651	2	SwissProt.uniprot-Trypanosoma_brucei_brucei_20130619_rev_Project_3722	Q57WH1	Putative uncharacterized protein
13	8	7.4	0.158	1.11574	13	SwissProt.uniprot-Trypanosoma_brucei_brucei_20130619_rev_Project_3722	Q383M5	Putative uncharacterized protein
3	3	2.5	0.157	1.11497	3	SwissProt.uniprot-Trypanosoma_brucei_brucei_20130619_rev_Project_3722	Q57XG4	Putative uncharacterized protein
4	2	17	0.157	1.11497	4	SwissProt.uniprot-Trypanosoma_brucei_brucei_20130619_rev_Project_3722	Q38BR9	60S ribosomal proteins L38, putative
4	3	20.1	0.157	1.11497	4	SwissProt.uniprot-Trypanosoma_brucei_brucei_20130619_rev_Project_3722	Q580C1	50S ribosomal protein L14, putative
10	6	15.6	0.157	1.11497	10	SwissProt.uniprot-Trypanosoma_brucei_brucei_20130619_rev_Project_3722	Q585V9	Putative uncharacterized protein
11	8	13.4	0.157	1.11497	11	SwissProt.uniprot-Trypanosoma_brucei_brucei_20130619_rev_Project_3722	Q382L6	Putative uncharacterized protein
24	9	11.6	0.157	1.11497	24	SwissProt.uniprot-Trypanosoma_brucei_brucei_20130619_rev_Project_3722	Q585H2	Retrotransposon hot spot (RHS) protein, putative
51	30	44.1	0.157	1.11497	51	SwissProt.uniprot-Trypanosoma_brucei_brucei_20130619_rev_Project_3722	Q381H7	Putative uncharacterized protein
3	2	0.7	0.156	1.11419	3	SwissProt.uniprot-Trypanosoma_brucei_brucei_20130619_rev_Project_3722	Q38B79	Putative uncharacterized protein
5	3	1.7	0.156	1.11419	5	SwissProt.uniprot-Trypanosoma_brucei_brucei_20130619_rev_Project_3722	Q38AN2	Terminal uridylyltransferase 3, putative
7	4	8.3	0.156	1.11419	7	SwissProt.uniprot-Trypanosoma_brucei_brucei_20130619_rev_Project_3722	Q57WJ9	Chaperone protein DnaJ, putative
4	2	3.2	0.155	1.11342	4	SwissProt.uniprot-Trypanosoma_brucei_brucei_20130619_rev_Project_3722	Q38F53	Radical SAM domain protein, putative
11	4	2.5	0.155	1.11342	11	SwissProt.uniprot-Trypanosoma_brucei_brucei_20130619_rev_Project_3722	Q38BI0	Putative uncharacterized protein
19	9	50.4	0.155	1.11342	19	SwissProt.uniprot-Trypanosoma_brucei_brucei_20130619_rev_Project_3722	Q38FU8	Putative uncharacterized protein
26	10	31.5	0.155	1.11342	26	SwissProt.uniprot-Trypanosoma_brucei_brucei_20130619_rev_Project_3722	Q38FF7	Poly(A) export protein, putative
29	23	26.1	0.155	1.11342	29	SwissProt.uniprot-Trypanosoma_brucei_brucei_20130619_rev_Project_3722	Q57VI2	Kinesin, putative
8	6	1.4	0.154	1.11265	8	SwissProt.uniprot-Trypanosoma_brucei_brucei_20130619_rev_Project_3722	Q386H2	Putative uncharacterized protein
32	9	40.1	0.154	1.11265	32	SwissProt.uniprot-Trypanosoma_brucei_brucei_20130619_rev_Project_3722	Q383Q5	HslVU complex proteolytic subunit, putative
33	16	38.5	0.154	1.11265	32	SwissProt.uniprot-Trypanosoma_brucei_brucei_20130619_rev_Project_3722	Q57XR3	ATPase, putative
37	11	25.8	0.154	1.11265	37	SwissProt.uniprot-Trypanosoma_brucei_brucei_20130619_rev_Project_3722	Q586R1|Q586R0	Branched-chain amino acid aminotransferase, putative
445	50	50.2	0.154	1.11265	443	SwissProt.uniprot-Trypanosoma_brucei_brucei_20130619_rev_Project_3722	Q38EX6	Glutamate dehydrogenase
3	3	2.1	0.152	1.11111	3	SwissProt.uniprot-Trypanosoma_brucei_brucei_20130619_rev_Project_3722	Q583H5	DNA-directed RNA polymerase
3	3	1.6	0.152	1.11111	3	SwissProt.uniprot-Trypanosoma_brucei_brucei_20130619_rev_Project_3722	Q57VF5	Putative uncharacterized protein
8	7	6.8	0.152	1.11111	8	SwissProt.uniprot-Trypanosoma_brucei_brucei_20130619_rev_Project_3722	Q38D97	NADPH--cytochrome p450 reductase, putative
12	5	8.9	0.152	1.11111	12	SwissProt.uniprot-Trypanosoma_brucei_brucei_20130619_rev_Project_3722	Q389L0	Putative uncharacterized protein
15	7	20.2	0.152	1.11111	15	SwissProt.uniprot-Trypanosoma_brucei_brucei_20130619_rev_Project_3722	Q384E9	Putative uncharacterized protein
33	12	26.7	0.152	1.11111	33	SwissProt.uniprot-Trypanosoma_brucei_brucei_20130619_rev_Project_3722	Q387A0	Isovaleryl-coA dehydrogenase, putative
34	11	35.7	0.152	1.11111	34	SwissProt.uniprot-Trypanosoma_brucei_brucei_20130619_rev_Project_3722	Q57Y63	Chaperone protein DNAJ, putative
9	5	0.6	0.151	1.11034	9	SwissProt.uniprot-Trypanosoma_brucei_brucei_20130619_rev_Project_3722	Q384K3	Dynein heavy chain, putative
5	5	0.6	0.15	1.10957	5	SwissProt.uniprot-Trypanosoma_brucei_brucei_20130619_rev_Project_3722	Q381U3	Putative uncharacterized protein
14	7	6	0.15	1.10957	14	SwissProt.uniprot-Trypanosoma_brucei_brucei_20130619_rev_Project_3722	Q57XZ6	Putative uncharacterized protein
4	4	6.6	0.149	1.1088	4	SwissProt.uniprot-Trypanosoma_brucei_brucei_20130619_rev_Project_3722	Q386D8	Proteasome regulatory ATPase subunit 2
6	4	7.1	0.149	1.1088	6	SwissProt.uniprot-Trypanosoma_brucei_brucei_20130619_rev_Project_3722	Q380Y9	Chaperone protein DNAJ, putative
6	6	5.4	0.149	1.1088	6	SwissProt.uniprot-Trypanosoma_brucei_brucei_20130619_rev_Project_3722	Q57VU2	Protein kinase, putative
9	6	19.7	0.149	1.1088	9	SwissProt.uniprot-Trypanosoma_brucei_brucei_20130619_rev_Project_3722	Q38CG4	Putative uncharacterized protein
3	2	0.8	0.148	1.10803	3	SwissProt.uniprot-Trypanosoma_brucei_brucei_20130619_rev_Project_3722	Q38FU6	Putative uncharacterized protein
21	6	42.8	0.148	1.10803	21	SwissProt.uniprot-Trypanosoma_brucei_brucei_20130619_rev_Project_3722	Q38FY8	Putative uncharacterized protein
7	4	16.2	0.147	1.10726	7	SwissProt.uniprot-Trypanosoma_brucei_brucei_20130619_rev_Project_3722	Q385Z0	Putative uncharacterized protein
51	17	34.2	0.147	1.10726	51	SwissProt.uniprot-Trypanosoma_brucei_brucei_20130619_rev_Project_3722	Q580F9|Q580G0|Q580G2	Major surface protease gp63, putative
8	6	9.9	0.146	1.1065	8	SwissProt.uniprot-Trypanosoma_brucei_brucei_20130619_rev_Project_3722	Q584I6	Nucleoporin (NUP54/57), putative
16	8	23.1	0.146	1.1065	16	SwissProt.uniprot-Trypanosoma_brucei_brucei_20130619_rev_Project_3722	Q38FI3	Putative uncharacterized protein
2	2	1.4	0.145	1.10573	2	SwissProt.uniprot-Trypanosoma_brucei_brucei_20130619_rev_Project_3722	Q57YJ8	Cullin, putative
76	22	40	0.145	1.10573	75	SwissProt.uniprot-Trypanosoma_brucei_brucei_20130619_rev_Project_3722	Q385R3	Fumarate hydratase class I, putative
2	2	1.9	0.144	1.10496	2	SwissProt.uniprot-Trypanosoma_brucei_brucei_20130619_rev_Project_3722	Q38DG5	Protein kinase, putative
4	2	1.7	0.144	1.10496	4	SwissProt.uniprot-Trypanosoma_brucei_brucei_20130619_rev_Project_3722	Q387K5	Putative uncharacterized protein
8	5	25.1	0.144	1.10496	8	SwissProt.uniprot-Trypanosoma_brucei_brucei_20130619_rev_Project_3722	Q387F3	Putative uncharacterized protein
4	4	14	0.143	1.1042	4	SwissProt.uniprot-Trypanosoma_brucei_brucei_20130619_rev_Project_3722	Q38C14	Putative uncharacterized protein
28	18	25.9	0.143	1.1042	28	SwissProt.uniprot-Trypanosoma_brucei_brucei_20130619_rev_Project_3722	Q580L2	73 kDa paraflagellar rod protein
37	6	22.1	0.143	1.1042	32	SwissProt.uniprot-Trypanosoma_brucei_brucei_20130619_rev_Project_3722	Q381S0	1-acyl-sn-glycerol-3-phosphate acyltransferase protein, putative
77	40	13	0.143	1.1042	77	SwissProt.uniprot-Trypanosoma_brucei_brucei_20130619_rev_Project_3722	Q57Y62	Putative uncharacterized protein
3	2	3	0.142	1.10343	3	SwissProt.uniprot-Trypanosoma_brucei_brucei_20130619_rev_Project_3722	Q585Y0	Putative uncharacterized protein
5	3	12.1	0.142	1.10343	5	SwissProt.uniprot-Trypanosoma_brucei_brucei_20130619_rev_Project_3722	Q385Z3	Putative uncharacterized protein
85	23	28.2	0.142	1.10343	85	SwissProt.uniprot-Trypanosoma_brucei_brucei_20130619_rev_Project_3722	Q38CW7	Calcium motive p-type ATPase, putative
2	2	4.5	0.141	1.10267	2	SwissProt.uniprot-Trypanosoma_brucei_brucei_20130619_rev_Project_3722	Q381K2|Q381K0	Amino acid transporter, putative
27	9	10.3	0.141	1.10267	27	SwissProt.uniprot-Trypanosoma_brucei_brucei_20130619_rev_Project_3722	Q57W34	Oligosaccharyl transferase subunit, putative
9	3	6.6	0.14	1.10191	9	SwissProt.uniprot-Trypanosoma_brucei_brucei_20130619_rev_Project_3722	Q38CI6	ATP-dependent DEAD/H RNA helicase, putative
4	3	22.4	0.139	1.10114	4	SwissProt.uniprot-Trypanosoma_brucei_brucei_20130619_rev_Project_3722	Q584T4	Putative uncharacterized protein
4	4	8.5	0.139	1.10114	4	SwissProt.uniprot-Trypanosoma_brucei_brucei_20130619_rev_Project_3722	Q388L2	Tubulin tyrosine ligase protein, putative
47	22	30.2	0.139	1.10114	47	SwissProt.uniprot-Trypanosoma_brucei_brucei_20130619_rev_Project_3722	Q385P6	Chaperone protein DNAJ, putative
61	29	38	0.139	1.10114	61	SwissProt.uniprot-Trypanosoma_brucei_brucei_20130619_rev_Project_3722	Q386G2	Putative uncharacterized protein
6	4	8.3	0.138	1.10038	6	SwissProt.uniprot-Trypanosoma_brucei_brucei_20130619_rev_Project_3722	Q389Y1	Putative uncharacterized protein
10	7	9.2	0.138	1.10038	10	SwissProt.uniprot-Trypanosoma_brucei_brucei_20130619_rev_Project_3722	Q38DW1	Putative uncharacterized protein
37	21	15.1	0.138	1.10038	37	SwissProt.uniprot-Trypanosoma_brucei_brucei_20130619_rev_Project_3722	Q384T6	Pantothenate kinase subunit, putative
7	6	0.7	0.137	1.09962	7	SwissProt.uniprot-Trypanosoma_brucei_brucei_20130619_rev_Project_3722	Q586K5	Phosphatidylinositol kinase domain protein, putative
45	13	29.7	0.137	1.09962	45	SwissProt.uniprot-Trypanosoma_brucei_brucei_20130619_rev_Project_3722	Q38DE1	Chaperone protein DNAJ, putative
12	3	12.8	0.136	1.09885	12	SwissProt.uniprot-Trypanosoma_brucei_brucei_20130619_rev_Project_3722	Q38EH5	Putative uncharacterized protein
249	27	48.8	0.136	1.09885	248	SwissProt.uniprot-Trypanosoma_brucei_brucei_20130619_rev_Project_3722	Q38BS5	Delta-1-pyrroline-5-carboxylate dehydrogenase, putative
4	3	3.7	0.135	1.09809	4	SwissProt.uniprot-Trypanosoma_brucei_brucei_20130619_rev_Project_3722	Q387Z4	Putative uncharacterized protein
7	5	0.8	0.133	1.09657	5	SwissProt.uniprot-Trypanosoma_brucei_brucei_20130619_rev_Project_3722	Q384U3	Neurobeachin/beige protein, putative
8	3	13.5	0.133	1.09657	8	SwissProt.uniprot-Trypanosoma_brucei_brucei_20130619_rev_Project_3722	Q586Y1|Q586Y2	D-alanyl-glycyl endopeptidase-like protein
13	10	4.3	0.133	1.09657	13	SwissProt.uniprot-Trypanosoma_brucei_brucei_20130619_rev_Project_3722	Q38CE3	Putative uncharacterized protein
26	13	28.7	0.133	1.09657	26	SwissProt.uniprot-Trypanosoma_brucei_brucei_20130619_rev_Project_3722	Q385U0	Pyruvate dehydrogenase (Lipoamide) kinase, putative
40	15	14.1	0.133	1.09657	40	SwissProt.uniprot-Trypanosoma_brucei_brucei_20130619_rev_Project_3722	Q57W35	Oligosaccharyl transferase subunit, putative
2	2	2.6	0.132	1.09581	2	SwissProt.uniprot-Trypanosoma_brucei_brucei_20130619_rev_Project_3722	Q38DY7	Putative uncharacterized protein
6	3	0.6	0.132	1.09581	6	SwissProt.uniprot-Trypanosoma_brucei_brucei_20130619_rev_Project_3722	Q57VP9	Putative uncharacterized protein
10	7	11.2	0.132	1.09581	10	SwissProt.uniprot-Trypanosoma_brucei_brucei_20130619_rev_Project_3722	Q38A67	Putative uncharacterized protein
13	9	6.6	0.131	1.09505	13	SwissProt.uniprot-Trypanosoma_brucei_brucei_20130619_rev_Project_3722	Q38DX1	Putative uncharacterized protein
14	7	10.7	0.131	1.09505	14	SwissProt.uniprot-Trypanosoma_brucei_brucei_20130619_rev_Project_3722	Q57V69	Putative uncharacterized protein
21	8	2.5	0.13	1.09429	21	SwissProt.uniprot-Trypanosoma_brucei_brucei_20130619_rev_Project_3722	Q387D8	Putative uncharacterized protein
5	3	15.8	0.129	1.09354	5	SwissProt.uniprot-Trypanosoma_brucei_brucei_20130619_rev_Project_3722	Q38DN9	60S ribosomal protein L27a
15	8	21	0.129	1.09354	15	SwissProt.uniprot-Trypanosoma_brucei_brucei_20130619_rev_Project_3722	Q385R5	Putative uncharacterized protein
25	10	40.3	0.129	1.09354	25	SwissProt.uniprot-Trypanosoma_brucei_brucei_20130619_rev_Project_3722	Q57VE7	Putative uncharacterized protein
4	3	2.9	0.128	1.09278	4	SwissProt.uniprot-Trypanosoma_brucei_brucei_20130619_rev_Project_3722	Q57YG9	Putative uncharacterized protein
2	2	1.5	0.127	1.09202	2	SwissProt.uniprot-Trypanosoma_brucei_brucei_20130619_rev_Project_3722	Q382T0	Putative uncharacterized protein
2	2	7.8	0.127	1.09202	2	SwissProt.uniprot-Trypanosoma_brucei_brucei_20130619_rev_Project_3722	Q389K1	60S ribosomal protein L6, putative
8	7	2.7	0.127	1.09202	8	SwissProt.uniprot-Trypanosoma_brucei_brucei_20130619_rev_Project_3722	Q57XH9|Q57YD7	Putative uncharacterized protein
2	2	3	0.125	1.09051	2	SwissProt.uniprot-Trypanosoma_brucei_brucei_20130619_rev_Project_3722	Q581U8	DNA topoisomerase IB, large subunit
3	3	4.4	0.125	1.09051	3	SwissProt.uniprot-Trypanosoma_brucei_brucei_20130619_rev_Project_3722	Q38B11|Q38B10	Protein kinase, putative
5	3	22.9	0.125	1.09051	5	SwissProt.uniprot-Trypanosoma_brucei_brucei_20130619_rev_Project_3722	Q580J4	Putative uncharacterized protein
32	5	21.1	0.125	1.09051	32	SwissProt.uniprot-Trypanosoma_brucei_brucei_20130619_rev_Project_3722	Q38DX9	Mitochondrial carrier protein, putative
3	3	8.1	0.124	1.08975	3	SwissProt.uniprot-Trypanosoma_brucei_brucei_20130619_rev_Project_3722	Q384L5	Putative uncharacterized protein
4	4	3.4	0.124	1.08975	4	SwissProt.uniprot-Trypanosoma_brucei_brucei_20130619_rev_Project_3722	Q383A1	DNA repair and recombination helicase protein PIF1, putative
12	7	1.1	0.124	1.08975	12	SwissProt.uniprot-Trypanosoma_brucei_brucei_20130619_rev_Project_3722	Q585U4	Dynein heavy chain, putative
13	6	15.7	0.124	1.08975	13	SwissProt.uniprot-Trypanosoma_brucei_brucei_20130619_rev_Project_3722	Q38F77	Putative uncharacterized protein
50	25	24.3	0.124	1.08975	50	SwissProt.uniprot-Trypanosoma_brucei_brucei_20130619_rev_Project_3722	Q581Z6	Pitrilysin-like metalloprotease
13	6	16.2	0.123	1.089	13	SwissProt.uniprot-Trypanosoma_brucei_brucei_20130619_rev_Project_3722	Q57TT1	Putative uncharacterized protein
87	24	46.4	0.123	1.089	86	SwissProt.uniprot-Trypanosoma_brucei_brucei_20130619_rev_Project_3722	Q385M3	Malic enzyme
5	3	7.9	0.122	1.08824	5	SwissProt.uniprot-Trypanosoma_brucei_brucei_20130619_rev_Project_3722	Q57VZ1	Mitochondrial carrier protein, putative
6	4	2.3	0.121	1.08749	6	SwissProt.uniprot-Trypanosoma_brucei_brucei_20130619_rev_Project_3722	Q57W19	Putative uncharacterized protein
10	6	5.2	0.121	1.08749	10	SwissProt.uniprot-Trypanosoma_brucei_brucei_20130619_rev_Project_3722	Q388X1	Putative uncharacterized protein
2	2	2.6	0.119	1.08598	2	SwissProt.uniprot-Trypanosoma_brucei_brucei_20130619_rev_Project_3722	Q581Z9	TRNA-methyl transferase, putative
16	9	10.1	0.119	1.08598	16	SwissProt.uniprot-Trypanosoma_brucei_brucei_20130619_rev_Project_3722	Q384L8	DNA repair protein, putative
21	12	18.7	0.118	1.08523	21	SwissProt.uniprot-Trypanosoma_brucei_brucei_20130619_rev_Project_3722	Q584R7	Putative uncharacterized protein
114	52	31.2	0.118	1.08523	114	SwissProt.uniprot-Trypanosoma_brucei_brucei_20130619_rev_Project_3722	Q4GYE7	Putative uncharacterized protein
3	3	25.8	0.117	1.08448	3	SwissProt.uniprot-Trypanosoma_brucei_brucei_20130619_rev_Project_3722	Q57VF7	Putative uncharacterized protein
3	3	7.3	0.117	1.08448	3	SwissProt.uniprot-Trypanosoma_brucei_brucei_20130619_rev_Project_3722	Q583J3	RuvB-like DNA helicase, putative
4	2	6.1	0.116	1.08373	4	SwissProt.uniprot-Trypanosoma_brucei_brucei_20130619_rev_Project_3722	Q384H6	Putative uncharacterized protein
21	12	13.7	0.116	1.08373	21	SwissProt.uniprot-Trypanosoma_brucei_brucei_20130619_rev_Project_3722	Q381S8	Putative uncharacterized protein
26	11	35.1	0.116	1.08373	26	SwissProt.uniprot-Trypanosoma_brucei_brucei_20130619_rev_Project_3722	Q38E81	Putative uncharacterized protein
32	17	31.4	0.116	1.08373	32	SwissProt.uniprot-Trypanosoma_brucei_brucei_20130619_rev_Project_3722	Q386S3	Phenylalanyl-tRNA synthetase, putative
2	2	0.7	0.115	1.08298	2	SwissProt.uniprot-Trypanosoma_brucei_brucei_20130619_rev_Project_3722	Q4GYR1	Separase, putative: cysteine peptidase, Clan CD, family C50, putative
4	4	12.8	0.114	1.08222	4	SwissProt.uniprot-Trypanosoma_brucei_brucei_20130619_rev_Project_3722	Q585V0	3-oxoacyl-(Acyl-carrier protein) reductase, putative
9	8	16.6	0.114	1.08222	9	SwissProt.uniprot-Trypanosoma_brucei_brucei_20130619_rev_Project_3722	Q57XR0	Double-strand-break repair protein rad21 homolog, putative
10	4	3.3	0.113	1.08147	10	SwissProt.uniprot-Trypanosoma_brucei_brucei_20130619_rev_Project_3722	Q57Z64	Putative uncharacterized protein
2	2	7.5	0.112	1.08073	2	SwissProt.uniprot-Trypanosoma_brucei_brucei_20130619_rev_Project_3722	Q38A38	Putative uncharacterized protein
6	4	12.9	0.112	1.08073	6	SwissProt.uniprot-Trypanosoma_brucei_brucei_20130619_rev_Project_3722	Q57YL3	Putative uncharacterized protein
11	8	6.8	0.112	1.08073	11	SwissProt.uniprot-Trypanosoma_brucei_brucei_20130619_rev_Project_3722	Q384P7	Putative uncharacterized protein
5	3	6.7	0.111	1.07998	5	SwissProt.uniprot-Trypanosoma_brucei_brucei_20130619_rev_Project_3722	Q57VD2	Protoheme IX farnesyltransferase, mitochondrial
11	8	8.9	0.111	1.07998	11	SwissProt.uniprot-Trypanosoma_brucei_brucei_20130619_rev_Project_3722	Q38BU9	Translation factor GUF1 homolog, mitochondrial
14	4	6.3	0.111	1.07998	15	SwissProt.uniprot-Trypanosoma_brucei_brucei_20130619_rev_Project_3722	Q57V81|Q57V82|Q57V85|Q57V83|Q57V84|Q57V87|Q57V86	Amino acid transporter, putative
32	22	13.8	0.111	1.07998	32	SwissProt.uniprot-Trypanosoma_brucei_brucei_20130619_rev_Project_3722	Q583M5	Putative uncharacterized protein
4	3	16.7	0.11	1.07923	4	SwissProt.uniprot-Trypanosoma_brucei_brucei_20130619_rev_Project_3722	Q583K7	Ribosomal protein S19, putative
6	4	1.9	0.11	1.07923	6	SwissProt.uniprot-Trypanosoma_brucei_brucei_20130619_rev_Project_3722	Q386M7	Putative uncharacterized protein
6	6	18.4	0.11	1.07923	6	SwissProt.uniprot-Trypanosoma_brucei_brucei_20130619_rev_Project_3722	Q585Y7	Replication factor C, subunit 2, putative
11	4	29.1	0.11	1.07923	11	SwissProt.uniprot-Trypanosoma_brucei_brucei_20130619_rev_Project_3722	Q38AM9	40S ribosomal protein S24
13	8	22	0.11	1.07923	13	SwissProt.uniprot-Trypanosoma_brucei_brucei_20130619_rev_Project_3722	Q385F4	Putative uncharacterized protein
20	7	17.1	0.11	1.07923	20	SwissProt.uniprot-Trypanosoma_brucei_brucei_20130619_rev_Project_3722	Q387X1	Putative uncharacterized protein
5	3	5	0.109	1.07848	5	SwissProt.uniprot-Trypanosoma_brucei_brucei_20130619_rev_Project_3722	Q57XP6	Putative uncharacterized protein
6	3	7.8	0.109	1.07848	6	SwissProt.uniprot-Trypanosoma_brucei_brucei_20130619_rev_Project_3722	Q386F1	Nucleobase/nucleoside transporter 8.1
7	5	3.7	0.109	1.07848	7	SwissProt.uniprot-Trypanosoma_brucei_brucei_20130619_rev_Project_3722	Q389G5	Pumillio RNA binding protein, putative
36	13	30.3	0.109	1.07848	36	SwissProt.uniprot-Trypanosoma_brucei_brucei_20130619_rev_Project_3722	Q583M9	Aldehyde dehydrogenase
6	6	8	0.108	1.07773	6	SwissProt.uniprot-Trypanosoma_brucei_brucei_20130619_rev_Project_3722	Q38C70	ATP-dependent DEAD/H RNA helicase, putative
377	16	45.4	0.108	1.07773	377	SwissProt.uniprot-Trypanosoma_brucei_brucei_20130619_rev_Project_3722	Q57XD5	3-ketoacyl-CoA thiolase, putative
2	2	22.4	0.107	1.07699	2	SwissProt.uniprot-Trypanosoma_brucei_brucei_20130619_rev_Project_3722	Q38AT9	Dynein light chain, putative
4	4	3.7	0.107	1.07699	4	SwissProt.uniprot-Trypanosoma_brucei_brucei_20130619_rev_Project_3722	Q387A9	Putative uncharacterized protein
8	5	1.4	0.107	1.07699	8	SwissProt.uniprot-Trypanosoma_brucei_brucei_20130619_rev_Project_3722	Q38CX0	Ankyrin-repeat protein, putative
416	18	47	0.107	1.07699	416	SwissProt.uniprot-Trypanosoma_brucei_brucei_20130619_rev_Project_3722	Q38AM2	Succinyl-CoA ligase [GDP-forming] beta-chain, putative
3	3	2.8	0.106	1.07624	3	SwissProt.uniprot-Trypanosoma_brucei_brucei_20130619_rev_Project_3722	Q587G4	Uncharacterized protein
18	7	14.7	0.106	1.07624	18	SwissProt.uniprot-Trypanosoma_brucei_brucei_20130619_rev_Project_3722	Q385T4	Putative uncharacterized protein
31	6	33.7	0.106	1.07624	31	SwissProt.uniprot-Trypanosoma_brucei_brucei_20130619_rev_Project_3722	Q57U26	Peptidyl-prolyl cis-trans isomerase
4	3	1.2	0.104	1.07475	4	SwissProt.uniprot-Trypanosoma_brucei_brucei_20130619_rev_Project_3722	Q385L9	Synaptojanin (N-terminal domain), putative
8	4	12.6	0.104	1.07475	8	SwissProt.uniprot-Trypanosoma_brucei_brucei_20130619_rev_Project_3722	Q57TV3	Putative uncharacterized protein
83	49	45.2	0.104	1.07475	83	SwissProt.uniprot-Trypanosoma_brucei_brucei_20130619_rev_Project_3722	Q583I5	Putative uncharacterized protein
153	36	34.3	0.104	1.07475	153	SwissProt.uniprot-Trypanosoma_brucei_brucei_20130619_rev_Project_3722	Q57Z55	Calcium-translocating P-type ATPase
3	2	3.6	0.103	1.074	3	SwissProt.uniprot-Trypanosoma_brucei_brucei_20130619_rev_Project_3722	Q57VD7	Putative uncharacterized protein
4	3	3.5	0.103	1.074	4	SwissProt.uniprot-Trypanosoma_brucei_brucei_20130619_rev_Project_3722	Q57U25	Leucine-rich repeat protein (LRRP), putative
7	4	9.2	0.103	1.074	7	SwissProt.uniprot-Trypanosoma_brucei_brucei_20130619_rev_Project_3722	Q57XJ4	Putative uncharacterized protein
37	16	16.2	0.103	1.074	37	SwissProt.uniprot-Trypanosoma_brucei_brucei_20130619_rev_Project_3722	Q38C52	DNA topoisomerase IA, putative
2	2	2.7	0.102	1.07326	2	SwissProt.uniprot-Trypanosoma_brucei_brucei_20130619_rev_Project_3722	Q381I3	Proteasome regulatory non-ATP-ase subunit 7
3	3	3.6	0.102	1.07326	3	SwissProt.uniprot-Trypanosoma_brucei_brucei_20130619_rev_Project_3722	Q57ZP5	Putative uncharacterized protein
26	7	17.4	0.102	1.07326	26	SwissProt.uniprot-Trypanosoma_brucei_brucei_20130619_rev_Project_3722	Q57UK9	Putative uncharacterized protein
35	21	23.3	0.102	1.07326	35	SwissProt.uniprot-Trypanosoma_brucei_brucei_20130619_rev_Project_3722	Q388F1	Protein SEY1 homolog
4	2	4.2	0.101	1.07252	4	SwissProt.uniprot-Trypanosoma_brucei_brucei_20130619_rev_Project_3722	Q57V18	Leucine-rich repeat protein (LRRP), putative
7	6	8.1	0.1	1.07177	7	SwissProt.uniprot-Trypanosoma_brucei_brucei_20130619_rev_Project_3722	Q582W0	Pumilio/PUF RNA binding protein 8, putative
13	7	4.4	0.1	1.07177	13	SwissProt.uniprot-Trypanosoma_brucei_brucei_20130619_rev_Project_3722	Q38A05	Putative uncharacterized protein
19	11	18.6	0.1	1.07177	19	SwissProt.uniprot-Trypanosoma_brucei_brucei_20130619_rev_Project_3722	Q383E7	Putative uncharacterized protein
3	2	3.7	0.099	1.07103	3	SwissProt.uniprot-Trypanosoma_brucei_brucei_20130619_rev_Project_3722	Q38C20	Putative uncharacterized protein
4	4	0.4	0.099	1.07103	4	SwissProt.uniprot-Trypanosoma_brucei_brucei_20130619_rev_Project_3722	Q57U46	Putative uncharacterized protein
37	6	14.9	0.099	1.07103	37	SwissProt.uniprot-Trypanosoma_brucei_brucei_20130619_rev_Project_3722	Q585R7|Q585R9	Peptidyl-prolyl cis-trans isomerase
128	41	45.8	0.099	1.07103	128	SwissProt.uniprot-Trypanosoma_brucei_brucei_20130619_rev_Project_3722	Q587G1	ATP-dependent Clp protease subunit, heat shock protein 78 (HSP78), putative
7	5	7.2	0.098	1.07029	7	SwissProt.uniprot-Trypanosoma_brucei_brucei_20130619_rev_Project_3722	Q57X14	Putative uncharacterized protein
8	6	27.2	0.098	1.07029	8	SwissProt.uniprot-Trypanosoma_brucei_brucei_20130619_rev_Project_3722	Q583Z0	Putative uncharacterized protein
13	7	40.6	0.098	1.07029	13	SwissProt.uniprot-Trypanosoma_brucei_brucei_20130619_rev_Project_3722	Q381G4	Putative uncharacterized protein
3	3	2.1	0.096	1.06881	3	SwissProt.uniprot-Trypanosoma_brucei_brucei_20130619_rev_Project_3722	Q381E0	Putative uncharacterized protein
4	4	7.5	0.096	1.06881	4	SwissProt.uniprot-Trypanosoma_brucei_brucei_20130619_rev_Project_3722	Q389K8	Putative uncharacterized protein
5	5	6.3	0.096	1.06881	5	SwissProt.uniprot-Trypanosoma_brucei_brucei_20130619_rev_Project_3722	Q386E7	Adenylosuccinate synthetase
6	4	10.4	0.096	1.06881	6	SwissProt.uniprot-Trypanosoma_brucei_brucei_20130619_rev_Project_3722	Q388M6	60S ribosomal protein L7, putative
6	4	20.2	0.096	1.06881	6	SwissProt.uniprot-Trypanosoma_brucei_brucei_20130619_rev_Project_3722	Q386B2	Putative uncharacterized protein
8	3	3.6	0.096	1.06881	8	SwissProt.uniprot-Trypanosoma_brucei_brucei_20130619_rev_Project_3722	Q385S4	AAA ATPase, putative
15	8	22	0.096	1.06881	15	SwissProt.uniprot-Trypanosoma_brucei_brucei_20130619_rev_Project_3722	Q57YD0	Putative uncharacterized protein
10	2	20.2	0.095	1.06807	10	SwissProt.uniprot-Trypanosoma_brucei_brucei_20130619_rev_Project_3722	Q38EF7|Q38EG3|Q38EG6	Putative uncharacterized protein
37	15	28.7	0.094	1.06733	37	SwissProt.uniprot-Trypanosoma_brucei_brucei_20130619_rev_Project_3722	Q586V8	Mitochondrial processing peptidase alpha subunit, putative
3	2	2.7	0.092	1.06585	3	SwissProt.uniprot-Trypanosoma_brucei_brucei_20130619_rev_Project_3722	Q4GYU8	Lipase-like protein, putative
11	8	3.3	0.092	1.06585	11	SwissProt.uniprot-Trypanosoma_brucei_brucei_20130619_rev_Project_3722	Q380Z7	Putative uncharacterized protein
5	3	4.1	0.091	1.06511	5	SwissProt.uniprot-Trypanosoma_brucei_brucei_20130619_rev_Project_3722	Q57ZF7	Putative uncharacterized protein
5	4	28.8	0.091	1.06511	5	SwissProt.uniprot-Trypanosoma_brucei_brucei_20130619_rev_Project_3722	Q57Z74	Putative uncharacterized protein
4	4	7	0.09	1.06437	4	SwissProt.uniprot-Trypanosoma_brucei_brucei_20130619_rev_Project_3722	Q38F55	Putative uncharacterized protein
8	6	5.5	0.09	1.06437	8	SwissProt.uniprot-Trypanosoma_brucei_brucei_20130619_rev_Project_3722	Q382B8	Putative uncharacterized protein
2	2	6.8	0.089	1.06363	2	SwissProt.uniprot-Trypanosoma_brucei_brucei_20130619_rev_Project_3722	Q4FKC0	Methionine aminopeptidase
2	2	5.9	0.089	1.06363	2	SwissProt.uniprot-Trypanosoma_brucei_brucei_20130619_rev_Project_3722	Q587D4	Putative uncharacterized protein
16	9	21.8	0.089	1.06363	16	SwissProt.uniprot-Trypanosoma_brucei_brucei_20130619_rev_Project_3722	Q38D73	Putative uncharacterized protein
2	2	3	0.088	1.0629	2	SwissProt.uniprot-Trypanosoma_brucei_brucei_20130619_rev_Project_3722	Q385G2	Putative uncharacterized protein
5	3	4	0.088	1.0629	5	SwissProt.uniprot-Trypanosoma_brucei_brucei_20130619_rev_Project_3722	Q580F8	Putative uncharacterized protein
22	10	30.6	0.088	1.0629	22	SwissProt.uniprot-Trypanosoma_brucei_brucei_20130619_rev_Project_3722	Q38AU5	Chaperone protein DNAJ, putative
9	8	5.8	0.087	1.06216	9	SwissProt.uniprot-Trypanosoma_brucei_brucei_20130619_rev_Project_3722	Q38D19	Ubiquitin carboxyl-terminal hydrolase
13	9	16.5	0.087	1.06216	13	SwissProt.uniprot-Trypanosoma_brucei_brucei_20130619_rev_Project_3722	Q383Z3	Prenyltransferase, putative
13	11	5.8	0.087	1.06216	13	SwissProt.uniprot-Trypanosoma_brucei_brucei_20130619_rev_Project_3722	Q387T9	Putative uncharacterized protein
15	5	7.4	0.087	1.06216	15	SwissProt.uniprot-Trypanosoma_brucei_brucei_20130619_rev_Project_3722	Q381N2	C-14 sterol reductase, putative
92	55	12.2	0.087	1.06216	92	SwissProt.uniprot-Trypanosoma_brucei_brucei_20130619_rev_Project_3722	Q57WE8	Putative uncharacterized protein
13	9	28	0.086	1.06142	14	SwissProt.uniprot-Trypanosoma_brucei_brucei_20130619_rev_Project_3722	Q38CX3|Q38CL9	40S ribosomal protein S6
36	13	29.1	0.086	1.06142	36	SwissProt.uniprot-Trypanosoma_brucei_brucei_20130619_rev_Project_3722	Q38DW6	Putative uncharacterized protein
59	29	40.5	0.086	1.06142	59	SwissProt.uniprot-Trypanosoma_brucei_brucei_20130619_rev_Project_3722	Q57XN3	Putative uncharacterized protein
4	4	9.3	0.085	1.06069	4	SwissProt.uniprot-Trypanosoma_brucei_brucei_20130619_rev_Project_3722	D6XJX8	DNA ligase, putative
6	5	7.9	0.085	1.06069	6	SwissProt.uniprot-Trypanosoma_brucei_brucei_20130619_rev_Project_3722	Q582B7	Putative uncharacterized protein
7	4	7.1	0.085	1.06069	7	SwissProt.uniprot-Trypanosoma_brucei_brucei_20130619_rev_Project_3722	Q385X5	Putative uncharacterized protein
98	7	47.5	0.085	1.06069	98	SwissProt.uniprot-Trypanosoma_brucei_brucei_20130619_rev_Project_3722	Q384M8	Mitochondrial RNA binding protein
5	2	4.9	0.083	1.05922	5	SwissProt.uniprot-Trypanosoma_brucei_brucei_20130619_rev_Project_3722	Q38AM1	Putative uncharacterized protein
14	7	15.7	0.083	1.05922	14	SwissProt.uniprot-Trypanosoma_brucei_brucei_20130619_rev_Project_3722	Q387U3	Mitochondrial carrier protein, putative
5	4	15.1	0.082	1.05848	5	SwissProt.uniprot-Trypanosoma_brucei_brucei_20130619_rev_Project_3722	Q38B41	Putative uncharacterized protein
6	3	2.4	0.082	1.05848	6	SwissProt.uniprot-Trypanosoma_brucei_brucei_20130619_rev_Project_3722	Q587E4	DNA ligase
6	4	14	0.082	1.05848	6	SwissProt.uniprot-Trypanosoma_brucei_brucei_20130619_rev_Project_3722	Q383X4	Replication factor C, subunit 4, putative
36	17	31.4	0.082	1.05848	36	SwissProt.uniprot-Trypanosoma_brucei_brucei_20130619_rev_Project_3722	Q38AY7	Aldehyde dehydrogenase, putative
10	6	21.3	0.081	1.05775	10	SwissProt.uniprot-Trypanosoma_brucei_brucei_20130619_rev_Project_3722	Q383D9	Putative uncharacterized protein
13	10	13.5	0.081	1.05775	13	SwissProt.uniprot-Trypanosoma_brucei_brucei_20130619_rev_Project_3722	Q38EU0	Putative uncharacterized protein
15	9	10.3	0.081	1.05775	15	SwissProt.uniprot-Trypanosoma_brucei_brucei_20130619_rev_Project_3722	Q586I1	Putative uncharacterized protein
23	11	7.4	0.081	1.05775	23	SwissProt.uniprot-Trypanosoma_brucei_brucei_20130619_rev_Project_3722	Q584J4	Putative uncharacterized protein
2	2	20.6	0.08	1.05702	2	SwissProt.uniprot-Trypanosoma_brucei_brucei_20130619_rev_Project_3722	Q382W1	Putative uncharacterized protein
14	10	15.4	0.08	1.05702	14	SwissProt.uniprot-Trypanosoma_brucei_brucei_20130619_rev_Project_3722	Q587D7	Calmodulin, putative
18	11	2.1	0.08	1.05702	18	SwissProt.uniprot-Trypanosoma_brucei_brucei_20130619_rev_Project_3722	Q38BI3	Putative uncharacterized protein
6	4	3.7	0.079	1.05629	6	SwissProt.uniprot-Trypanosoma_brucei_brucei_20130619_rev_Project_3722	Q386Q1	Putative uncharacterized protein
24	18	22.3	0.079	1.05629	24	SwissProt.uniprot-Trypanosoma_brucei_brucei_20130619_rev_Project_3722	Q38FE6	Putative uncharacterized protein
3	3	2.4	0.078	1.05555	3	SwissProt.uniprot-Trypanosoma_brucei_brucei_20130619_rev_Project_3722	Q57ZP6	Putative uncharacterized protein
10	4	16	0.078	1.05555	10	SwissProt.uniprot-Trypanosoma_brucei_brucei_20130619_rev_Project_3722	Q57XE9	Putative uncharacterized protein
27	9	24.9	0.078	1.05555	27	SwissProt.uniprot-Trypanosoma_brucei_brucei_20130619_rev_Project_3722	Q57ZY8	Putative uncharacterized protein
29	22	17.3	0.078	1.05555	29	SwissProt.uniprot-Trypanosoma_brucei_brucei_20130619_rev_Project_3722	Q57UB5	Structural maintenance of chromosome 3, putative
2	2	4.4	0.077	1.05482	2	SwissProt.uniprot-Trypanosoma_brucei_brucei_20130619_rev_Project_3722	Q57XN4	Tyrosyl-tRNA synthetase, putative
2	2	2	0.076	1.05409	2	SwissProt.uniprot-Trypanosoma_brucei_brucei_20130619_rev_Project_3722	Q38FM9	Putative uncharacterized protein
3	3	7.9	0.076	1.05409	3	SwissProt.uniprot-Trypanosoma_brucei_brucei_20130619_rev_Project_3722	Q585L9	Putative uncharacterized protein
3	2	2.7	0.075	1.05336	3	SwissProt.uniprot-Trypanosoma_brucei_brucei_20130619_rev_Project_3722	Q57ZB2	Putative uncharacterized protein
45	16	35.2	0.075	1.05336	44	SwissProt.uniprot-Trypanosoma_brucei_brucei_20130619_rev_Project_3722	Q38F91	Mitochondrial processing peptide beta subunit, putative
6	3	5.7	0.074	1.05263	6	SwissProt.uniprot-Trypanosoma_brucei_brucei_20130619_rev_Project_3722	Q57Y91	Putative uncharacterized protein
9	2	8.3	0.074	1.05263	9	SwissProt.uniprot-Trypanosoma_brucei_brucei_20130619_rev_Project_3722	Q580E7	Putative uncharacterized protein
9	9	5.6	0.074	1.05263	9	SwissProt.uniprot-Trypanosoma_brucei_brucei_20130619_rev_Project_3722	Q382H0	Putative uncharacterized protein
34	16	30.8	0.073	1.0519	34	SwissProt.uniprot-Trypanosoma_brucei_brucei_20130619_rev_Project_3722	Q580K3	Dihydrolipoamide dehydrogenase, putative
2	2	1.2	0.072	1.05117	2	SwissProt.uniprot-Trypanosoma_brucei_brucei_20130619_rev_Project_3722	Q389F7	Putative uncharacterized protein
4	4	7.1	0.072	1.05117	4	SwissProt.uniprot-Trypanosoma_brucei_brucei_20130619_rev_Project_3722	Q586Y9	Mitogen-activated protein kinase 5, putative
22	12	28.7	0.072	1.05117	22	SwissProt.uniprot-Trypanosoma_brucei_brucei_20130619_rev_Project_3722	Q57YQ3	Putative uncharacterized protein
2	2	6.2	0.071	1.05044	2	SwissProt.uniprot-Trypanosoma_brucei_brucei_20130619_rev_Project_3722	Q57YZ9	NAD-dependent protein deacetylase SIR2rp2
2	2	2.2	0.071	1.05044	2	SwissProt.uniprot-Trypanosoma_brucei_brucei_20130619_rev_Project_3722	Q57VH5	Variant surface glycoprotein (VSG)-related, putative
5	2	1.2	0.071	1.05044	5	SwissProt.uniprot-Trypanosoma_brucei_brucei_20130619_rev_Project_3722	Q38D75	Putative uncharacterized protein
7	4	16.2	0.071	1.05044	7	SwissProt.uniprot-Trypanosoma_brucei_brucei_20130619_rev_Project_3722	Q38AI8	Putative uncharacterized protein
14	8	17.5	0.071	1.05044	14	SwissProt.uniprot-Trypanosoma_brucei_brucei_20130619_rev_Project_3722	Q387C3	Putative uncharacterized protein
34	13	23.2	0.071	1.05044	34	SwissProt.uniprot-Trypanosoma_brucei_brucei_20130619_rev_Project_3722	Q38AA0	Putative uncharacterized protein
6	3	4.2	0.07	1.04972	6	SwissProt.uniprot-Trypanosoma_brucei_brucei_20130619_rev_Project_3722	Q57ZF8	Putative uncharacterized protein
6	6	4.8	0.07	1.04972	6	SwissProt.uniprot-Trypanosoma_brucei_brucei_20130619_rev_Project_3722	Q383B5	Putative uncharacterized protein
9	4	4.8	0.07	1.04972	9	SwissProt.uniprot-Trypanosoma_brucei_brucei_20130619_rev_Project_3722	Q387W0	ABC transporter, putative
10	6	10.6	0.07	1.04972	10	SwissProt.uniprot-Trypanosoma_brucei_brucei_20130619_rev_Project_3722	Q388U5	Protein kinase A catalytic subunit
34	21	34.7	0.07	1.04972	34	SwissProt.uniprot-Trypanosoma_brucei_brucei_20130619_rev_Project_3722	Q57ZQ9	Putative uncharacterized protein
3	3	4.8	0.069	1.04899	3	SwissProt.uniprot-Trypanosoma_brucei_brucei_20130619_rev_Project_3722	Q38BN8	Putative uncharacterized protein
13	8	16.6	0.069	1.04899	13	SwissProt.uniprot-Trypanosoma_brucei_brucei_20130619_rev_Project_3722	Q381E6	Kinetoplast DNA-associated protein, putative
17	14	28.3	0.069	1.04899	17	SwissProt.uniprot-Trypanosoma_brucei_brucei_20130619_rev_Project_3722	Q383U0	Signal recognition particle receptor alpha subunit, putative
36	11	41.2	0.068	1.04826	36	SwissProt.uniprot-Trypanosoma_brucei_brucei_20130619_rev_Project_3722	Q38EX7	Farnesyl pyrophosphate synthetase, putative
3	2	7.2	0.067	1.04754	3	SwissProt.uniprot-Trypanosoma_brucei_brucei_20130619_rev_Project_3722	Q38B58|Q38B56	60S ribosomal protein L24, putative
38	16	26.5	0.067	1.04754	38	SwissProt.uniprot-Trypanosoma_brucei_brucei_20130619_rev_Project_3722	Q582Q9|Q582R3	Dynamin, putative
6	3	13.7	0.066	1.04681	6	SwissProt.uniprot-Trypanosoma_brucei_brucei_20130619_rev_Project_3722	Q582P6	Ubiquinone biosynthesis protein COQ7 homolog, putative
6	5	5.2	0.066	1.04681	6	SwissProt.uniprot-Trypanosoma_brucei_brucei_20130619_rev_Project_3722	Q385C9	Kinesin, putative
9	6	3.5	0.066	1.04681	9	SwissProt.uniprot-Trypanosoma_brucei_brucei_20130619_rev_Project_3722	Q383F0	Putative uncharacterized protein
3	2	1	0.065	1.04608	3	SwissProt.uniprot-Trypanosoma_brucei_brucei_20130619_rev_Project_3722	Q387Y7	Putative uncharacterized protein
15	11	16.1	0.065	1.04608	15	SwissProt.uniprot-Trypanosoma_brucei_brucei_20130619_rev_Project_3722	Q583W2	Putative uncharacterized protein
36	15	32.4	0.065	1.04608	36	SwissProt.uniprot-Trypanosoma_brucei_brucei_20130619_rev_Project_3722	Q57YU0	Dihydrolipoamide dehydrogenase, point mutation
67	12	43.2	0.065	1.04608	67	SwissProt.uniprot-Trypanosoma_brucei_brucei_20130619_rev_Project_3722	Q386Y3	Mitochondrial RNA binding protein 1
3	3	17.6	0.064	1.04536	3	SwissProt.uniprot-Trypanosoma_brucei_brucei_20130619_rev_Project_3722	Q584X2	Intraflagellar transport (IFT) protein, putative
6	4	2.1	0.064	1.04536	6	SwissProt.uniprot-Trypanosoma_brucei_brucei_20130619_rev_Project_3722	Q584E7	Putative uncharacterized protein
7	5	10.5	0.064	1.04536	7	SwissProt.uniprot-Trypanosoma_brucei_brucei_20130619_rev_Project_3722	Q38CJ3	Putative uncharacterized protein
8	7	2.5	0.064	1.04536	8	SwissProt.uniprot-Trypanosoma_brucei_brucei_20130619_rev_Project_3722	Q57VV6	Putative uncharacterized protein
6	3	10.8	0.063	1.04464	6	SwissProt.uniprot-Trypanosoma_brucei_brucei_20130619_rev_Project_3722	Q585P6	Single strand-specific nuclease, putative
6	4	14.1	0.063	1.04464	6	SwissProt.uniprot-Trypanosoma_brucei_brucei_20130619_rev_Project_3722	Q583E9	Putative uncharacterized protein
7	4	5.3	0.063	1.04464	7	SwissProt.uniprot-Trypanosoma_brucei_brucei_20130619_rev_Project_3722	Q38E62	Putative uncharacterized protein
11	6	20.5	0.063	1.04464	11	SwissProt.uniprot-Trypanosoma_brucei_brucei_20130619_rev_Project_3722	Q388V6	Putative uncharacterized protein
12	6	19.2	0.063	1.04464	12	SwissProt.uniprot-Trypanosoma_brucei_brucei_20130619_rev_Project_3722	Q38FQ3	Putative uncharacterized protein
4	3	0.6	0.062	1.04391	4	SwissProt.uniprot-Trypanosoma_brucei_brucei_20130619_rev_Project_3722	Q57XC3	Putative uncharacterized protein
10	8	13.1	0.062	1.04391	10	SwissProt.uniprot-Trypanosoma_brucei_brucei_20130619_rev_Project_3722	Q580I7	Putative uncharacterized protein
19	10	15.3	0.062	1.04391	19	SwissProt.uniprot-Trypanosoma_brucei_brucei_20130619_rev_Project_3722	Q586Q0	Uncharacterized protein
3	2	9.4	0.061	1.04319	3	SwissProt.uniprot-Trypanosoma_brucei_brucei_20130619_rev_Project_3722	Q383E1	Guanine nucleotide-binding protein beta subunit-like protein
9	6	6.6	0.061	1.04319	9	SwissProt.uniprot-Trypanosoma_brucei_brucei_20130619_rev_Project_3722	P86936	GPI mannosyltransferase 3
48	21	27	0.061	1.04319	48	SwissProt.uniprot-Trypanosoma_brucei_brucei_20130619_rev_Project_3722	Q38BA0	Mitochondrial elongation factor G, putative
50	33	27.9	0.061	1.04319	50	SwissProt.uniprot-Trypanosoma_brucei_brucei_20130619_rev_Project_3722	Q582N5	Putative uncharacterized protein
5	3	11	0.06	1.04247	5	SwissProt.uniprot-Trypanosoma_brucei_brucei_20130619_rev_Project_3722	Q385L7	Dynein arm light chain, axonemal, putative
5	3	9.1	0.06	1.04247	5	SwissProt.uniprot-Trypanosoma_brucei_brucei_20130619_rev_Project_3722	Q585I8|Q585I7|Q585I6	Serine/threonine-protein phosphatase
8	4	16.1	0.06	1.04247	8	SwissProt.uniprot-Trypanosoma_brucei_brucei_20130619_rev_Project_3722	Q583J0|Q583I9	Putative uncharacterized protein
38	21	36.3	0.06	1.04247	38	SwissProt.uniprot-Trypanosoma_brucei_brucei_20130619_rev_Project_3722	Q584K1	Dihydrolipoamide dehydrogenase, putative
9	5	21.4	0.059	1.04174	9	SwissProt.uniprot-Trypanosoma_brucei_brucei_20130619_rev_Project_3722	Q384T2	Putative uncharacterized protein
9	6	6.6	0.059	1.04174	9	SwissProt.uniprot-Trypanosoma_brucei_brucei_20130619_rev_Project_3722	Q583N1	Putative uncharacterized protein
18	8	12.6	0.059	1.04174	18	SwissProt.uniprot-Trypanosoma_brucei_brucei_20130619_rev_Project_3722	Q585I4	Putative uncharacterized protein
2	2	4.7	0.058	1.04102	2	SwissProt.uniprot-Trypanosoma_brucei_brucei_20130619_rev_Project_3722	Q38DT4	Putative uncharacterized protein
5	2	8.2	0.058	1.04102	5	SwissProt.uniprot-Trypanosoma_brucei_brucei_20130619_rev_Project_3722	Q387A8	Putative uncharacterized protein
27	5	16	0.058	1.04102	27	SwissProt.uniprot-Trypanosoma_brucei_brucei_20130619_rev_Project_3722	D6XM23	Lysophospholipase, putative
2	2	0.8	0.057	1.0403	2	SwissProt.uniprot-Trypanosoma_brucei_brucei_20130619_rev_Project_3722	Q4GZ02	Putative uncharacterized protein
5	3	19.3	0.057	1.0403	5	SwissProt.uniprot-Trypanosoma_brucei_brucei_20130619_rev_Project_3722	Q38AE8	Putative uncharacterized protein
2	2	5.2	0.056	1.03958	2	SwissProt.uniprot-Trypanosoma_brucei_brucei_20130619_rev_Project_3722	Q38BB4	tRNA-dihydrouridine synthase 2, putative
2	2	0.5	0.056	1.03958	2	SwissProt.uniprot-Trypanosoma_brucei_brucei_20130619_rev_Project_3722	Q38AX3	Putative uncharacterized protein
16	9	15.8	0.056	1.03958	16	SwissProt.uniprot-Trypanosoma_brucei_brucei_20130619_rev_Project_3722	Q582V2	Putative uncharacterized protein
108	27	50.5	0.056	1.03958	108	SwissProt.uniprot-Trypanosoma_brucei_brucei_20130619_rev_Project_3722	Q57WC6	Carnitine O-palmitoyltransferase II, putative
5	2	0.7	0.055	1.03886	4	SwissProt.uniprot-Trypanosoma_brucei_brucei_20130619_rev_Project_3722	Q389G3	Putative uncharacterized protein
4	3	1.9	0.055	1.03886	4	SwissProt.uniprot-Trypanosoma_brucei_brucei_20130619_rev_Project_3722	Q57ZU4	Putative uncharacterized protein
59	7	29.9	0.055	1.03886	59	SwissProt.uniprot-Trypanosoma_brucei_brucei_20130619_rev_Project_3722	Q382K8	Guide RNA binding protein
3	2	3.7	0.054	1.03814	3	SwissProt.uniprot-Trypanosoma_brucei_brucei_20130619_rev_Project_3722	Q57YB4	Putative uncharacterized protein
3	2	7.6	0.054	1.03814	3	SwissProt.uniprot-Trypanosoma_brucei_brucei_20130619_rev_Project_3722	Q57VD9	Putative uncharacterized protein
5	4	11	0.054	1.03814	5	SwissProt.uniprot-Trypanosoma_brucei_brucei_20130619_rev_Project_3722	Q582P4	Signal peptide peptidase, putative
2	2	5.9	0.053	1.03742	2	SwissProt.uniprot-Trypanosoma_brucei_brucei_20130619_rev_Project_3722	Q580E0	Putative uncharacterized protein
5	2	18.8	0.053	1.03742	5	SwissProt.uniprot-Trypanosoma_brucei_brucei_20130619_rev_Project_3722	Q385X2	Putative uncharacterized protein
4	4	11.3	0.052	1.0367	4	SwissProt.uniprot-Trypanosoma_brucei_brucei_20130619_rev_Project_3722	Q582G8	Putative uncharacterized protein
2	2	3.3	0.051	1.03598	2	SwissProt.uniprot-Trypanosoma_brucei_brucei_20130619_rev_Project_3722	Q382T8	Tyrosine phosphatase, putative
6	4	1.9	0.051	1.03598	6	SwissProt.uniprot-Trypanosoma_brucei_brucei_20130619_rev_Project_3722	Q389Q5	Putative uncharacterized protein
10	5	10.2	0.051	1.03598	10	SwissProt.uniprot-Trypanosoma_brucei_brucei_20130619_rev_Project_3722	Q386N8	Putative uncharacterized protein
33	12	38.8	0.051	1.03598	33	SwissProt.uniprot-Trypanosoma_brucei_brucei_20130619_rev_Project_3722	Q4GZ61	Cytochrome c oxidase assembly factor, putative: electron transport protein SCO1/2, putative
3	2	2.5	0.05	1.03526	3	SwissProt.uniprot-Trypanosoma_brucei_brucei_20130619_rev_Project_3722	Q38DD5	Putative uncharacterized protein
3	2	8.4	0.05	1.03526	3	SwissProt.uniprot-Trypanosoma_brucei_brucei_20130619_rev_Project_3722	Q57VI8	ADP-ribosylation factor, putative
3	2	2.4	0.05	1.03526	3	SwissProt.uniprot-Trypanosoma_brucei_brucei_20130619_rev_Project_3722	Q57ZI5	Putative uncharacterized protein
3	3	3	0.05	1.03526	3	SwissProt.uniprot-Trypanosoma_brucei_brucei_20130619_rev_Project_3722	Q4GYP6	Putative uncharacterized protein
5	2	4.2	0.05	1.03526	5	SwissProt.uniprot-Trypanosoma_brucei_brucei_20130619_rev_Project_3722	Q388B0	Intraflagellar transport protein component, putative
15	7	25	0.05	1.03526	15	SwissProt.uniprot-Trypanosoma_brucei_brucei_20130619_rev_Project_3722	Q385J2	Putative uncharacterized protein
25	11	27.3	0.05	1.03526	25	SwissProt.uniprot-Trypanosoma_brucei_brucei_20130619_rev_Project_3722	Q4GZB8	Developmentally regulated phosphoprotein
2	2	5.2	0.049	1.03455	2	SwissProt.uniprot-Trypanosoma_brucei_brucei_20130619_rev_Project_3722	Q389A7	Putative uncharacterized protein
4	3	24.3	0.049	1.03455	4	SwissProt.uniprot-Trypanosoma_brucei_brucei_20130619_rev_Project_3722	Q38DA1	Putative uncharacterized protein
6	4	21.4	0.049	1.03455	6	SwissProt.uniprot-Trypanosoma_brucei_brucei_20130619_rev_Project_3722	Q382U4	Putative uncharacterized protein
20	13	7.3	0.049	1.03455	20	SwissProt.uniprot-Trypanosoma_brucei_brucei_20130619_rev_Project_3722	Q38ET5	Putative uncharacterized protein
70	19	28.4	0.049	1.03455	70	SwissProt.uniprot-Trypanosoma_brucei_brucei_20130619_rev_Project_3722	Q57VW1	Stomatin-like protein, putative
8	5	5.3	0.048	1.03383	8	SwissProt.uniprot-Trypanosoma_brucei_brucei_20130619_rev_Project_3722	Q57VP8	Malonyl-CoA decarboxylase, mitochondrial, putative
22	9	11.4	0.048	1.03383	22	SwissProt.uniprot-Trypanosoma_brucei_brucei_20130619_rev_Project_3722	Q57UW6	Putative uncharacterized protein
3	3	1.6	0.047	1.03311	3	SwissProt.uniprot-Trypanosoma_brucei_brucei_20130619_rev_Project_3722	Q38AL0	Putative uncharacterized protein
4	3	1.9	0.047	1.03311	4	SwissProt.uniprot-Trypanosoma_brucei_brucei_20130619_rev_Project_3722	Q38A08	Putative uncharacterized protein
4	4	2	0.047	1.03311	4	SwissProt.uniprot-Trypanosoma_brucei_brucei_20130619_rev_Project_3722	Q388A3	Putative uncharacterized protein
5	5	3.6	0.047	1.03311	5	SwissProt.uniprot-Trypanosoma_brucei_brucei_20130619_rev_Project_3722	Q385F2	Protein transport protein Sec31, putative
795	37	66.9	0.047	1.03311	690	SwissProt.uniprot-Trypanosoma_brucei_brucei_20130619_rev_Project_3722	Q38AV5	Chaperonin Hsp60, mitochondrial
13	3	15.1	0.046	1.0324	13	SwissProt.uniprot-Trypanosoma_brucei_brucei_20130619_rev_Project_3722	Q57ZD8	Putative uncharacterized protein
16	8	10.7	0.046	1.0324	16	SwissProt.uniprot-Trypanosoma_brucei_brucei_20130619_rev_Project_3722	Q582L3	FG-GAP repeat protein, putative
31	21	4.5	0.046	1.0324	31	SwissProt.uniprot-Trypanosoma_brucei_brucei_20130619_rev_Project_3722	Q57YI6	Putative uncharacterized protein
73	13	40.7	0.046	1.0324	73	SwissProt.uniprot-Trypanosoma_brucei_brucei_20130619_rev_Project_3722	Q57Y80	NADH-cytochrome b5 reductase, putative
3	3	5.1	0.045	1.03168	3	SwissProt.uniprot-Trypanosoma_brucei_brucei_20130619_rev_Project_3722	Q582V7	Serine/threonine-protein kinase, putative
4	2	2.6	0.045	1.03168	4	SwissProt.uniprot-Trypanosoma_brucei_brucei_20130619_rev_Project_3722	Q38FX9	Putative uncharacterized protein
4	3	1.1	0.045	1.03168	4	SwissProt.uniprot-Trypanosoma_brucei_brucei_20130619_rev_Project_3722	Q382A4	Putative uncharacterized protein
5	3	16.6	0.045	1.03168	5	SwissProt.uniprot-Trypanosoma_brucei_brucei_20130619_rev_Project_3722	Q580H9	MaoC-like dehydratase, putative
22	15	9.3	0.045	1.03168	22	SwissProt.uniprot-Trypanosoma_brucei_brucei_20130619_rev_Project_3722	Q57UM9	Mitochondrial DNA polymerase I protein C
4	2	13	0.044	1.03097	4	SwissProt.uniprot-Trypanosoma_brucei_brucei_20130619_rev_Project_3722	Q38AA5	Putative uncharacterized protein
14	8	20.2	0.043	1.03025	14	SwissProt.uniprot-Trypanosoma_brucei_brucei_20130619_rev_Project_3722	Q388A7	Lipoyl synthase, mitochondrial
51	29	30	0.043	1.03025	51	SwissProt.uniprot-Trypanosoma_brucei_brucei_20130619_rev_Project_3722	Q384R6	Putative uncharacterized protein
3	2	3.9	0.042	1.02954	3	SwissProt.uniprot-Trypanosoma_brucei_brucei_20130619_rev_Project_3722	Q38BD4	Putative uncharacterized protein
10	5	2.2	0.041	1.02883	10	SwissProt.uniprot-Trypanosoma_brucei_brucei_20130619_rev_Project_3722	Q57XQ7	Putative uncharacterized protein
13	9	13	0.041	1.02883	13	SwissProt.uniprot-Trypanosoma_brucei_brucei_20130619_rev_Project_3722	Q57ZF6	Putative uncharacterized protein
14	7	14.3	0.041	1.02883	14	SwissProt.uniprot-Trypanosoma_brucei_brucei_20130619_rev_Project_3722	Q38EV0	Putative uncharacterized protein
16	7	19.4	0.041	1.02883	16	SwissProt.uniprot-Trypanosoma_brucei_brucei_20130619_rev_Project_3722	Q38E18	Glyceraldehyde-3-phosphate dehydrogenase, putative
28	7	29.6	0.041	1.02883	28	SwissProt.uniprot-Trypanosoma_brucei_brucei_20130619_rev_Project_3722	Q582J4	Thioredoxin
67	34	4.3	0.04	1.02811	66	SwissProt.uniprot-Trypanosoma_brucei_brucei_20130619_rev_Project_3722	Q387D9	Calpain-like cysteine peptidase, putative (Fragment)
2	2	3.4	0.039	1.0274	2	SwissProt.uniprot-Trypanosoma_brucei_brucei_20130619_rev_Project_3722	Q384H9	Putative uncharacterized protein
3	3	6.5	0.039	1.0274	3	SwissProt.uniprot-Trypanosoma_brucei_brucei_20130619_rev_Project_3722	Q382L9	Putative uncharacterized protein
3	3	3.7	0.039	1.0274	3	SwissProt.uniprot-Trypanosoma_brucei_brucei_20130619_rev_Project_3722	Q384I4	Katanin, putative
4	2	5.4	0.039	1.0274	4	SwissProt.uniprot-Trypanosoma_brucei_brucei_20130619_rev_Project_3722	Q57VA8	Mitochondrial carrier protein, putative
3	2	7.5	0.038	1.02669	3	SwissProt.uniprot-Trypanosoma_brucei_brucei_20130619_rev_Project_3722	Q580F6	Putative uncharacterized protein
4	4	5.6	0.038	1.02669	4	SwissProt.uniprot-Trypanosoma_brucei_brucei_20130619_rev_Project_3722	Q57V77	Putative uncharacterized protein
5	5	1.6	0.038	1.02669	5	SwissProt.uniprot-Trypanosoma_brucei_brucei_20130619_rev_Project_3722	Q384A9	Protein kinase, putative
9	6	3.8	0.038	1.02669	9	SwissProt.uniprot-Trypanosoma_brucei_brucei_20130619_rev_Project_3722	Q4GZE3	Putative uncharacterized protein
11	7	4.3	0.038	1.02669	11	SwissProt.uniprot-Trypanosoma_brucei_brucei_20130619_rev_Project_3722	Q38F80	Putative uncharacterized protein
21	12	8.8	0.038	1.02669	21	SwissProt.uniprot-Trypanosoma_brucei_brucei_20130619_rev_Project_3722	Q385U8	Mitochondrial DNA polymerase I protein B, putative
24	8	41.6	0.038	1.02669	24	SwissProt.uniprot-Trypanosoma_brucei_brucei_20130619_rev_Project_3722	Q381L6	Putative uncharacterized protein
44	17	27	0.038	1.02669	44	SwissProt.uniprot-Trypanosoma_brucei_brucei_20130619_rev_Project_3722	Q384R3	NADPH--cytochrome p450 reductase, putative
4	2	5	0.036	1.02527	4	SwissProt.uniprot-Trypanosoma_brucei_brucei_20130619_rev_Project_3722	Q57XH4	Iron/ascorbate oxidoreductase family protein, putative
4	3	17.2	0.036	1.02527	4	SwissProt.uniprot-Trypanosoma_brucei_brucei_20130619_rev_Project_3722	Q581U4	Putative uncharacterized protein
5	3	20.3	0.036	1.02527	5	SwissProt.uniprot-Trypanosoma_brucei_brucei_20130619_rev_Project_3722	Q57UM6	50S ribosomal protein L16, putative
6	5	5.5	0.036	1.02527	6	SwissProt.uniprot-Trypanosoma_brucei_brucei_20130619_rev_Project_3722	Q580S4	Putative uncharacterized protein
9	5	50.6	0.036	1.02527	9	SwissProt.uniprot-Trypanosoma_brucei_brucei_20130619_rev_Project_3722	Q389N3	Putative uncharacterized protein
2	2	2.2	0.034	1.02385	2	SwissProt.uniprot-Trypanosoma_brucei_brucei_20130619_rev_Project_3722	Q386J9	Nucleolar GTP-binding protein 1
2	2	2.4	0.034	1.02385	2	SwissProt.uniprot-Trypanosoma_brucei_brucei_20130619_rev_Project_3722	Q585S4	Uncharacterized protein
3	2	3.3	0.034	1.02385	3	SwissProt.uniprot-Trypanosoma_brucei_brucei_20130619_rev_Project_3722	Q388Y3	Putative uncharacterized protein
4	4	11.3	0.034	1.02385	4	SwissProt.uniprot-Trypanosoma_brucei_brucei_20130619_rev_Project_3722	Q57U20	Putative uncharacterized protein
5	3	2.1	0.034	1.02385	5	SwissProt.uniprot-Trypanosoma_brucei_brucei_20130619_rev_Project_3722	Q57TS6	Putative uncharacterized protein
19	8	19.7	0.034	1.02385	19	SwissProt.uniprot-Trypanosoma_brucei_brucei_20130619_rev_Project_3722	Q57YH4	Putative uncharacterized protein
25	10	25.1	0.034	1.02385	25	SwissProt.uniprot-Trypanosoma_brucei_brucei_20130619_rev_Project_3722	Q386Y7	Cysteine desulfurase, putative
3	2	7.7	0.033	1.02314	3	SwissProt.uniprot-Trypanosoma_brucei_brucei_20130619_rev_Project_3722	Q386X9	Putative uncharacterized protein
4	2	2.5	0.033	1.02314	4	SwissProt.uniprot-Trypanosoma_brucei_brucei_20130619_rev_Project_3722	Q4GZ96	Chaperone protein DNAJ, putative
4	2	2.8	0.033	1.02314	4	SwissProt.uniprot-Trypanosoma_brucei_brucei_20130619_rev_Project_3722	Q584B2	Putative uncharacterized protein
4	4	41.6	0.032	1.02243	4	SwissProt.uniprot-Trypanosoma_brucei_brucei_20130619_rev_Project_3722	Q57Y79	Putative uncharacterized protein
12	9	43.4	0.032	1.02243	12	SwissProt.uniprot-Trypanosoma_brucei_brucei_20130619_rev_Project_3722	Q584G1	Centrin, putative
13	7	30.5	0.032	1.02243	13	SwissProt.uniprot-Trypanosoma_brucei_brucei_20130619_rev_Project_3722	Q38EC5	60S ribosomal protein L10, putative
13	9	28.2	0.032	1.02243	13	SwissProt.uniprot-Trypanosoma_brucei_brucei_20130619_rev_Project_3722	Q38CD3	Cell division protein kinase 2 homolog 1
21	8	13.2	0.032	1.02243	21	SwissProt.uniprot-Trypanosoma_brucei_brucei_20130619_rev_Project_3722	Q585M2	Putative uncharacterized protein
24	14	19.8	0.032	1.02243	24	SwissProt.uniprot-Trypanosoma_brucei_brucei_20130619_rev_Project_3722	Q38BX7	Putative uncharacterized protein
27	10	17.2	0.032	1.02243	27	SwissProt.uniprot-Trypanosoma_brucei_brucei_20130619_rev_Project_3722	Q581C0	Putative uncharacterized protein
42	5	26.3	0.032	1.02243	42	SwissProt.uniprot-Trypanosoma_brucei_brucei_20130619_rev_Project_3722	Q57WW9	Acyl carrier protein
3	2	2	0.031	1.02172	3	SwissProt.uniprot-Trypanosoma_brucei_brucei_20130619_rev_Project_3722	Q387R1	Oxidoreductase-protein, putative
4	2	1.9	0.031	1.02172	4	SwissProt.uniprot-Trypanosoma_brucei_brucei_20130619_rev_Project_3722	Q38F09	Putative uncharacterized protein
14	11	17.9	0.031	1.02172	14	SwissProt.uniprot-Trypanosoma_brucei_brucei_20130619_rev_Project_3722	Q38B71	RNA editing complex protein MP67
16	8	7.9	0.031	1.02172	16	SwissProt.uniprot-Trypanosoma_brucei_brucei_20130619_rev_Project_3722	Q57V68	Putative uncharacterized protein
26	14	16.6	0.031	1.02172	26	SwissProt.uniprot-Trypanosoma_brucei_brucei_20130619_rev_Project_3722	Q38B27	Valosin-containing protein homolog
5	5	7.9	0.03	1.02101	5	SwissProt.uniprot-Trypanosoma_brucei_brucei_20130619_rev_Project_3722	Q38F17	Putative uncharacterized protein
14	6	3.9	0.03	1.02101	14	SwissProt.uniprot-Trypanosoma_brucei_brucei_20130619_rev_Project_3722	Q57ZS8	OSM3-like kinesin, putative
24	8	13.7	0.03	1.02101	24	SwissProt.uniprot-Trypanosoma_brucei_brucei_20130619_rev_Project_3722	Q385S7	Putative uncharacterized protein
3	2	1.5	0.029	1.0203	3	SwissProt.uniprot-Trypanosoma_brucei_brucei_20130619_rev_Project_3722	P86938	Thymine dioxygenase JBP1
3	3	3.7	0.029	1.0203	3	SwissProt.uniprot-Trypanosoma_brucei_brucei_20130619_rev_Project_3722	Q580G7	Putative uncharacterized protein
16	9	16.7	0.029	1.0203	16	SwissProt.uniprot-Trypanosoma_brucei_brucei_20130619_rev_Project_3722	Q38BM4	Putative uncharacterized protein
21	14	24.6	0.029	1.0203	21	SwissProt.uniprot-Trypanosoma_brucei_brucei_20130619_rev_Project_3722	Q38CY1	Putative uncharacterized protein
28	6	35.8	0.029	1.0203	28	SwissProt.uniprot-Trypanosoma_brucei_brucei_20130619_rev_Project_3722	Q57X93	Peptidyl-prolyl cis-trans isomerase
5	5	3.7	0.028	1.0196	5	SwissProt.uniprot-Trypanosoma_brucei_brucei_20130619_rev_Project_3722	Q389U3	Structural maintenance of chromosome 2, putative
5	5	15.5	0.028	1.0196	5	SwissProt.uniprot-Trypanosoma_brucei_brucei_20130619_rev_Project_3722	Q4GZ58	Putative uncharacterized protein
7	3	36	0.028	1.0196	7	SwissProt.uniprot-Trypanosoma_brucei_brucei_20130619_rev_Project_3722	Q382H8	Putative uncharacterized protein
40	29	16.7	0.028	1.0196	40	SwissProt.uniprot-Trypanosoma_brucei_brucei_20130619_rev_Project_3722	Q386I5	Mitochondrial DNA polymerase I protein D, putative
6	6	17.1	0.027	1.01889	6	SwissProt.uniprot-Trypanosoma_brucei_brucei_20130619_rev_Project_3722	Q38AE4	Putative uncharacterized protein
10	6	2.1	0.027	1.01889	10	SwissProt.uniprot-Trypanosoma_brucei_brucei_20130619_rev_Project_3722	Q57U86	Glutamine hydrolysing (Not ammonia-dependent) carbomoyl phosphate synthase, putative
23	8	4.3	0.027	1.01889	23	SwissProt.uniprot-Trypanosoma_brucei_brucei_20130619_rev_Project_3722	Q38D82	Putative uncharacterized protein
42	19	28.9	0.027	1.01889	42	SwissProt.uniprot-Trypanosoma_brucei_brucei_20130619_rev_Project_3722	Q38AK2	Mitochondrial ATP-dependent zinc metallopeptidase, putative
3	2	4.4	0.026	1.01819	3	SwissProt.uniprot-Trypanosoma_brucei_brucei_20130619_rev_Project_3722	Q57TX1	Putative uncharacterized protein
4	4	9.9	0.026	1.01819	4	SwissProt.uniprot-Trypanosoma_brucei_brucei_20130619_rev_Project_3722	Q38BB9	Putative uncharacterized protein
13	9	1.3	0.026	1.01819	13	SwissProt.uniprot-Trypanosoma_brucei_brucei_20130619_rev_Project_3722	Q57VL9	Putative uncharacterized protein
19	7	22.2	0.026	1.01819	19	SwissProt.uniprot-Trypanosoma_brucei_brucei_20130619_rev_Project_3722	Q38AF3	Putative uncharacterized protein
3	2	9.6	0.025	1.01748	3	SwissProt.uniprot-Trypanosoma_brucei_brucei_20130619_rev_Project_3722	Q581D5	Putative uncharacterized protein
4	4	4.7	0.025	1.01748	4	SwissProt.uniprot-Trypanosoma_brucei_brucei_20130619_rev_Project_3722	Q385F3	Eukaryotic release factor 3, putative
14	8	16.1	0.025	1.01748	14	SwissProt.uniprot-Trypanosoma_brucei_brucei_20130619_rev_Project_3722	Q38D71	Putative uncharacterized protein
4	2	8.7	0.023	1.01607	4	SwissProt.uniprot-Trypanosoma_brucei_brucei_20130619_rev_Project_3722	Q57YI9	Eukaryotic translation initiation factor 1A, putative
5	4	26.2	0.023	1.01607	5	SwissProt.uniprot-Trypanosoma_brucei_brucei_20130619_rev_Project_3722	Q38DQ2	Calmodulin-like protein, putative
13	5	9.8	0.023	1.01607	13	SwissProt.uniprot-Trypanosoma_brucei_brucei_20130619_rev_Project_3722	Q57U95	Sphingomyelin phosphodiesterase, putative
30	14	43	0.023	1.01607	30	SwissProt.uniprot-Trypanosoma_brucei_brucei_20130619_rev_Project_3722	Q38FS2	Electon transport protein SCO1/SCO2, putative
2	2	9.4	0.022	1.01537	2	SwissProt.uniprot-Trypanosoma_brucei_brucei_20130619_rev_Project_3722	Q57XF5	Putative uncharacterized protein
5	3	8.5	0.022	1.01537	5	SwissProt.uniprot-Trypanosoma_brucei_brucei_20130619_rev_Project_3722	Q38DJ5	Putative uncharacterized protein
5	4	13.5	0.022	1.01537	5	SwissProt.uniprot-Trypanosoma_brucei_brucei_20130619_rev_Project_3722	Q585J5	60S ribosomal protein L13a, putative
6	4	5.5	0.022	1.01537	6	SwissProt.uniprot-Trypanosoma_brucei_brucei_20130619_rev_Project_3722	Q381N8	Methionyl-trna formyltransferase
6	5	2.1	0.022	1.01537	6	SwissProt.uniprot-Trypanosoma_brucei_brucei_20130619_rev_Project_3722	Q580J1	Putative uncharacterized protein
6	6	5.3	0.022	1.01537	6	SwissProt.uniprot-Trypanosoma_brucei_brucei_20130619_rev_Project_3722	Q38DT1	Protein kinase, putative
19	7	39.4	0.022	1.01537	19	SwissProt.uniprot-Trypanosoma_brucei_brucei_20130619_rev_Project_3722	Q382I6	Putative uncharacterized protein
134	23	53.8	0.022	1.01537	134	SwissProt.uniprot-Trypanosoma_brucei_brucei_20130619_rev_Project_3722	Q388R1	Elongation factor TU, putative
2	2	6.2	0.021	1.01466	2	SwissProt.uniprot-Trypanosoma_brucei_brucei_20130619_rev_Project_3722	Q4GZE9	Putative uncharacterized protein
7	5	22.5	0.021	1.01466	7	SwissProt.uniprot-Trypanosoma_brucei_brucei_20130619_rev_Project_3722	Q38AG3	Putative uncharacterized protein
35	18	30.1	0.021	1.01466	35	SwissProt.uniprot-Trypanosoma_brucei_brucei_20130619_rev_Project_3722	Q385I0	Putative uncharacterized protein
3	2	3.3	0.02	1.01396	3	SwissProt.uniprot-Trypanosoma_brucei_brucei_20130619_rev_Project_3722	Q38D24	Putative uncharacterized protein
35	6	7.7	0.02	1.01396	35	SwissProt.uniprot-Trypanosoma_brucei_brucei_20130619_rev_Project_3722	Q383T7	Polyubiquitin, putative
42	9	32.3	0.02	1.01396	42	SwissProt.uniprot-Trypanosoma_brucei_brucei_20130619_rev_Project_3722	Q57Z58	Superoxide dismutase
4	3	6.8	0.019	1.01326	4	SwissProt.uniprot-Trypanosoma_brucei_brucei_20130619_rev_Project_3722	Q38DS0	Mitochondrial carrier protein, putative
5	5	16.8	0.019	1.01326	5	SwissProt.uniprot-Trypanosoma_brucei_brucei_20130619_rev_Project_3722	Q387Z8	Synaptobrevin-type vesicle transport protein, putative
7	4	0.8	0.019	1.01326	7	SwissProt.uniprot-Trypanosoma_brucei_brucei_20130619_rev_Project_3722	Q57UT3	Phosphatidylinositol 3-kinase tor, putative
26	7	33.7	0.019	1.01326	25	SwissProt.uniprot-Trypanosoma_brucei_brucei_20130619_rev_Project_3722	Q381B1	Putative uncharacterized protein
67	18	34.2	0.019	1.01326	67	SwissProt.uniprot-Trypanosoma_brucei_brucei_20130619_rev_Project_3722	Q57WS0	Protein disulfide isomerase, putative
80	7	27.8	0.019	1.01326	80	SwissProt.uniprot-Trypanosoma_brucei_brucei_20130619_rev_Project_3722	Q389B9	Short-chain dehydrogenase, putative
17	9	26.8	0.018	1.01255	17	SwissProt.uniprot-Trypanosoma_brucei_brucei_20130619_rev_Project_3722	Q383X2	Putative uncharacterized protein
19	9	17.6	0.018	1.01255	19	SwissProt.uniprot-Trypanosoma_brucei_brucei_20130619_rev_Project_3722	Q57WX8	Putative uncharacterized protein
7	7	10.9	0.017	1.01185	7	SwissProt.uniprot-Trypanosoma_brucei_brucei_20130619_rev_Project_3722	Q57WF2	Putative uncharacterized protein
26	8	14.7	0.017	1.01185	26	SwissProt.uniprot-Trypanosoma_brucei_brucei_20130619_rev_Project_3722	Q57V67	Serine/threonine-protein kinase, putative
2	2	5.1	0.016	1.01115	2	SwissProt.uniprot-Trypanosoma_brucei_brucei_20130619_rev_Project_3722	Q38C25	Putative uncharacterized protein
4	3	2.3	0.016	1.01115	4	SwissProt.uniprot-Trypanosoma_brucei_brucei_20130619_rev_Project_3722	Q57VY9	Putative uncharacterized protein
6	5	6	0.016	1.01115	6	SwissProt.uniprot-Trypanosoma_brucei_brucei_20130619_rev_Project_3722	Q580Z5	Nucleolar protein, putative
15	7	23	0.016	1.01115	15	SwissProt.uniprot-Trypanosoma_brucei_brucei_20130619_rev_Project_3722	Q57W56	60S ribosomal protein L2, putative
33	12	30	0.016	1.01115	33	SwissProt.uniprot-Trypanosoma_brucei_brucei_20130619_rev_Project_3722	Q586Z8	Putative uncharacterized protein
59	29	34.9	0.016	1.01115	59	SwissProt.uniprot-Trypanosoma_brucei_brucei_20130619_rev_Project_3722	Q388C0	Putative uncharacterized protein
4	2	4.8	0.015	1.01045	4	SwissProt.uniprot-Trypanosoma_brucei_brucei_20130619_rev_Project_3722	Q386D1	Putative uncharacterized protein
8	3	10	0.015	1.01045	8	SwissProt.uniprot-Trypanosoma_brucei_brucei_20130619_rev_Project_3722	Q38D53|Q57YK4	60S ribosomal protein L12, putative
33	13	16.6	0.015	1.01045	33	SwissProt.uniprot-Trypanosoma_brucei_brucei_20130619_rev_Project_3722	Q384I1	NADPH--cytochrome P450 reductase, putative
57	31	28.7	0.015	1.01045	57	SwissProt.uniprot-Trypanosoma_brucei_brucei_20130619_rev_Project_3722	Q383R4	Putative uncharacterized protein
66	36	34	0.015	1.01045	66	SwissProt.uniprot-Trypanosoma_brucei_brucei_20130619_rev_Project_3722	Q580Q1	Putative uncharacterized protein
100	10	26.3	0.015	1.01045	100	SwissProt.uniprot-Trypanosoma_brucei_brucei_20130619_rev_Project_3722	Q388C4	Mitochondrial carrier protein, putative
5	3	6.4	0.014	1.00975	5	SwissProt.uniprot-Trypanosoma_brucei_brucei_20130619_rev_Project_3722	Q57U80	Tubulin tyrosine ligase, putative
6	2	8.3	0.014	1.00975	6	SwissProt.uniprot-Trypanosoma_brucei_brucei_20130619_rev_Project_3722	Q38D25	60S ribosomal protein L26, putative
8	7	18.5	0.013	1.00905	8	SwissProt.uniprot-Trypanosoma_brucei_brucei_20130619_rev_Project_3722	Q387B7	Putative uncharacterized protein
10	5	20.8	0.013	1.00905	10	SwissProt.uniprot-Trypanosoma_brucei_brucei_20130619_rev_Project_3722	Q57WP0	C-1-tetrahydrofolate synthase, cytoplasmic, putative
2	2	1.2	0.012	1.00835	2	SwissProt.uniprot-Trypanosoma_brucei_brucei_20130619_rev_Project_3722	Q585S8	Transcription activator, putative
10	4	7.3	0.012	1.00835	10	SwissProt.uniprot-Trypanosoma_brucei_brucei_20130619_rev_Project_3722	Q388W5	Cholinephosphate cytidylyltransferase A, putative
19	6	26.5	0.012	1.00835	19	SwissProt.uniprot-Trypanosoma_brucei_brucei_20130619_rev_Project_3722	Q387G2	Peptidyl-prolyl cis-trans isomerase
2	2	1.8	0.011	1.00765	2	SwissProt.uniprot-Trypanosoma_brucei_brucei_20130619_rev_Project_3722	Q57TS5	Translation initiation factor IF-2, putative
2	2	1.9	0.011	1.00765	2	SwissProt.uniprot-Trypanosoma_brucei_brucei_20130619_rev_Project_3722	Q57VD1	Putative uncharacterized protein
12	8	13.9	0.011	1.00765	12	SwissProt.uniprot-Trypanosoma_brucei_brucei_20130619_rev_Project_3722	Q57ZB9	Putative uncharacterized protein
13	7	25.3	0.011	1.00765	13	SwissProt.uniprot-Trypanosoma_brucei_brucei_20130619_rev_Project_3722	Q38C97	Putative uncharacterized protein
16	6	29.5	0.011	1.00765	17	SwissProt.uniprot-Trypanosoma_brucei_brucei_20130619_rev_Project_3722	D6XK31|D6XK30|D6XK32	Glutathione peroxidase
4	4	1.5	0.009	1.00626	4	SwissProt.uniprot-Trypanosoma_brucei_brucei_20130619_rev_Project_3722	Q580S2	Tb-292 membrane associated protein
5	2	0.9	0.008	1.00556	5	SwissProt.uniprot-Trypanosoma_brucei_brucei_20130619_rev_Project_3722	Q388R4	Putative uncharacterized protein
11	10	2.1	0.008	1.00556	11	SwissProt.uniprot-Trypanosoma_brucei_brucei_20130619_rev_Project_3722	Q387U1	Putative uncharacterized protein
21	7	29.2	0.008	1.00556	21	SwissProt.uniprot-Trypanosoma_brucei_brucei_20130619_rev_Project_3722	Q57TX8	Oxidoreductase, putative
34	7	37	0.008	1.00556	34	SwissProt.uniprot-Trypanosoma_brucei_brucei_20130619_rev_Project_3722	Q57YR1	Putative uncharacterized protein
4	4	1.4	0.007	1.00486	4	SwissProt.uniprot-Trypanosoma_brucei_brucei_20130619_rev_Project_3722	Q581Z8	Putative uncharacterized protein
4	4	4.9	0.007	1.00486	4	SwissProt.uniprot-Trypanosoma_brucei_brucei_20130619_rev_Project_3722	Q57X25	Putative uncharacterized protein
8	7	5.5	0.007	1.00486	8	SwissProt.uniprot-Trypanosoma_brucei_brucei_20130619_rev_Project_3722	Q57XE6	Putative uncharacterized protein
13	5	15.1	0.007	1.00486	13	SwissProt.uniprot-Trypanosoma_brucei_brucei_20130619_rev_Project_3722	Q57ZH6	Putative uncharacterized protein
15	8	15.6	0.007	1.00486	15	SwissProt.uniprot-Trypanosoma_brucei_brucei_20130619_rev_Project_3722	Q386Y4	Putative uncharacterized protein
20	3	0.9	0.007	1.00486	20	SwissProt.uniprot-Trypanosoma_brucei_brucei_20130619_rev_Project_3722	Q57TT4	Putative uncharacterized protein
21	6	3.2	0.007	1.00486	21	SwissProt.uniprot-Trypanosoma_brucei_brucei_20130619_rev_Project_3722	Q384A6	Proteasome regulatory non-ATP-ase subunit 2
29	14	6	0.007	1.00486	29	SwissProt.uniprot-Trypanosoma_brucei_brucei_20130619_rev_Project_3722	Q57ZW5	Putative uncharacterized protein
51	24	27.3	0.007	1.00486	42	SwissProt.uniprot-Trypanosoma_brucei_brucei_20130619_rev_Project_3722	S.avidinii	Tax_Id=10090 Gene_Symbol=Krt33b keratin complex 1, acidic, gene 3
4	4	3.4	0.006	1.00417	4	SwissProt.uniprot-Trypanosoma_brucei_brucei_20130619_rev_Project_3722	Q584Y5	Putative uncharacterized protein
6	6	5.3	0.006	1.00417	6	SwissProt.uniprot-Trypanosoma_brucei_brucei_20130619_rev_Project_3722	Q387K6	Putative uncharacterized protein
8	6	3.7	0.006	1.00417	8	SwissProt.uniprot-Trypanosoma_brucei_brucei_20130619_rev_Project_3722	Q57Y17	Putative uncharacterized protein
18	8	25.6	0.006	1.00417	18	SwissProt.uniprot-Trypanosoma_brucei_brucei_20130619_rev_Project_3722	Q57WY0	Putative uncharacterized protein
31	10	48.1	0.006	1.00417	31	SwissProt.uniprot-Trypanosoma_brucei_brucei_20130619_rev_Project_3722	Q57Z37	Putative uncharacterized protein
7	6	24.5	0.005	1.00347	7	SwissProt.uniprot-Trypanosoma_brucei_brucei_20130619_rev_Project_3722	Q57VQ1	Chaperone protein DNAJ, putative
14	9	6.2	0.005	1.00347	14	SwissProt.uniprot-Trypanosoma_brucei_brucei_20130619_rev_Project_3722	Q38CU7	Expression site-associated gene 4 (ESAG4) protein, putative
56	19	36	0.004	1.00278	56	SwissProt.uniprot-Trypanosoma_brucei_brucei_20130619_rev_Project_3722	Q384E1	Mitochondrial DEAD box protein
2	2	11	0.003	1.00208	2	SwissProt.uniprot-Trypanosoma_brucei_brucei_20130619_rev_Project_3722	Q584X9	Putative uncharacterized protein
2	2	1.9	0.003	1.00208	2	SwissProt.uniprot-Trypanosoma_brucei_brucei_20130619_rev_Project_3722	Q384V3	Putative uncharacterized protein
6	4	21.1	0.003	1.00208	6	SwissProt.uniprot-Trypanosoma_brucei_brucei_20130619_rev_Project_3722	Q383S1	Putative uncharacterized protein
16	3	15.6	0.003	1.00208	16	SwissProt.uniprot-Trypanosoma_brucei_brucei_20130619_rev_Project_3722	Q57VC7	Putative uncharacterized protein
18	4	2.5	0.003	1.00208	18	SwissProt.uniprot-Trypanosoma_brucei_brucei_20130619_rev_Project_3722	Q387Y3	Putative uncharacterized protein
3	2	2.1	0.002	1.00139	3	SwissProt.uniprot-Trypanosoma_brucei_brucei_20130619_rev_Project_3722	Q380V6	Variant surface glycoprotein (VSG, atypical), putative
3	3	5.7	0.002	1.00139	3	SwissProt.uniprot-Trypanosoma_brucei_brucei_20130619_rev_Project_3722	Q57WJ1	Phosphatidyl serine synthase, putative
7	2	6.8	0.002	1.00139	7	SwissProt.uniprot-Trypanosoma_brucei_brucei_20130619_rev_Project_3722	Q384R9	Putative uncharacterized protein
9	5	7.6	0.002	1.00139	9	SwissProt.uniprot-Trypanosoma_brucei_brucei_20130619_rev_Project_3722	Q583T9	Serine/threonine protein phosphatase, putative
11	3	1.5	0.002	1.00139	11	SwissProt.uniprot-Trypanosoma_brucei_brucei_20130619_rev_Project_3722	Q57Y55	Putative uncharacterized protein
27	14	23.5	0.002	1.00139	27	SwissProt.uniprot-Trypanosoma_brucei_brucei_20130619_rev_Project_3722	Q57W87	Ribonuclease, putative
30	14	38.5	0.002	1.00139	30	SwissProt.uniprot-Trypanosoma_brucei_brucei_20130619_rev_Project_3722	Q387E9	Chaperone protein DNAJ, putative
77	28	32.5	0.002	1.00139	77	SwissProt.uniprot-Trypanosoma_brucei_brucei_20130619_rev_Project_3722	Q38BP2	RNA editing 3' exouridylylase MP99
7	5	15.3	0.001	1.00069	7	SwissProt.uniprot-Trypanosoma_brucei_brucei_20130619_rev_Project_3722	Q38D66	Putative uncharacterized protein
8	6	19.1	0.001	1.00069	8	SwissProt.uniprot-Trypanosoma_brucei_brucei_20130619_rev_Project_3722	Q580K2	Putative uncharacterized protein
12	5	21.5	0.001	1.00069	12	SwissProt.uniprot-Trypanosoma_brucei_brucei_20130619_rev_Project_3722	Q382W5	Putative uncharacterized protein
19	7	19.3	0.001	1.00069	19	SwissProt.uniprot-Trypanosoma_brucei_brucei_20130619_rev_Project_3722	Q38C19	Ubiquitin-conjugating enzyme variant Kua homologue, putative
77	44	30.4	0.001	1.00069	77	SwissProt.uniprot-Trypanosoma_brucei_brucei_20130619_rev_Project_3722	Q386I2	Putative uncharacterized protein
5	2	4.5	0	1	5	SwissProt.uniprot-Trypanosoma_brucei_brucei_20130619_rev_Project_3722	Q586R7	RNA-binding protein, putative
7	4	2.3	0	1	7	SwissProt.uniprot-Trypanosoma_brucei_brucei_20130619_rev_Project_3722	Q384K4	Protein kinase, putative
9	5	4.7	0	1	9	SwissProt.uniprot-Trypanosoma_brucei_brucei_20130619_rev_Project_3722	Q580G8	Putative uncharacterized protein
10	7	19.7	0	1	10	SwissProt.uniprot-Trypanosoma_brucei_brucei_20130619_rev_Project_3722	Q386X6	Protein phosphatase 2C, putative
15	8	25.6	0	1	15	SwissProt.uniprot-Trypanosoma_brucei_brucei_20130619_rev_Project_3722	Q581S0	Putative uncharacterized protein
19	11	26.5	0	1	19	SwissProt.uniprot-Trypanosoma_brucei_brucei_20130619_rev_Project_3722	Q57YI7	50S ribosomal protein L17, putative
29	8	24.9	0	1	29	SwissProt.uniprot-Trypanosoma_brucei_brucei_20130619_rev_Project_3722	Q581Y2	Cyclophilin type peptidyl-prolyl cis-trans isomerase, putative
48	14	30.5	0	1	48	SwissProt.uniprot-Trypanosoma_brucei_brucei_20130619_rev_Project_3722	Q38A31	NADH dehydrogenase
4	3	8.9	-0.001	0.999307	4	SwissProt.uniprot-Trypanosoma_brucei_brucei_20130619_rev_Project_3722	Q386A2	Putative uncharacterized protein
11	5	21.4	-0.001	0.999307	11	SwissProt.uniprot-Trypanosoma_brucei_brucei_20130619_rev_Project_3722	Q389Q1	Putative uncharacterized protein
15	10	25.1	-0.001	0.999307	15	SwissProt.uniprot-Trypanosoma_brucei_brucei_20130619_rev_Project_3722	Q57W10	Putative uncharacterized protein
2	2	4.6	-0.002	0.998615	2	SwissProt.uniprot-Trypanosoma_brucei_brucei_20130619_rev_Project_3722	Q388T0	Putative uncharacterized protein
13	8	7.9	-0.002	0.998615	13	SwissProt.uniprot-Trypanosoma_brucei_brucei_20130619_rev_Project_3722	Q381B6	Putative uncharacterized protein
21	9	9.4	-0.002	0.998615	21	SwissProt.uniprot-Trypanosoma_brucei_brucei_20130619_rev_Project_3722	Q57ZC1	Putative uncharacterized protein
25	15	19.5	-0.002	0.998615	25	SwissProt.uniprot-Trypanosoma_brucei_brucei_20130619_rev_Project_3722	Q386D9	Leucyl-tRNA synthetase, putative
44	14	31.6	-0.002	0.998615	44	SwissProt.uniprot-Trypanosoma_brucei_brucei_20130619_rev_Project_3722	Q57Z16	Dihydrolipoamide branched chain transacylase, putative
2	2	6.9	-0.003	0.997923	2	SwissProt.uniprot-Trypanosoma_brucei_brucei_20130619_rev_Project_3722	Q4FKQ4	Putative uncharacterized protein
15	6	26.5	-0.003	0.997923	15	SwissProt.uniprot-Trypanosoma_brucei_brucei_20130619_rev_Project_3722	Q57WW5	Putative uncharacterized protein
2	2	0.9	-0.004	0.997231	2	SwissProt.uniprot-Trypanosoma_brucei_brucei_20130619_rev_Project_3722	Q38A70	Putative uncharacterized protein
4	2	14.1	-0.004	0.997231	4	SwissProt.uniprot-Trypanosoma_brucei_brucei_20130619_rev_Project_3722	Q57YZ7	Putative uncharacterized protein
7	3	13.8	-0.004	0.997231	7	SwissProt.uniprot-Trypanosoma_brucei_brucei_20130619_rev_Project_3722	Q387C1	NADH-cytochrome b5 reductase, putative
14	2	5.9	-0.004	0.997231	14	SwissProt.uniprot-Trypanosoma_brucei_brucei_20130619_rev_Project_3722	Q388U9	Putative uncharacterized protein
3	3	19.4	-0.005	0.99654	3	SwissProt.uniprot-Trypanosoma_brucei_brucei_20130619_rev_Project_3722	Q580D8|Q4FKD4	Ribosomal protein L21E (60S), putative
4	2	1.3	-0.005	0.99654	4	SwissProt.uniprot-Trypanosoma_brucei_brucei_20130619_rev_Project_3722	Q389X2	Putative uncharacterized protein
5	4	16.7	-0.005	0.99654	5	SwissProt.uniprot-Trypanosoma_brucei_brucei_20130619_rev_Project_3722	Q586B6	Putative uncharacterized protein
7	4	6.5	-0.005	0.99654	7	SwissProt.uniprot-Trypanosoma_brucei_brucei_20130619_rev_Project_3722	Q580A1	Putative uncharacterized protein
12	10	6.8	-0.005	0.99654	12	SwissProt.uniprot-Trypanosoma_brucei_brucei_20130619_rev_Project_3722	Q386B1	Putative uncharacterized protein
75	44	32.4	-0.005	0.99654	75	SwissProt.uniprot-Trypanosoma_brucei_brucei_20130619_rev_Project_3722	Q586P5	Uncharacterized protein
2	2	1.7	-0.006	0.99585	2	SwissProt.uniprot-Trypanosoma_brucei_brucei_20130619_rev_Project_3722	Q382S5	Putative uncharacterized protein
3	3	1.7	-0.006	0.99585	3	SwissProt.uniprot-Trypanosoma_brucei_brucei_20130619_rev_Project_3722	Q387M8	Cleavage and polyadenylation specificity factor, putative
3	3	1	-0.006	0.99585	3	SwissProt.uniprot-Trypanosoma_brucei_brucei_20130619_rev_Project_3722	Q57UG8	Putative uncharacterized protein
6	5	12.7	-0.006	0.99585	6	SwissProt.uniprot-Trypanosoma_brucei_brucei_20130619_rev_Project_3722	Q38AJ1	Putative uncharacterized protein
6	6	12.4	-0.006	0.99585	6	SwissProt.uniprot-Trypanosoma_brucei_brucei_20130619_rev_Project_3722	Q57VF1	Acidic phosphatase, putative
35	11	29.1	-0.006	0.99585	35	SwissProt.uniprot-Trypanosoma_brucei_brucei_20130619_rev_Project_3722	Q38EA7	Cytochrome c oxidase assembly factor, putative
2	2	1.8	-0.007	0.99516	2	SwissProt.uniprot-Trypanosoma_brucei_brucei_20130619_rev_Project_3722	Q57Z76	Ribose-phosphate pyrophosphokinase, putative
5	4	21.3	-0.007	0.99516	5	SwissProt.uniprot-Trypanosoma_brucei_brucei_20130619_rev_Project_3722	Q389M3	HIRA-interacting protein 5, putative
9	6	3.5	-0.007	0.99516	9	SwissProt.uniprot-Trypanosoma_brucei_brucei_20130619_rev_Project_3722	Q38A10	Putative uncharacterized protein
10	3	32.9	-0.007	0.99516	10	SwissProt.uniprot-Trypanosoma_brucei_brucei_20130619_rev_Project_3722	Q57XE2	Putative uncharacterized protein
12	6	21.2	-0.007	0.99516	12	SwissProt.uniprot-Trypanosoma_brucei_brucei_20130619_rev_Project_3722	Q388T5	Mitochondrial carrier protein, putative
13	9	17.6	-0.007	0.99516	13	SwissProt.uniprot-Trypanosoma_brucei_brucei_20130619_rev_Project_3722	Q57VR7	Heat shock 70 kDa protein, putative
15	3	2.9	-0.007	0.99516	15	SwissProt.uniprot-Trypanosoma_brucei_brucei_20130619_rev_Project_3722	Q38CP5	Variant surface glycoprotein (VSG), putative
22	18	2.4	-0.007	0.99516	22	SwissProt.uniprot-Trypanosoma_brucei_brucei_20130619_rev_Project_3722	Q57YY8	Dynein heavy chain, putative
2	2	3.4	-0.008	0.99447	2	SwissProt.uniprot-Trypanosoma_brucei_brucei_20130619_rev_Project_3722	Q57UP0	Putative uncharacterized protein
2	2	1.3	-0.008	0.99447	2	SwissProt.uniprot-Trypanosoma_brucei_brucei_20130619_rev_Project_3722	Q388G2	Putative uncharacterized protein
3	2	25.4	-0.008	0.99447	3	SwissProt.uniprot-Trypanosoma_brucei_brucei_20130619_rev_Project_3722	Q383S4	Putative uncharacterized protein
5	4	1.6	-0.008	0.99447	5	SwissProt.uniprot-Trypanosoma_brucei_brucei_20130619_rev_Project_3722	Q57UD0	Kinesin K39, putative
17	9	17.9	-0.008	0.99447	17	SwissProt.uniprot-Trypanosoma_brucei_brucei_20130619_rev_Project_3722	Q382P2	Putative uncharacterized protein
70	4	22.9	-0.008	0.99447	70	SwissProt.uniprot-Trypanosoma_brucei_brucei_20130619_rev_Project_3722	P00761 SWISS-PROT:P00761	Trypsin - Sus scrofa (Pig).
4	2	1.4	-0.009	0.993781	4	SwissProt.uniprot-Trypanosoma_brucei_brucei_20130619_rev_Project_3722	Q38BZ7	Putative uncharacterized protein
6	3	2	-0.009	0.993781	6	SwissProt.uniprot-Trypanosoma_brucei_brucei_20130619_rev_Project_3722	Q57W90	Putative uncharacterized protein
15	10	16.7	-0.009	0.993781	15	SwissProt.uniprot-Trypanosoma_brucei_brucei_20130619_rev_Project_3722	Q388T4	UTP-glucose-1-phosphate uridylyltransferase 2, putative
22	8	18.9	-0.009	0.993781	22	SwissProt.uniprot-Trypanosoma_brucei_brucei_20130619_rev_Project_3722	Q582N2	60S ribosomal protein L4
45	13	28.5	-0.009	0.993781	45	SwissProt.uniprot-Trypanosoma_brucei_brucei_20130619_rev_Project_3722	Q38CJ1	Choline dehydrogenase, putative
2	2	6.8	-0.01	0.993092	2	SwissProt.uniprot-Trypanosoma_brucei_brucei_20130619_rev_Project_3722	Q384B4	Putative uncharacterized protein
3	3	2.3	-0.01	0.993092	3	SwissProt.uniprot-Trypanosoma_brucei_brucei_20130619_rev_Project_3722	Q38DF8	Putative uncharacterized protein
26	12	20.5	-0.01	0.993092	26	SwissProt.uniprot-Trypanosoma_brucei_brucei_20130619_rev_Project_3722	Q57VN1	Electron transfer flavoprotein-ubiquinone oxidoreductase, putative
5	2	10.4	-0.011	0.992404	5	SwissProt.uniprot-Trypanosoma_brucei_brucei_20130619_rev_Project_3722	Q381W8	Putative uncharacterized protein
5	5	1.7	-0.011	0.992404	5	SwissProt.uniprot-Trypanosoma_brucei_brucei_20130619_rev_Project_3722	Q38B05	Putative uncharacterized protein
19	9	14.5	-0.011	0.992404	19	SwissProt.uniprot-Trypanosoma_brucei_brucei_20130619_rev_Project_3722	Q383U7	Putative uncharacterized protein
34	16	17.8	-0.011	0.992404	34	SwissProt.uniprot-Trypanosoma_brucei_brucei_20130619_rev_Project_3722	Q57XB0	Oligopeptidase B protein, putative
58	30	28.4	-0.011	0.992404	58	SwissProt.uniprot-Trypanosoma_brucei_brucei_20130619_rev_Project_3722	Q57YQ5	Putative uncharacterized protein
3	3	9.1	-0.012	0.991717	3	SwissProt.uniprot-Trypanosoma_brucei_brucei_20130619_rev_Project_3722	Q382J3	Mitochondrial carrier protein, putative
3	3	5.7	-0.012	0.991717	3	SwissProt.uniprot-Trypanosoma_brucei_brucei_20130619_rev_Project_3722	Q57W28	Putative uncharacterized protein
5	5	21.4	-0.012	0.991717	5	SwissProt.uniprot-Trypanosoma_brucei_brucei_20130619_rev_Project_3722	Q388Y9	Electron transfer protein, putative
42	14	37.3	-0.012	0.991717	42	SwissProt.uniprot-Trypanosoma_brucei_brucei_20130619_rev_Project_3722	Q38DK3	Putative uncharacterized protein
5	2	12.3	-0.013	0.99103	5	SwissProt.uniprot-Trypanosoma_brucei_brucei_20130619_rev_Project_3722	Q388M2	Putative uncharacterized protein
5	5	15.4	-0.013	0.99103	5	SwissProt.uniprot-Trypanosoma_brucei_brucei_20130619_rev_Project_3722	Q38B95	Putative uncharacterized protein
8	6	20.8	-0.013	0.99103	8	SwissProt.uniprot-Trypanosoma_brucei_brucei_20130619_rev_Project_3722	Q38F50	Putative uncharacterized protein
22	10	18.7	-0.013	0.99103	22	SwissProt.uniprot-Trypanosoma_brucei_brucei_20130619_rev_Project_3722	Q381A0	Putative uncharacterized protein
24	14	28	-0.013	0.99103	24	SwissProt.uniprot-Trypanosoma_brucei_brucei_20130619_rev_Project_3722	Q584X8	Putative uncharacterized protein
30	14	19.6	-0.013	0.99103	30	SwissProt.uniprot-Trypanosoma_brucei_brucei_20130619_rev_Project_3722	Q385W8	Long-chain-fatty acid-CoA ligase protein, putative
103	28	28.5	-0.013	0.99103	103	SwissProt.uniprot-Trypanosoma_brucei_brucei_20130619_rev_Project_3722	Q57W39	NADH-dependent fumarate reductase, putative
142	20	36.4	-0.013	0.99103	142	SwissProt.uniprot-Trypanosoma_brucei_brucei_20130619_rev_Project_3722	Q386B6	Mitochondrial processing peptidase alpha subunit, putative
3	2	1.9	-0.014	0.990343	3	SwissProt.uniprot-Trypanosoma_brucei_brucei_20130619_rev_Project_3722	Q384A0	Putative uncharacterized protein
14	9	28.1	-0.014	0.990343	14	SwissProt.uniprot-Trypanosoma_brucei_brucei_20130619_rev_Project_3722	Q38DB6	Putative uncharacterized protein
17	4	14.7	-0.014	0.990343	17	SwissProt.uniprot-Trypanosoma_brucei_brucei_20130619_rev_Project_3722	Q57X60	Putative uncharacterized protein
23	12	54.8	-0.014	0.990343	23	SwissProt.uniprot-Trypanosoma_brucei_brucei_20130619_rev_Project_3722	Q57YY7	Putative uncharacterized protein
2	2	2.9	-0.015	0.989657	2	SwissProt.uniprot-Trypanosoma_brucei_brucei_20130619_rev_Project_3722	Q57VN3	Putative uncharacterized protein
2	2	1	-0.015	0.989657	2	SwissProt.uniprot-Trypanosoma_brucei_brucei_20130619_rev_Project_3722	Q387I8	DNA-directed RNA polymerase
8	5	2	-0.015	0.989657	8	SwissProt.uniprot-Trypanosoma_brucei_brucei_20130619_rev_Project_3722	Q389D6	Putative uncharacterized protein
10	4	20	-0.015	0.989657	10	SwissProt.uniprot-Trypanosoma_brucei_brucei_20130619_rev_Project_3722	Q38EP0	Putative uncharacterized protein
18	5	34.4	-0.015	0.989657	18	SwissProt.uniprot-Trypanosoma_brucei_brucei_20130619_rev_Project_3722	Q385C2	Putative uncharacterized protein
34	12	40.5	-0.015	0.989657	34	SwissProt.uniprot-Trypanosoma_brucei_brucei_20130619_rev_Project_3722	Q38BJ6	Short-chain dehydrogenase, putative
4	3	3	-0.016	0.988971	4	SwissProt.uniprot-Trypanosoma_brucei_brucei_20130619_rev_Project_3722	Q57XL1	Putative uncharacterized protein
6	5	6.4	-0.016	0.988971	6	SwissProt.uniprot-Trypanosoma_brucei_brucei_20130619_rev_Project_3722	Q586L4|Q580J9|Q580P2	Uncharacterized protein
17	9	15.7	-0.016	0.988971	17	SwissProt.uniprot-Trypanosoma_brucei_brucei_20130619_rev_Project_3722	Q4GYV5	Axoneme central apparatus protein, putative: importin alpha-1 subunit, putative
22	13	13.1	-0.016	0.988971	22	SwissProt.uniprot-Trypanosoma_brucei_brucei_20130619_rev_Project_3722	Q57XK5	Putative uncharacterized protein
24	12	27.1	-0.016	0.988971	24	SwissProt.uniprot-Trypanosoma_brucei_brucei_20130619_rev_Project_3722	Q57UU2	Putative uncharacterized protein
6	3	16.2	-0.017	0.988286	6	SwissProt.uniprot-Trypanosoma_brucei_brucei_20130619_rev_Project_3722	Q388K7	Putative uncharacterized protein
19	9	24.8	-0.017	0.988286	19	SwissProt.uniprot-Trypanosoma_brucei_brucei_20130619_rev_Project_3722	Q38D45	Putative uncharacterized protein
27	10	24.3	-0.017	0.988286	27	SwissProt.uniprot-Trypanosoma_brucei_brucei_20130619_rev_Project_3722	Q57Y49	Putative uncharacterized protein
28	17	19.4	-0.017	0.988286	28	SwissProt.uniprot-Trypanosoma_brucei_brucei_20130619_rev_Project_3722	Q38A60	Putative uncharacterized protein
35	11	41.9	-0.017	0.988286	35	SwissProt.uniprot-Trypanosoma_brucei_brucei_20130619_rev_Project_3722	Q57WV8	Putative uncharacterized protein
474	17	37.7	-0.017	0.988286	474	SwissProt.uniprot-Trypanosoma_brucei_brucei_20130619_rev_Project_3722	Q381B3	Dihydrolipoyl dehydrogenase
2	2	3	-0.018	0.987601	2	SwissProt.uniprot-Trypanosoma_brucei_brucei_20130619_rev_Project_3722	Q57UL7	Amino acid transporter, putative
5	3	2.2	-0.018	0.987601	5	SwissProt.uniprot-Trypanosoma_brucei_brucei_20130619_rev_Project_3722	Q4GYI6	Putative uncharacterized protein
8	4	24.3	-0.018	0.987601	8	SwissProt.uniprot-Trypanosoma_brucei_brucei_20130619_rev_Project_3722	Q386E8	Putative uncharacterized protein
9	6	5.5	-0.018	0.987601	9	SwissProt.uniprot-Trypanosoma_brucei_brucei_20130619_rev_Project_3722	Q57TZ8	Putative uncharacterized protein
30	16	25	-0.018	0.987601	30	SwissProt.uniprot-Trypanosoma_brucei_brucei_20130619_rev_Project_3722	Q57Y18|Q57WL1	Putative uncharacterized protein
49	14	23.2	-0.018	0.987601	49	SwissProt.uniprot-Trypanosoma_brucei_brucei_20130619_rev_Project_3722	Q57W67	Cytosolic leucyl aminopeptidase, putative
53	11	45.6	-0.018	0.987601	53	SwissProt.uniprot-Trypanosoma_brucei_brucei_20130619_rev_Project_3722	Q385Q0	Putative uncharacterized protein
4	2	1.4	-0.019	0.986917	4	SwissProt.uniprot-Trypanosoma_brucei_brucei_20130619_rev_Project_3722	Q38CJ2	Protein kinase, putative
6	5	18.7	-0.019	0.986917	6	SwissProt.uniprot-Trypanosoma_brucei_brucei_20130619_rev_Project_3722	Q38DH5	Replication factor C, subunit 3, putative
19	9	17.4	-0.019	0.986917	19	SwissProt.uniprot-Trypanosoma_brucei_brucei_20130619_rev_Project_3722	Q584E3	Putative uncharacterized protein
22	6	33.4	-0.019	0.986917	22	SwissProt.uniprot-Trypanosoma_brucei_brucei_20130619_rev_Project_3722	Q580G6	Putative uncharacterized protein
144	4	19.9	-0.019	0.986917	145	SwissProt.uniprot-Trypanosoma_brucei_brucei_20130619_rev_Project_3722	Q38DN0|Q38DN1	Gim5B protein
2	2	5.6	-0.02	0.986233	2	SwissProt.uniprot-Trypanosoma_brucei_brucei_20130619_rev_Project_3722	Q57V72	P-nitrophenylphosphatase, putative
6	4	20.4	-0.02	0.986233	6	SwissProt.uniprot-Trypanosoma_brucei_brucei_20130619_rev_Project_3722	Q38C55	Putative uncharacterized protein
6	4	10.3	-0.02	0.986233	6	SwissProt.uniprot-Trypanosoma_brucei_brucei_20130619_rev_Project_3722	Q385W3	Putative uncharacterized protein
9	4	18.5	-0.02	0.986233	9	SwissProt.uniprot-Trypanosoma_brucei_brucei_20130619_rev_Project_3722	Q581T7	Putative uncharacterized protein
15	9	37	-0.02	0.986233	15	SwissProt.uniprot-Trypanosoma_brucei_brucei_20130619_rev_Project_3722	Q57Z79	Putative uncharacterized protein
97	17	49	-0.02	0.986233	97	SwissProt.uniprot-Trypanosoma_brucei_brucei_20130619_rev_Project_3722	Q57UX1	Prohibitin
9	3	17.7	-0.021	0.985549	9	SwissProt.uniprot-Trypanosoma_brucei_brucei_20130619_rev_Project_3722	Q57YC4	Putative uncharacterized protein
3	2	24.4	-0.022	0.984866	3	SwissProt.uniprot-Trypanosoma_brucei_brucei_20130619_rev_Project_3722	Q57ZD9	Putative uncharacterized protein
5	3	5.8	-0.022	0.984866	5	SwissProt.uniprot-Trypanosoma_brucei_brucei_20130619_rev_Project_3722	Q57WY8	Peptide chain release factor 1, putative
8	4	10.7	-0.022	0.984866	8	SwissProt.uniprot-Trypanosoma_brucei_brucei_20130619_rev_Project_3722	Q387H4	Protein phosphatase 2C, putative
9	4	21.5	-0.023	0.984184	9	SwissProt.uniprot-Trypanosoma_brucei_brucei_20130619_rev_Project_3722	Q584I9	Ribosomal protein L7/L12, putative
30	18	4.2	-0.023	0.984184	30	SwissProt.uniprot-Trypanosoma_brucei_brucei_20130619_rev_Project_3722	Q583I6	Antigenic protein, putative
3	3	1.4	-0.024	0.983502	3	SwissProt.uniprot-Trypanosoma_brucei_brucei_20130619_rev_Project_3722	Q38B01	Clathrin heavy chain
5	2	5.6	-0.024	0.983502	5	SwissProt.uniprot-Trypanosoma_brucei_brucei_20130619_rev_Project_3722	Q38AQ5	ATP-dependent DEAD/H RNA helicase, putative
9	6	7	-0.024	0.983502	9	SwissProt.uniprot-Trypanosoma_brucei_brucei_20130619_rev_Project_3722	Q38DV2	Synaptojanin (N-terminal domain), putative
9	6	28	-0.024	0.983502	9	SwissProt.uniprot-Trypanosoma_brucei_brucei_20130619_rev_Project_3722	Q580R5	Putative uncharacterized protein
10	7	3	-0.024	0.983502	10	SwissProt.uniprot-Trypanosoma_brucei_brucei_20130619_rev_Project_3722	Q38EY5	Putative uncharacterized protein
11	5	21.9	-0.024	0.983502	11	SwissProt.uniprot-Trypanosoma_brucei_brucei_20130619_rev_Project_3722	Q38BC5	Putative uncharacterized protein
17	13	9.3	-0.024	0.983502	17	SwissProt.uniprot-Trypanosoma_brucei_brucei_20130619_rev_Project_3722	Q57ZN1	Putative uncharacterized protein
192	20	53.5	-0.024	0.983502	192	SwissProt.uniprot-Trypanosoma_brucei_brucei_20130619_rev_Project_3722	Q57W51	Mitochondrial processing peptidase, beta subunit, putative
9	4	14.7	-0.025	0.982821	9	SwissProt.uniprot-Trypanosoma_brucei_brucei_20130619_rev_Project_3722	Q580R2	3,2-trans-enoyl-CoA isomerase, mitochondrial, putative
9	4	22.2	-0.025	0.982821	9	SwissProt.uniprot-Trypanosoma_brucei_brucei_20130619_rev_Project_3722	Q386Y9	Putative uncharacterized protein
9	7	34.1	-0.025	0.982821	9	SwissProt.uniprot-Trypanosoma_brucei_brucei_20130619_rev_Project_3722	Q383A7	MRP protein, putative
10	6	13.6	-0.025	0.982821	10	SwissProt.uniprot-Trypanosoma_brucei_brucei_20130619_rev_Project_3722	Q582B0	Phosphatidylglycerophosphate synthase-like protein, putative
12	5	13.4	-0.025	0.982821	12	SwissProt.uniprot-Trypanosoma_brucei_brucei_20130619_rev_Project_3722	Q38DD9	Putative uncharacterized protein
12	8	8.8	-0.025	0.982821	12	SwissProt.uniprot-Trypanosoma_brucei_brucei_20130619_rev_Project_3722	Q586W3	Uncharacterized protein
16	9	23.9	-0.025	0.982821	16	SwissProt.uniprot-Trypanosoma_brucei_brucei_20130619_rev_Project_3722	Q57UC5	Putative uncharacterized protein
17	9	19.3	-0.025	0.982821	17	SwissProt.uniprot-Trypanosoma_brucei_brucei_20130619_rev_Project_3722	Q38EM5	Oxidoreductase, putative
19	6	18	-0.025	0.982821	19	SwissProt.uniprot-Trypanosoma_brucei_brucei_20130619_rev_Project_3722	Q38B50	Putative uncharacterized protein
26	6	20.9	-0.025	0.982821	26	SwissProt.uniprot-Trypanosoma_brucei_brucei_20130619_rev_Project_3722	Q385N9	Mitochondrial carrier protein, putative
3	3	7	-0.026	0.98214	3	SwissProt.uniprot-Trypanosoma_brucei_brucei_20130619_rev_Project_3722	Q38FX1	Sec1 family transport protein, putative
7	2	8.4	-0.026	0.98214	7	SwissProt.uniprot-Trypanosoma_brucei_brucei_20130619_rev_Project_3722	D6XCY8	Proteasome alpha 7 subunit
9	6	45.5	-0.026	0.98214	9	SwissProt.uniprot-Trypanosoma_brucei_brucei_20130619_rev_Project_3722	Q387T5	Putative uncharacterized protein
19	12	40.5	-0.026	0.98214	19	SwissProt.uniprot-Trypanosoma_brucei_brucei_20130619_rev_Project_3722	Q386L9	Glycerolphosphate mutase, putative
221	14	58.1	-0.026	0.98214	220	SwissProt.uniprot-Trypanosoma_brucei_brucei_20130619_rev_Project_3722	Q38BZ2	Adenylate kinase, putative
4	3	5.7	-0.027	0.981459	4	SwissProt.uniprot-Trypanosoma_brucei_brucei_20130619_rev_Project_3722	Q38BA2	Cell division related protein kinase 2, putative
13	8	12.2	-0.027	0.981459	13	SwissProt.uniprot-Trypanosoma_brucei_brucei_20130619_rev_Project_3722	Q57XV3	Putative uncharacterized protein
16	9	15.6	-0.027	0.981459	16	SwissProt.uniprot-Trypanosoma_brucei_brucei_20130619_rev_Project_3722	Q4GZE5	Putative uncharacterized protein
27	19	20.4	-0.027	0.981459	27	SwissProt.uniprot-Trypanosoma_brucei_brucei_20130619_rev_Project_3722	Q385A3	Putative uncharacterized protein
28	22	20.7	-0.027	0.981459	28	SwissProt.uniprot-Trypanosoma_brucei_brucei_20130619_rev_Project_3722	Q57WD9	Putative uncharacterized protein
3	2	1	-0.028	0.980779	3	SwissProt.uniprot-Trypanosoma_brucei_brucei_20130619_rev_Project_3722	Q57XC5	Ubiquitin-activating enzyme E1, putative
8	4	1.4	-0.028	0.980779	8	SwissProt.uniprot-Trypanosoma_brucei_brucei_20130619_rev_Project_3722	Q388G0	Protein kinase, putative
10	6	4.8	-0.028	0.980779	10	SwissProt.uniprot-Trypanosoma_brucei_brucei_20130619_rev_Project_3722	Q38FT8	Protein kinase, putative
16	8	17.9	-0.028	0.980779	16	SwissProt.uniprot-Trypanosoma_brucei_brucei_20130619_rev_Project_3722	Q38EU8	ABC transporter, putative
18	9	14.1	-0.028	0.980779	18	SwissProt.uniprot-Trypanosoma_brucei_brucei_20130619_rev_Project_3722	Q38BQ4	Putative uncharacterized protein
19	9	46.1	-0.029	0.980099	19	SwissProt.uniprot-Trypanosoma_brucei_brucei_20130619_rev_Project_3722	Q38BE6	Putative uncharacterized protein
64	35	43.4	-0.029	0.980099	65	SwissProt.uniprot-Trypanosoma_brucei_brucei_20130619_rev_Project_3722	Q57XC6|Q387X3|Q582I0	Kinesin, putative
2	2	7	-0.03	0.97942	2	SwissProt.uniprot-Trypanosoma_brucei_brucei_20130619_rev_Project_3722	Q583G0	Putative uncharacterized protein
2	2	3.7	-0.03	0.97942	2	SwissProt.uniprot-Trypanosoma_brucei_brucei_20130619_rev_Project_3722	Q57VA3	Putative uncharacterized protein
6	4	5.3	-0.03	0.97942	6	SwissProt.uniprot-Trypanosoma_brucei_brucei_20130619_rev_Project_3722	Q57ZA2	Aminopeptidase P1, putative
7	3	19.6	-0.03	0.97942	7	SwissProt.uniprot-Trypanosoma_brucei_brucei_20130619_rev_Project_3722	Q381Y5	Polypeptide deformylase, putative
8	5	13.7	-0.03	0.97942	8	SwissProt.uniprot-Trypanosoma_brucei_brucei_20130619_rev_Project_3722	Q381N5	Putative uncharacterized protein
10	9	11.4	-0.03	0.97942	10	SwissProt.uniprot-Trypanosoma_brucei_brucei_20130619_rev_Project_3722	Q38BT6	Glycerol-3-phosphate acyltransferase, putative
13	7	19.8	-0.03	0.97942	13	SwissProt.uniprot-Trypanosoma_brucei_brucei_20130619_rev_Project_3722	Q57UD4	Putative uncharacterized protein
15	9	16	-0.03	0.97942	15	SwissProt.uniprot-Trypanosoma_brucei_brucei_20130619_rev_Project_3722	Q38G02	Monooxygenase, putative
17	8	29.2	-0.03	0.97942	17	SwissProt.uniprot-Trypanosoma_brucei_brucei_20130619_rev_Project_3722	Q583E5	Putative uncharacterized protein
2	2	0.6	-0.031	0.978742	2	SwissProt.uniprot-Trypanosoma_brucei_brucei_20130619_rev_Project_3722	Q385W6	Putative uncharacterized protein
5	3	1.6	-0.031	0.978742	5	SwissProt.uniprot-Trypanosoma_brucei_brucei_20130619_rev_Project_3722	Q381P8	Putative uncharacterized protein
12	8	9.3	-0.031	0.978742	12	SwissProt.uniprot-Trypanosoma_brucei_brucei_20130619_rev_Project_3722	Q57VU6	Putative uncharacterized protein
2	2	1.2	-0.032	0.978063	2	SwissProt.uniprot-Trypanosoma_brucei_brucei_20130619_rev_Project_3722	Q583V5	Putative uncharacterized protein
3	3	1.6	-0.032	0.978063	3	SwissProt.uniprot-Trypanosoma_brucei_brucei_20130619_rev_Project_3722	Q382B3	Putative uncharacterized protein
6	3	23.8	-0.032	0.978063	6	SwissProt.uniprot-Trypanosoma_brucei_brucei_20130619_rev_Project_3722	Q384U6	Putative uncharacterized protein
6	4	31.2	-0.032	0.978063	6	SwissProt.uniprot-Trypanosoma_brucei_brucei_20130619_rev_Project_3722	Q389T5	Glutaredoxin
14	8	13.2	-0.032	0.978063	14	SwissProt.uniprot-Trypanosoma_brucei_brucei_20130619_rev_Project_3722	Q585Q2	Polynucleotide kinase 3'-phosphatase, putative
10	8	13.3	-0.033	0.977386	10	SwissProt.uniprot-Trypanosoma_brucei_brucei_20130619_rev_Project_3722	Q382B2	T-complex protein 1, epsilon subunit, putative
83	47	23.7	-0.033	0.977386	83	SwissProt.uniprot-Trypanosoma_brucei_brucei_20130619_rev_Project_3722	Q581T1	Putative uncharacterized protein
94	16	51.1	-0.033	0.977386	94	SwissProt.uniprot-Trypanosoma_brucei_brucei_20130619_rev_Project_3722	Q4FKP3	Prohibitin, putative
96	19	32.1	-0.033	0.977386	96	SwissProt.uniprot-Trypanosoma_brucei_brucei_20130619_rev_Project_3722	Q381T1	Chaperonin Hsp60, mitochondrial, putative
2	2	6.8	-0.034	0.976709	2	SwissProt.uniprot-Trypanosoma_brucei_brucei_20130619_rev_Project_3722	Q38EE2	Metalloprotease-like protein
3	3	1.1	-0.034	0.976709	3	SwissProt.uniprot-Trypanosoma_brucei_brucei_20130619_rev_Project_3722	Q580Z0	Putative uncharacterized protein
6	6	4.1	-0.034	0.976709	6	SwissProt.uniprot-Trypanosoma_brucei_brucei_20130619_rev_Project_3722	Q386T8	Diacylglycerol acyltransferase, putative
22	12	24.4	-0.034	0.976709	22	SwissProt.uniprot-Trypanosoma_brucei_brucei_20130619_rev_Project_3722	Q580K4	Putative uncharacterized protein
280	22	45.8	-0.034	0.976709	279	SwissProt.uniprot-Trypanosoma_brucei_brucei_20130619_rev_Project_3722	Q38DF2|Q38DE9|Q38DF3|Q38DF0	Glycerol kinase, glycosomal
3	2	8.6	-0.035	0.976032	3	SwissProt.uniprot-Trypanosoma_brucei_brucei_20130619_rev_Project_3722	Q386M9	Putative uncharacterized protein
3	3	24.5	-0.035	0.976032	3	SwissProt.uniprot-Trypanosoma_brucei_brucei_20130619_rev_Project_3722	Q57VW7	Putative uncharacterized protein
7	6	9.9	-0.035	0.976032	6	SwissProt.uniprot-Trypanosoma_brucei_brucei_20130619_rev_Project_3722	Q383E3	Putative uncharacterized protein
11	4	22.8	-0.035	0.976032	11	SwissProt.uniprot-Trypanosoma_brucei_brucei_20130619_rev_Project_3722	Q38EP7	Putative uncharacterized protein
16	12	16.1	-0.035	0.976032	16	SwissProt.uniprot-Trypanosoma_brucei_brucei_20130619_rev_Project_3722	Q57W72	Putative uncharacterized protein
2	2	5.5	-0.036	0.975355	2	SwissProt.uniprot-Trypanosoma_brucei_brucei_20130619_rev_Project_3722	Q57TZ7	Prefoldin, putative
4	3	2.2	-0.036	0.975355	4	SwissProt.uniprot-Trypanosoma_brucei_brucei_20130619_rev_Project_3722	Q57WI9	Putative uncharacterized protein
5	5	3.8	-0.036	0.975355	5	SwissProt.uniprot-Trypanosoma_brucei_brucei_20130619_rev_Project_3722	Q4GYH6	Putative uncharacterized protein
8	5	9.8	-0.036	0.975355	7	SwissProt.uniprot-Trypanosoma_brucei_brucei_20130619_rev_Project_3722	Q38E94	Actin A
21	11	18.1	-0.036	0.975355	21	SwissProt.uniprot-Trypanosoma_brucei_brucei_20130619_rev_Project_3722	Q384L3	Putative uncharacterized protein
26	9	30.8	-0.036	0.975355	26	SwissProt.uniprot-Trypanosoma_brucei_brucei_20130619_rev_Project_3722	Q57WJ0	Putative uncharacterized protein
4	4	4.1	-0.037	0.97468	4	SwissProt.uniprot-Trypanosoma_brucei_brucei_20130619_rev_Project_3722	Q585N6	Putative uncharacterized protein
5	2	2.2	-0.037	0.97468	5	SwissProt.uniprot-Trypanosoma_brucei_brucei_20130619_rev_Project_3722	Q385Y2	Putative uncharacterized protein
6	3	6.3	-0.037	0.97468	5	SwissProt.uniprot-Trypanosoma_brucei_brucei_20130619_rev_Project_3722	Q57X51	Elongation of very long chain fatty acids protein, putative
9	3	24.6	-0.037	0.97468	9	SwissProt.uniprot-Trypanosoma_brucei_brucei_20130619_rev_Project_3722	Q387H6	Eukaryotic translation initiation factor 5a, putative
10	7	17.5	-0.037	0.97468	10	SwissProt.uniprot-Trypanosoma_brucei_brucei_20130619_rev_Project_3722	Q385V4	Putative uncharacterized protein
11	6	20.3	-0.037	0.97468	11	SwissProt.uniprot-Trypanosoma_brucei_brucei_20130619_rev_Project_3722	Q38BH8	Putative uncharacterized protein
24	17	16.8	-0.037	0.97468	24	SwissProt.uniprot-Trypanosoma_brucei_brucei_20130619_rev_Project_3722	Q385C3	Putative uncharacterized protein
178	37	47.1	-0.037	0.97468	175	SwissProt.uniprot-Trypanosoma_brucei_brucei_20130619_rev_Project_3722	Q386P5	Heat shock protein, mitochondrial, putative
5	3	12.6	-0.038	0.974004	5	SwissProt.uniprot-Trypanosoma_brucei_brucei_20130619_rev_Project_3722	Q38CH0	Putative uncharacterized protein
12	9	22.5	-0.038	0.974004	12	SwissProt.uniprot-Trypanosoma_brucei_brucei_20130619_rev_Project_3722	Q381M1	Poly(A) polymerase, putative
13	8	33	-0.038	0.974004	13	SwissProt.uniprot-Trypanosoma_brucei_brucei_20130619_rev_Project_3722	Q38CY4	Putative uncharacterized protein
18	10	38.8	-0.038	0.974004	18	SwissProt.uniprot-Trypanosoma_brucei_brucei_20130619_rev_Project_3722	Q585A6	Putative uncharacterized protein
25	10	18.1	-0.038	0.974004	25	SwissProt.uniprot-Trypanosoma_brucei_brucei_20130619_rev_Project_3722	Q384U0	Putative uncharacterized protein
6	2	19.3	-0.039	0.973329	6	SwissProt.uniprot-Trypanosoma_brucei_brucei_20130619_rev_Project_3722	Q381K8	Putative uncharacterized protein
6	4	4.2	-0.039	0.973329	6	SwissProt.uniprot-Trypanosoma_brucei_brucei_20130619_rev_Project_3722	Q580G3	Lysine--tRNA ligase
2	2	4	-0.04	0.972655	2	SwissProt.uniprot-Trypanosoma_brucei_brucei_20130619_rev_Project_3722	Q57VQ8	Putative uncharacterized protein
2	2	4.3	-0.04	0.972655	2	SwissProt.uniprot-Trypanosoma_brucei_brucei_20130619_rev_Project_3722	Q57Z61	Protein kinase, putative
11	9	5.4	-0.04	0.972655	11	SwissProt.uniprot-Trypanosoma_brucei_brucei_20130619_rev_Project_3722	Q4GZ59	Putative uncharacterized protein
13	8	7.9	-0.04	0.972655	13	SwissProt.uniprot-Trypanosoma_brucei_brucei_20130619_rev_Project_3722	Q384Q3	Long-chain-fatty-acid-coA ligase protein,putative
14	10	25.6	-0.04	0.972655	14	SwissProt.uniprot-Trypanosoma_brucei_brucei_20130619_rev_Project_3722	Q57U68	Putative uncharacterized protein
15	8	34.8	-0.04	0.972655	15	SwissProt.uniprot-Trypanosoma_brucei_brucei_20130619_rev_Project_3722	Q389F5	Putative uncharacterized protein
47	23	27.4	-0.04	0.972655	47	SwissProt.uniprot-Trypanosoma_brucei_brucei_20130619_rev_Project_3722	Q386Y6	Vesicular-fusion protein SEC18, putative
3	2	0.8	-0.041	0.971981	3	SwissProt.uniprot-Trypanosoma_brucei_brucei_20130619_rev_Project_3722	Q389J4	Putative uncharacterized protein
3	3	8.5	-0.041	0.971981	3	SwissProt.uniprot-Trypanosoma_brucei_brucei_20130619_rev_Project_3722	Q38BP3	Arginine N-methyltransferase, putative
3	3	17.9	-0.041	0.971981	3	SwissProt.uniprot-Trypanosoma_brucei_brucei_20130619_rev_Project_3722	Q38B49	Putative uncharacterized protein
4	3	8.1	-0.041	0.971981	4	SwissProt.uniprot-Trypanosoma_brucei_brucei_20130619_rev_Project_3722	Q38BJ3	Putative uncharacterized protein
4	3	1.2	-0.041	0.971981	4	SwissProt.uniprot-Trypanosoma_brucei_brucei_20130619_rev_Project_3722	Q57ZN6	Putative uncharacterized protein
4	4	5.4	-0.041	0.971981	4	SwissProt.uniprot-Trypanosoma_brucei_brucei_20130619_rev_Project_3722	Q384D4	Protein kinase, putative
6	4	2.6	-0.041	0.971981	6	SwissProt.uniprot-Trypanosoma_brucei_brucei_20130619_rev_Project_3722	Q581T3	Putative uncharacterized protein
6	5	3.9	-0.041	0.971981	6	SwissProt.uniprot-Trypanosoma_brucei_brucei_20130619_rev_Project_3722	Q586U9	Dual specificity protein phosphatase, putative
2	2	4.2	-0.042	0.971307	2	SwissProt.uniprot-Trypanosoma_brucei_brucei_20130619_rev_Project_3722	Q383C8	Cyclin dependent kinase-binding protein, putative
17	8	32.3	-0.042	0.971307	17	SwissProt.uniprot-Trypanosoma_brucei_brucei_20130619_rev_Project_3722	Q57Z47	Putative uncharacterized protein
21	14	7.7	-0.042	0.971307	21	SwissProt.uniprot-Trypanosoma_brucei_brucei_20130619_rev_Project_3722	Q38A74	Putative uncharacterized protein
38	12	35.8	-0.042	0.971307	38	SwissProt.uniprot-Trypanosoma_brucei_brucei_20130619_rev_Project_3722	Q587G5	Mitochondrial carrier protein, putative
18	11	29.1	-0.043	0.970634	18	SwissProt.uniprot-Trypanosoma_brucei_brucei_20130619_rev_Project_3722	Q57UW3	Endoplasmic reticulum oxidoreductin, putative
18	11	26.1	-0.043	0.970634	18	SwissProt.uniprot-Trypanosoma_brucei_brucei_20130619_rev_Project_3722	Q386M0	Putative uncharacterized protein
37	14	28.4	-0.043	0.970634	37	SwissProt.uniprot-Trypanosoma_brucei_brucei_20130619_rev_Project_3722	Q38CL4	Peroxin 14, putative
3	3	4.9	-0.044	0.969962	3	SwissProt.uniprot-Trypanosoma_brucei_brucei_20130619_rev_Project_3722	Q57YZ0	Putative uncharacterized protein
3	3	1.2	-0.044	0.969962	3	SwissProt.uniprot-Trypanosoma_brucei_brucei_20130619_rev_Project_3722	Q384X8	Putative uncharacterized protein
19	6	20.1	-0.044	0.969962	19	SwissProt.uniprot-Trypanosoma_brucei_brucei_20130619_rev_Project_3722	Q582S1	Putative uncharacterized protein
3	3	8.2	-0.045	0.96929	3	SwissProt.uniprot-Trypanosoma_brucei_brucei_20130619_rev_Project_3722	Q38C24	Putative uncharacterized protein
4	2	5.5	-0.045	0.96929	4	SwissProt.uniprot-Trypanosoma_brucei_brucei_20130619_rev_Project_3722	Q383T0	Glycosyl transferase-like protein
7	4	11.6	-0.045	0.96929	7	SwissProt.uniprot-Trypanosoma_brucei_brucei_20130619_rev_Project_3722	Q38A54	Putative uncharacterized protein
7	5	6.7	-0.045	0.96929	7	SwissProt.uniprot-Trypanosoma_brucei_brucei_20130619_rev_Project_3722	Q385M4	Malic enzyme
8	4	20.1	-0.045	0.96929	8	SwissProt.uniprot-Trypanosoma_brucei_brucei_20130619_rev_Project_3722	Q584G9	60S ribosomal protein L35A, putative
8	7	6.3	-0.045	0.96929	8	SwissProt.uniprot-Trypanosoma_brucei_brucei_20130619_rev_Project_3722	Q387X4	Kinesin, putative
16	3	6.8	-0.045	0.96929	16	SwissProt.uniprot-Trypanosoma_brucei_brucei_20130619_rev_Project_3722	Q585W8	Putative uncharacterized protein
16	4	31.2	-0.045	0.96929	16	SwissProt.uniprot-Trypanosoma_brucei_brucei_20130619_rev_Project_3722	Q4GZ98	Putative uncharacterized protein
20	7	14.8	-0.045	0.96929	20	SwissProt.uniprot-Trypanosoma_brucei_brucei_20130619_rev_Project_3722	Q38DS1|Q38DR5	Protein kinase A catalytic subunit isoform 2
21	6	2.3	-0.045	0.96929	21	SwissProt.uniprot-Trypanosoma_brucei_brucei_20130619_rev_Project_3722	Q582X2	ATP-dependent DEAD/H RNA helicase, putative
24	11	29.2	-0.045	0.96929	24	SwissProt.uniprot-Trypanosoma_brucei_brucei_20130619_rev_Project_3722	Q57ZA3	Putative uncharacterized protein
24	12	24.6	-0.045	0.96929	24	SwissProt.uniprot-Trypanosoma_brucei_brucei_20130619_rev_Project_3722	Q38DW9	Putative uncharacterized protein
46	20	25.9	-0.045	0.96929	46	SwissProt.uniprot-Trypanosoma_brucei_brucei_20130619_rev_Project_3722	Q586L9	RNA-editing complex protein MP81
2	2	17	-0.046	0.968618	2	SwissProt.uniprot-Trypanosoma_brucei_brucei_20130619_rev_Project_3722	Q581W4	Putative uncharacterized protein
2	2	10	-0.046	0.968618	2	SwissProt.uniprot-Trypanosoma_brucei_brucei_20130619_rev_Project_3722	Q38DA9	Putative uncharacterized protein
10	8	17.6	-0.046	0.968618	10	SwissProt.uniprot-Trypanosoma_brucei_brucei_20130619_rev_Project_3722	Q57WZ1	Putative uncharacterized protein
11	6	25.4	-0.046	0.968618	11	SwissProt.uniprot-Trypanosoma_brucei_brucei_20130619_rev_Project_3722	Q57ZV7	Putative uncharacterized protein
16	12	19.7	-0.046	0.968618	16	SwissProt.uniprot-Trypanosoma_brucei_brucei_20130619_rev_Project_3722	Q57ZI1	ATP-NAD kinase-like protein
17	3	26	-0.046	0.968618	17	SwissProt.uniprot-Trypanosoma_brucei_brucei_20130619_rev_Project_3722	Q389X3	Putative uncharacterized protein
17	5	12	-0.046	0.968618	17	SwissProt.uniprot-Trypanosoma_brucei_brucei_20130619_rev_Project_3722	Q387S0	Cation transporter, putative
17	5	8.8	-0.046	0.968618	17	SwissProt.uniprot-Trypanosoma_brucei_brucei_20130619_rev_Project_3722	Q38A36	Putative uncharacterized protein
18	10	22.5	-0.046	0.968618	18	SwissProt.uniprot-Trypanosoma_brucei_brucei_20130619_rev_Project_3722	Q57TX0	Putative uncharacterized protein
31	9	23	-0.046	0.968618	31	SwissProt.uniprot-Trypanosoma_brucei_brucei_20130619_rev_Project_3722	Q580B2	Putative uncharacterized protein
33	9	40.6	-0.046	0.968618	33	SwissProt.uniprot-Trypanosoma_brucei_brucei_20130619_rev_Project_3722	Q586A5	Putative uncharacterized protein
164	42	31.9	-0.046	0.968618	164	SwissProt.uniprot-Trypanosoma_brucei_brucei_20130619_rev_Project_3722	Q57W38	NADH-dependent fumarate reductase
8	7	28.3	-0.047	0.967947	8	SwissProt.uniprot-Trypanosoma_brucei_brucei_20130619_rev_Project_3722	Q57YP1	Putative uncharacterized protein
12	7	12.9	-0.047	0.967947	12	SwissProt.uniprot-Trypanosoma_brucei_brucei_20130619_rev_Project_3722	Q386Q2	Putative uncharacterized protein
30	11	21.9	-0.047	0.967947	30	SwissProt.uniprot-Trypanosoma_brucei_brucei_20130619_rev_Project_3722	Q57YR9	Farnesyltransferase, putative
2	2	3.4	-0.048	0.967276	2	SwissProt.uniprot-Trypanosoma_brucei_brucei_20130619_rev_Project_3722	Q57Z02	Putative uncharacterized protein
6	5	2.3	-0.048	0.967276	6	SwissProt.uniprot-Trypanosoma_brucei_brucei_20130619_rev_Project_3722	Q57W03	Putative uncharacterized protein
9	2	0.6	-0.048	0.967276	9	SwissProt.uniprot-Trypanosoma_brucei_brucei_20130619_rev_Project_3722	Q57WU1	Putative uncharacterized protein
9	6	15.3	-0.048	0.967276	9	SwissProt.uniprot-Trypanosoma_brucei_brucei_20130619_rev_Project_3722	Q57XL2	Putative uncharacterized protein
17	8	12.9	-0.048	0.967276	17	SwissProt.uniprot-Trypanosoma_brucei_brucei_20130619_rev_Project_3722	Q57Y34	Putative uncharacterized protein
18	3	32	-0.048	0.967276	18	SwissProt.uniprot-Trypanosoma_brucei_brucei_20130619_rev_Project_3722	Q57XQ4	Putative uncharacterized protein
18	6	14.4	-0.048	0.967276	18	SwissProt.uniprot-Trypanosoma_brucei_brucei_20130619_rev_Project_3722	Q383J1	Putative uncharacterized protein
21	9	1.8	-0.048	0.967276	21	SwissProt.uniprot-Trypanosoma_brucei_brucei_20130619_rev_Project_3722	Q383L3	Putative uncharacterized protein
28	13	23.1	-0.048	0.967276	28	SwissProt.uniprot-Trypanosoma_brucei_brucei_20130619_rev_Project_3722	Q382C5	Phenylalanyl-tRNA synthetase alpha chain, putative
29	10	17.1	-0.048	0.967276	29	SwissProt.uniprot-Trypanosoma_brucei_brucei_20130619_rev_Project_3722	Q384X3	Putative uncharacterized protein
4	4	2.9	-0.049	0.966606	4	SwissProt.uniprot-Trypanosoma_brucei_brucei_20130619_rev_Project_3722	Q57UL2	Putative uncharacterized protein
7	2	15.2	-0.049	0.966606	7	SwissProt.uniprot-Trypanosoma_brucei_brucei_20130619_rev_Project_3722	Q389L9	Putative uncharacterized protein
9	4	13	-0.049	0.966606	9	SwissProt.uniprot-Trypanosoma_brucei_brucei_20130619_rev_Project_3722	Q38DI5	Mitochondrial carrier protein, putative
11	7	8.3	-0.049	0.966606	11	SwissProt.uniprot-Trypanosoma_brucei_brucei_20130619_rev_Project_3722	D6XFL2	Putative uncharacterized protein
7	3	3.9	-0.05	0.965936	7	SwissProt.uniprot-Trypanosoma_brucei_brucei_20130619_rev_Project_3722	Q57VI6	Putative uncharacterized protein
7	5	6.9	-0.05	0.965936	7	SwissProt.uniprot-Trypanosoma_brucei_brucei_20130619_rev_Project_3722	Q580J2	Fumarate hydratase, putative
14	10	13.5	-0.05	0.965936	14	SwissProt.uniprot-Trypanosoma_brucei_brucei_20130619_rev_Project_3722	Q381H5	FG-GAP repeat protein, putative
32	25	5.2	-0.05	0.965936	32	SwissProt.uniprot-Trypanosoma_brucei_brucei_20130619_rev_Project_3722	Q57Z60	Putative uncharacterized protein
50	9	39.3	-0.05	0.965936	50	SwissProt.uniprot-Trypanosoma_brucei_brucei_20130619_rev_Project_3722	Q57X71	60S ribosomal protein-like
5	5	8.8	-0.051	0.965267	5	SwissProt.uniprot-Trypanosoma_brucei_brucei_20130619_rev_Project_3722	Q389J3	Putative uncharacterized protein
6	4	12	-0.051	0.965267	6	SwissProt.uniprot-Trypanosoma_brucei_brucei_20130619_rev_Project_3722	Q38CH2	Putative uncharacterized protein
6	5	10.8	-0.051	0.965267	6	SwissProt.uniprot-Trypanosoma_brucei_brucei_20130619_rev_Project_3722	Q57WW7	Putative uncharacterized protein
7	3	9.9	-0.051	0.965267	7	SwissProt.uniprot-Trypanosoma_brucei_brucei_20130619_rev_Project_3722	Q580D5	50S ribosomal protein L13, putative
11	6	14.1	-0.051	0.965267	11	SwissProt.uniprot-Trypanosoma_brucei_brucei_20130619_rev_Project_3722	Q583S1	Putative uncharacterized protein
13	12	21.1	-0.051	0.965267	13	SwissProt.uniprot-Trypanosoma_brucei_brucei_20130619_rev_Project_3722	Q38DA8	Putative uncharacterized protein
21	14	11.9	-0.051	0.965267	21	SwissProt.uniprot-Trypanosoma_brucei_brucei_20130619_rev_Project_3722	Q57TY4	Receptor-type adenylate cyclase GRESAG 4, putative
8	4	14.6	-0.052	0.964598	8	SwissProt.uniprot-Trypanosoma_brucei_brucei_20130619_rev_Project_3722	Q57WW4	Putative uncharacterized protein
11	9	35.5	-0.052	0.964598	11	SwissProt.uniprot-Trypanosoma_brucei_brucei_20130619_rev_Project_3722	Q383B7	Putative uncharacterized protein
15	12	11.6	-0.052	0.964598	15	SwissProt.uniprot-Trypanosoma_brucei_brucei_20130619_rev_Project_3722	Q384U4	Putative uncharacterized protein
18	11	10.9	-0.052	0.964598	18	SwissProt.uniprot-Trypanosoma_brucei_brucei_20130619_rev_Project_3722	Q57U79	Putative uncharacterized protein
52	27	38.6	-0.052	0.964598	52	SwissProt.uniprot-Trypanosoma_brucei_brucei_20130619_rev_Project_3722	Q389Y6	ABC1 protein, putative
10	3	2.3	-0.053	0.96393	10	SwissProt.uniprot-Trypanosoma_brucei_brucei_20130619_rev_Project_3722	Q4GZ63	Vesicular-fusion protein NsF, putative: N-ethylmaleimide sensitive factor (NsF)
18	7	26.7	-0.053	0.96393	18	SwissProt.uniprot-Trypanosoma_brucei_brucei_20130619_rev_Project_3722	Q38BT4	Cytochrome C oxidase assembly protein, putative
18	13	16.5	-0.053	0.96393	18	SwissProt.uniprot-Trypanosoma_brucei_brucei_20130619_rev_Project_3722	Q385G9	Putative uncharacterized protein
5	2	7.5	-0.054	0.963262	5	SwissProt.uniprot-Trypanosoma_brucei_brucei_20130619_rev_Project_3722	Q586R2	Uncharacterized protein
6	4	8	-0.054	0.963262	6	SwissProt.uniprot-Trypanosoma_brucei_brucei_20130619_rev_Project_3722	Q57VM4	Mitochondrial carrier protein, putative
10	6	10.9	-0.054	0.963262	10	SwissProt.uniprot-Trypanosoma_brucei_brucei_20130619_rev_Project_3722	Q38BZ8	Putative uncharacterized protein
18	8	21.1	-0.054	0.963262	18	SwissProt.uniprot-Trypanosoma_brucei_brucei_20130619_rev_Project_3722	Q389E9	NAD or NADP dependent oxidoreductase, putative
30	9	27.2	-0.054	0.963262	30	SwissProt.uniprot-Trypanosoma_brucei_brucei_20130619_rev_Project_3722	Q38FT0	Putative uncharacterized protein
26	16	12.1	-0.054	0.963262	31	SwissProt.uniprot-Trypanosoma_brucei_brucei_20130619_rev_Project_3722	Q581D6|Q57WZ9|Q57X00|Q581E1|Q581E3|Q581E2|Q581E4|Q583S7|Q583S4|Q583S5|Q583S6|Q583S3|Q57WZ8	Receptor-type adenylate cyclase GRESAG 4, putative
7	4	12.9	-0.055	0.962594	7	SwissProt.uniprot-Trypanosoma_brucei_brucei_20130619_rev_Project_3722	Q38DP6	Putative uncharacterized protein
28	9	28.4	-0.055	0.962594	28	SwissProt.uniprot-Trypanosoma_brucei_brucei_20130619_rev_Project_3722	Q38DZ0	Putative uncharacterized protein
2	2	5.2	-0.056	0.961927	2	SwissProt.uniprot-Trypanosoma_brucei_brucei_20130619_rev_Project_3722	Q57TS3	Putative uncharacterized protein
3	2	4	-0.056	0.961927	3	SwissProt.uniprot-Trypanosoma_brucei_brucei_20130619_rev_Project_3722	Q583U5	Putative uncharacterized protein
6	5	3.5	-0.056	0.961927	6	SwissProt.uniprot-Trypanosoma_brucei_brucei_20130619_rev_Project_3722	Q586T3	Uncharacterized protein
18	8	42.7	-0.056	0.961927	18	SwissProt.uniprot-Trypanosoma_brucei_brucei_20130619_rev_Project_3722	Q57X54	ADP-ribosylation factor, putative
6	3	13.6	-0.057	0.961261	6	SwissProt.uniprot-Trypanosoma_brucei_brucei_20130619_rev_Project_3722	Q389K3	Putative uncharacterized protein
6	4	4.8	-0.057	0.961261	6	SwissProt.uniprot-Trypanosoma_brucei_brucei_20130619_rev_Project_3722	Q57WZ2	Putative uncharacterized protein
6	5	7.4	-0.057	0.961261	6	SwissProt.uniprot-Trypanosoma_brucei_brucei_20130619_rev_Project_3722	Q57U82	Putative uncharacterized protein
9	8	22.7	-0.057	0.961261	9	SwissProt.uniprot-Trypanosoma_brucei_brucei_20130619_rev_Project_3722	D6XM32|Q57TW5	Putative uncharacterized protein
15	10	1.6	-0.057	0.961261	15	SwissProt.uniprot-Trypanosoma_brucei_brucei_20130619_rev_Project_3722	Q582D2	Putative uncharacterized protein
16	10	35.6	-0.057	0.961261	16	SwissProt.uniprot-Trypanosoma_brucei_brucei_20130619_rev_Project_3722	Q385D0	Putative uncharacterized protein
38	12	43.8	-0.057	0.961261	37	SwissProt.uniprot-Trypanosoma_brucei_brucei_20130619_rev_Project_3722	Q382G6	Putative uncharacterized protein
2	2	7.3	-0.058	0.960595	2	SwissProt.uniprot-Trypanosoma_brucei_brucei_20130619_rev_Project_3722	Q38BA4	Putative uncharacterized protein
2	2	1.8	-0.058	0.960595	2	SwissProt.uniprot-Trypanosoma_brucei_brucei_20130619_rev_Project_3722	Q57UD5	Protein kinase, putative
4	3	9.6	-0.059	0.959929	4	SwissProt.uniprot-Trypanosoma_brucei_brucei_20130619_rev_Project_3722	Q386J1	Putative uncharacterized protein
6	4	12	-0.059	0.959929	6	SwissProt.uniprot-Trypanosoma_brucei_brucei_20130619_rev_Project_3722	Q383U9	Putative uncharacterized protein
8	6	29.6	-0.059	0.959929	8	SwissProt.uniprot-Trypanosoma_brucei_brucei_20130619_rev_Project_3722	Q38CH3	Putative uncharacterized protein
9	3	26.9	-0.059	0.959929	9	SwissProt.uniprot-Trypanosoma_brucei_brucei_20130619_rev_Project_3722	Q387Q9	Putative uncharacterized protein
25	12	37.4	-0.059	0.959929	25	SwissProt.uniprot-Trypanosoma_brucei_brucei_20130619_rev_Project_3722	Q585A3	Putative uncharacterized protein
38	14	28.3	-0.059	0.959929	38	SwissProt.uniprot-Trypanosoma_brucei_brucei_20130619_rev_Project_3722	Q57ZB7	Putative uncharacterized protein
100	26	45.6	-0.059	0.959929	100	SwissProt.uniprot-Trypanosoma_brucei_brucei_20130619_rev_Project_3722	Q388P7	Zinc metallopeptidase, putative
2	2	2.8	-0.06	0.959264	2	SwissProt.uniprot-Trypanosoma_brucei_brucei_20130619_rev_Project_3722	Q4GYN3	Putative uncharacterized protein
7	4	11	-0.06	0.959264	7	SwissProt.uniprot-Trypanosoma_brucei_brucei_20130619_rev_Project_3722	Q38E27	Putative uncharacterized protein
8	4	16.9	-0.06	0.959264	8	SwissProt.uniprot-Trypanosoma_brucei_brucei_20130619_rev_Project_3722	Q38ED8	Putative uncharacterized protein
8	7	1.1	-0.06	0.959264	8	SwissProt.uniprot-Trypanosoma_brucei_brucei_20130619_rev_Project_3722	Q38B68	Dynein heavy chain, putative
17	7	39.4	-0.06	0.959264	17	SwissProt.uniprot-Trypanosoma_brucei_brucei_20130619_rev_Project_3722	Q38C83	Putative uncharacterized protein
22	10	23.8	-0.06	0.959264	22	SwissProt.uniprot-Trypanosoma_brucei_brucei_20130619_rev_Project_3722	Q381T7	Putative uncharacterized protein
23	10	34.9	-0.06	0.959264	23	SwissProt.uniprot-Trypanosoma_brucei_brucei_20130619_rev_Project_3722	Q389D7	Putative uncharacterized protein
32	13	28.1	-0.06	0.959264	32	SwissProt.uniprot-Trypanosoma_brucei_brucei_20130619_rev_Project_3722	Q585Z1	Putative uncharacterized protein
35	13	25.2	-0.06	0.959264	35	SwissProt.uniprot-Trypanosoma_brucei_brucei_20130619_rev_Project_3722	Q57ZE0	Putative uncharacterized protein
2	2	1.8	-0.061	0.958599	2	SwissProt.uniprot-Trypanosoma_brucei_brucei_20130619_rev_Project_3722	Q57ZH0	Putative uncharacterized protein
8	5	23.8	-0.061	0.958599	8	SwissProt.uniprot-Trypanosoma_brucei_brucei_20130619_rev_Project_3722	Q38B91	RNA editing complex protein
14	10	22.7	-0.061	0.958599	14	SwissProt.uniprot-Trypanosoma_brucei_brucei_20130619_rev_Project_3722	Q580W2	Putative uncharacterized protein
20	10	15.2	-0.061	0.958599	20	SwissProt.uniprot-Trypanosoma_brucei_brucei_20130619_rev_Project_3722	Q57ZF5	Putative uncharacterized protein
22	7	10.5	-0.061	0.958599	22	SwissProt.uniprot-Trypanosoma_brucei_brucei_20130619_rev_Project_3722	Q57WR3	Spliced leader RNA PSE-promoter transcription factor, putative
63	24	26.7	-0.061	0.958599	63	SwissProt.uniprot-Trypanosoma_brucei_brucei_20130619_rev_Project_3722	Q57VU5	Chaperone protein DNAJ, putative
2	2	1.4	-0.062	0.957935	2	SwissProt.uniprot-Trypanosoma_brucei_brucei_20130619_rev_Project_3722	Q383L4	Beta-adaptin 3, putative
7	6	3.6	-0.062	0.957935	7	SwissProt.uniprot-Trypanosoma_brucei_brucei_20130619_rev_Project_3722	Q57WL0	Putative uncharacterized protein
8	3	15.8	-0.063	0.957271	8	SwissProt.uniprot-Trypanosoma_brucei_brucei_20130619_rev_Project_3722	Q380Y6	Putative uncharacterized protein
12	12	9	-0.063	0.957271	13	SwissProt.uniprot-Trypanosoma_brucei_brucei_20130619_rev_Project_3722	Q57VY1|Q57VY0	Receptor-type adenylate cyclase GRESAG 4, putative
4	2	4.5	-0.064	0.956608	4	SwissProt.uniprot-Trypanosoma_brucei_brucei_20130619_rev_Project_3722	Q57XM9	Putative uncharacterized protein
12	9	23.9	-0.064	0.956608	12	SwissProt.uniprot-Trypanosoma_brucei_brucei_20130619_rev_Project_3722	Q57YA6	Putative uncharacterized protein
13	6	18.8	-0.064	0.956608	13	SwissProt.uniprot-Trypanosoma_brucei_brucei_20130619_rev_Project_3722	Q57VR0	Putative uncharacterized protein
15	7	7.3	-0.064	0.956608	15	SwissProt.uniprot-Trypanosoma_brucei_brucei_20130619_rev_Project_3722	Q4GZD9	Putative uncharacterized protein
20	12	16.4	-0.064	0.956608	20	SwissProt.uniprot-Trypanosoma_brucei_brucei_20130619_rev_Project_3722	Q38BB0	Mitochondrial carrier protein, putative
22	8	21	-0.064	0.956608	22	SwissProt.uniprot-Trypanosoma_brucei_brucei_20130619_rev_Project_3722	Q586R9	Ribosomal protein L11, putative
2	2	3.6	-0.065	0.955945	2	SwissProt.uniprot-Trypanosoma_brucei_brucei_20130619_rev_Project_3722	Q583F7	Putative uncharacterized protein
4	3	10.9	-0.065	0.955945	4	SwissProt.uniprot-Trypanosoma_brucei_brucei_20130619_rev_Project_3722	Q584Q2	DREV methyltransferase, putative
4	4	16.3	-0.065	0.955945	4	SwissProt.uniprot-Trypanosoma_brucei_brucei_20130619_rev_Project_3722	Q38AB0	Putative uncharacterized protein
5	4	5.6	-0.065	0.955945	5	SwissProt.uniprot-Trypanosoma_brucei_brucei_20130619_rev_Project_3722	Q57ZV5	Mitochondrial DNA polymerase beta-PAK
8	5	31	-0.065	0.955945	8	SwissProt.uniprot-Trypanosoma_brucei_brucei_20130619_rev_Project_3722	Q581Z4	Putative uncharacterized protein
18	5	20.9	-0.065	0.955945	18	SwissProt.uniprot-Trypanosoma_brucei_brucei_20130619_rev_Project_3722	Q584U2	Putative uncharacterized protein
21	13	11	-0.065	0.955945	21	SwissProt.uniprot-Trypanosoma_brucei_brucei_20130619_rev_Project_3722	Q386A0	Putative uncharacterized protein
48	13	25.6	-0.065	0.955945	48	SwissProt.uniprot-Trypanosoma_brucei_brucei_20130619_rev_Project_3722	Q584V5	Putative uncharacterized protein
49	16	38.4	-0.065	0.955945	49	SwissProt.uniprot-Trypanosoma_brucei_brucei_20130619_rev_Project_3722	Q57XL7	Putative uncharacterized protein
2	2	2.1	-0.066	0.955283	2	SwissProt.uniprot-Trypanosoma_brucei_brucei_20130619_rev_Project_3722	Q38EE3	Putative uncharacterized protein
3	3	3	-0.066	0.955283	3	SwissProt.uniprot-Trypanosoma_brucei_brucei_20130619_rev_Project_3722	Q387S6	Protein kinase, putative
10	6	7.5	-0.066	0.955283	10	SwissProt.uniprot-Trypanosoma_brucei_brucei_20130619_rev_Project_3722	Q580Y3|Q580Y5|Q580Y2	Folate transporter, putative
26	11	32.2	-0.066	0.955283	26	SwissProt.uniprot-Trypanosoma_brucei_brucei_20130619_rev_Project_3722	Q38BZ0	Malate dehydrogenase, putative
29	13	23.1	-0.066	0.955283	29	SwissProt.uniprot-Trypanosoma_brucei_brucei_20130619_rev_Project_3722	Q38E89	CAAX prenyl protease 1, putative
70	26	51.6	-0.066	0.955283	70	SwissProt.uniprot-Trypanosoma_brucei_brucei_20130619_rev_Project_3722	Q382V8	Heat shock protein HslVU, ATPase subunit HslU, putative
5	4	9.5	-0.067	0.954621	5	SwissProt.uniprot-Trypanosoma_brucei_brucei_20130619_rev_Project_3722	Q386S6	Molybdopterin synthase sulphurylase protein, putative
6	4	2	-0.067	0.954621	6	SwissProt.uniprot-Trypanosoma_brucei_brucei_20130619_rev_Project_3722	Q57W85	Putative uncharacterized protein
14	6	18.8	-0.067	0.954621	14	SwissProt.uniprot-Trypanosoma_brucei_brucei_20130619_rev_Project_3722	Q38A19	Oxidoreductase, putative
32	14	23.3	-0.067	0.954621	32	SwissProt.uniprot-Trypanosoma_brucei_brucei_20130619_rev_Project_3722	Q57VS6	Putative uncharacterized protein
42	19	32.5	-0.067	0.954621	42	SwissProt.uniprot-Trypanosoma_brucei_brucei_20130619_rev_Project_3722	Q38CI0	Putative uncharacterized protein
2	2	3.6	-0.068	0.95396	2	SwissProt.uniprot-Trypanosoma_brucei_brucei_20130619_rev_Project_3722	Q38AN8	Putative uncharacterized protein
13	6	11.5	-0.068	0.95396	13	SwissProt.uniprot-Trypanosoma_brucei_brucei_20130619_rev_Project_3722	Q386L2	RNA editing complex protein MP46
14	10	18.5	-0.068	0.95396	14	SwissProt.uniprot-Trypanosoma_brucei_brucei_20130619_rev_Project_3722	Q38E74	Putative uncharacterized protein
14	11	14.2	-0.068	0.95396	14	SwissProt.uniprot-Trypanosoma_brucei_brucei_20130619_rev_Project_3722	Q38FT5	Putative uncharacterized protein
25	6	2.6	-0.068	0.95396	25	SwissProt.uniprot-Trypanosoma_brucei_brucei_20130619_rev_Project_3722	Q57UW5	Putative uncharacterized protein
10	7	0.6	-0.069	0.953299	10	SwissProt.uniprot-Trypanosoma_brucei_brucei_20130619_rev_Project_3722	Q57YC6	Dynein heavy chain, cytosolic, putative
11	5	15.9	-0.069	0.953299	11	SwissProt.uniprot-Trypanosoma_brucei_brucei_20130619_rev_Project_3722	Q4GZA4	Putative uncharacterized protein
11	7	11	-0.069	0.953299	11	SwissProt.uniprot-Trypanosoma_brucei_brucei_20130619_rev_Project_3722	Q4GYQ1	GTPase activating protein of Rab-like GTPase, putative
17	6	43.6	-0.069	0.953299	17	SwissProt.uniprot-Trypanosoma_brucei_brucei_20130619_rev_Project_3722	Q586P9	Uncharacterized protein
29	14	33.9	-0.069	0.953299	29	SwissProt.uniprot-Trypanosoma_brucei_brucei_20130619_rev_Project_3722	Q386C0	Putative uncharacterized protein
2	2	5.5	-0.07	0.952638	2	SwissProt.uniprot-Trypanosoma_brucei_brucei_20130619_rev_Project_3722	Q382P1	Putative uncharacterized protein
3	2	1.7	-0.07	0.952638	3	SwissProt.uniprot-Trypanosoma_brucei_brucei_20130619_rev_Project_3722	Q381J7	Putative uncharacterized protein
5	3	2.2	-0.07	0.952638	5	SwissProt.uniprot-Trypanosoma_brucei_brucei_20130619_rev_Project_3722	Q38B59	Putative uncharacterized protein
8	5	8.6	-0.07	0.952638	8	SwissProt.uniprot-Trypanosoma_brucei_brucei_20130619_rev_Project_3722	Q57XR2	Putative uncharacterized protein
9	5	17.3	-0.07	0.952638	9	SwissProt.uniprot-Trypanosoma_brucei_brucei_20130619_rev_Project_3722	Q38DL2	Putative uncharacterized protein
28	8	21.7	-0.07	0.952638	28	SwissProt.uniprot-Trypanosoma_brucei_brucei_20130619_rev_Project_3722	Q57W58	Putative uncharacterized protein
98	40	52.1	-0.07	0.952638	98	SwissProt.uniprot-Trypanosoma_brucei_brucei_20130619_rev_Project_3722	Q383K3	Kinesin-like protein, putative
13	9	15.7	-0.071	0.951978	13	SwissProt.uniprot-Trypanosoma_brucei_brucei_20130619_rev_Project_3722	Q580D0	Serine-palmitoyl-CoA transferase, putative
2	2	7.4	-0.072	0.951318	2	SwissProt.uniprot-Trypanosoma_brucei_brucei_20130619_rev_Project_3722	Q580C3	Putative uncharacterized protein
3	3	2.3	-0.072	0.951318	3	SwissProt.uniprot-Trypanosoma_brucei_brucei_20130619_rev_Project_3722	Q385P1	Ubiquitin carboxyl-terminal hydrolase
5	5	2.3	-0.072	0.951318	5	SwissProt.uniprot-Trypanosoma_brucei_brucei_20130619_rev_Project_3722	Q385M5	DNA repair and recombination protein RAD54, putative
11	5	36.4	-0.072	0.951318	11	SwissProt.uniprot-Trypanosoma_brucei_brucei_20130619_rev_Project_3722	Q586I4	60S acidic ribosomal protein P2, putative
15	7	32.5	-0.072	0.951318	15	SwissProt.uniprot-Trypanosoma_brucei_brucei_20130619_rev_Project_3722	Q57Z82	Putative uncharacterized protein
17	9	12.4	-0.072	0.951318	17	SwissProt.uniprot-Trypanosoma_brucei_brucei_20130619_rev_Project_3722	Q585D3	Alg9-like mannosyltransferase, putative
17	13	20.2	-0.072	0.951318	17	SwissProt.uniprot-Trypanosoma_brucei_brucei_20130619_rev_Project_3722	Q389J8	Putative uncharacterized protein
5	3	1.3	-0.073	0.950659	5	SwissProt.uniprot-Trypanosoma_brucei_brucei_20130619_rev_Project_3722	Q582D6	ATP-dependent RNA helicase, putative
8	5	1.7	-0.073	0.950659	8	SwissProt.uniprot-Trypanosoma_brucei_brucei_20130619_rev_Project_3722	Q4GYI9	Putative uncharacterized protein
10	5	25.5	-0.073	0.950659	10	SwissProt.uniprot-Trypanosoma_brucei_brucei_20130619_rev_Project_3722	Q383Z7	Putative uncharacterized protein
11	8	6.6	-0.073	0.950659	11	SwissProt.uniprot-Trypanosoma_brucei_brucei_20130619_rev_Project_3722	Q38B64	Putative uncharacterized protein
13	2	15.2	-0.073	0.950659	13	SwissProt.uniprot-Trypanosoma_brucei_brucei_20130619_rev_Project_3722	Q383U6	Putative uncharacterized protein
2	2	3.8	-0.074	0.95	2	SwissProt.uniprot-Trypanosoma_brucei_brucei_20130619_rev_Project_3722	Q38BH7	Putative uncharacterized protein
3	3	15	-0.074	0.95	3	SwissProt.uniprot-Trypanosoma_brucei_brucei_20130619_rev_Project_3722	Q38DL0	Putative uncharacterized protein
12	7	18.1	-0.074	0.95	12	SwissProt.uniprot-Trypanosoma_brucei_brucei_20130619_rev_Project_3722	Q57WT0	Putative uncharacterized protein
15	7	37.2	-0.074	0.95	15	SwissProt.uniprot-Trypanosoma_brucei_brucei_20130619_rev_Project_3722	Q57W66	Putative uncharacterized protein
17	7	19.7	-0.074	0.95	17	SwissProt.uniprot-Trypanosoma_brucei_brucei_20130619_rev_Project_3722	Q57YA9	Putative uncharacterized protein
3	3	7.8	-0.075	0.949342	3	SwissProt.uniprot-Trypanosoma_brucei_brucei_20130619_rev_Project_3722	Q57TV4	Putative uncharacterized protein
4	3	9.3	-0.075	0.949342	4	SwissProt.uniprot-Trypanosoma_brucei_brucei_20130619_rev_Project_3722	Q38F66	Putative uncharacterized protein
9	6	10.9	-0.075	0.949342	9	SwissProt.uniprot-Trypanosoma_brucei_brucei_20130619_rev_Project_3722	Q38AE3	RNA editing complex protein MP63
11	5	30.2	-0.075	0.949342	11	SwissProt.uniprot-Trypanosoma_brucei_brucei_20130619_rev_Project_3722	D6XMQ7	Small GTP-binding protein Rab1, putative
12	7	15.8	-0.075	0.949342	12	SwissProt.uniprot-Trypanosoma_brucei_brucei_20130619_rev_Project_3722	Q385J7	Chaperone protein DNAJ, putative
15	7	8.9	-0.075	0.949342	15	SwissProt.uniprot-Trypanosoma_brucei_brucei_20130619_rev_Project_3722	Q384Z3	Putative uncharacterized protein
34	20	36.7	-0.075	0.949342	34	SwissProt.uniprot-Trypanosoma_brucei_brucei_20130619_rev_Project_3722	Q4GZA5	Glycerol-3-phosphate dehydrogenase (FAD-dependent), putative
43	23	32.6	-0.075	0.949342	43	SwissProt.uniprot-Trypanosoma_brucei_brucei_20130619_rev_Project_3722	Q57VZ5	Putative uncharacterized protein
3	3	13.5	-0.076	0.948684	3	SwissProt.uniprot-Trypanosoma_brucei_brucei_20130619_rev_Project_3722	Q586Q5	Uncharacterized protein
12	6	20.3	-0.076	0.948684	12	SwissProt.uniprot-Trypanosoma_brucei_brucei_20130619_rev_Project_3722	Q585W6	Putative uncharacterized protein
68	26	28.1	-0.076	0.948684	68	SwissProt.uniprot-Trypanosoma_brucei_brucei_20130619_rev_Project_3722	Q389X9	Putative uncharacterized protein
6	5	14.8	-0.077	0.948027	6	SwissProt.uniprot-Trypanosoma_brucei_brucei_20130619_rev_Project_3722	Q57YI2	Mitochondrial carrier protein, putative
9	5	19	-0.077	0.948027	9	SwissProt.uniprot-Trypanosoma_brucei_brucei_20130619_rev_Project_3722	Q586G5	Putative uncharacterized protein
27	10	18.5	-0.077	0.948027	27	SwissProt.uniprot-Trypanosoma_brucei_brucei_20130619_rev_Project_3722	Q57UC4	Putative uncharacterized protein
34	19	27.4	-0.077	0.948027	34	SwissProt.uniprot-Trypanosoma_brucei_brucei_20130619_rev_Project_3722	Q57VT7	Putative uncharacterized protein
4	3	2	-0.078	0.94737	4	SwissProt.uniprot-Trypanosoma_brucei_brucei_20130619_rev_Project_3722	Q583Z4	Putative uncharacterized protein
5	4	7.3	-0.078	0.94737	5	SwissProt.uniprot-Trypanosoma_brucei_brucei_20130619_rev_Project_3722	Q582I9	Putative uncharacterized protein
7	5	7.9	-0.078	0.94737	7	SwissProt.uniprot-Trypanosoma_brucei_brucei_20130619_rev_Project_3722	Q57ZE1	Diacylglycerol acyltransferase, putative
13	8	15.4	-0.078	0.94737	13	SwissProt.uniprot-Trypanosoma_brucei_brucei_20130619_rev_Project_3722	Q38B17	Putative uncharacterized protein
14	12	14	-0.078	0.94737	14	SwissProt.uniprot-Trypanosoma_brucei_brucei_20130619_rev_Project_3722	Q389I4	Putative uncharacterized protein
26	9	25.1	-0.078	0.94737	26	SwissProt.uniprot-Trypanosoma_brucei_brucei_20130619_rev_Project_3722	Q38CI9	Putative uncharacterized protein
34	12	27.4	-0.078	0.94737	34	SwissProt.uniprot-Trypanosoma_brucei_brucei_20130619_rev_Project_3722	Q586X1	Uncharacterized protein
118	22	37	-0.078	0.94737	118	SwissProt.uniprot-Trypanosoma_brucei_brucei_20130619_rev_Project_3722	Q57YL2	Putative uncharacterized protein
4	3	9.3	-0.079	0.946714	4	SwissProt.uniprot-Trypanosoma_brucei_brucei_20130619_rev_Project_3722	Q57XM3	Endoplasmatic reticulum retrieval protein, putative
9	4	18.5	-0.079	0.946714	9	SwissProt.uniprot-Trypanosoma_brucei_brucei_20130619_rev_Project_3722	Q38CD0|Q587D5	60S ribosomal protein L9, putative
9	5	7.7	-0.079	0.946714	9	SwissProt.uniprot-Trypanosoma_brucei_brucei_20130619_rev_Project_3722	Q388S6	Glycosyltransferase, putative
6	5	16.5	-0.08	0.946058	6	SwissProt.uniprot-Trypanosoma_brucei_brucei_20130619_rev_Project_3722	Q387T1	Putative uncharacterized protein
6	5	9.4	-0.08	0.946058	6	SwissProt.uniprot-Trypanosoma_brucei_brucei_20130619_rev_Project_3722	Q386W1	Putative uncharacterized protein
7	4	18	-0.08	0.946058	7	SwissProt.uniprot-Trypanosoma_brucei_brucei_20130619_rev_Project_3722	Q381W9	Putative uncharacterized protein
9	5	5.7	-0.08	0.946058	9	SwissProt.uniprot-Trypanosoma_brucei_brucei_20130619_rev_Project_3722	Q388N1	Lipase domain protein, putative
11	6	6	-0.08	0.946058	11	SwissProt.uniprot-Trypanosoma_brucei_brucei_20130619_rev_Project_3722	Q385B2	Putative uncharacterized protein
29	12	18.2	-0.08	0.946058	29	SwissProt.uniprot-Trypanosoma_brucei_brucei_20130619_rev_Project_3722	Q38C50	Putative uncharacterized protein
8	5	12.2	-0.081	0.945402	8	SwissProt.uniprot-Trypanosoma_brucei_brucei_20130619_rev_Project_3722	Q38DI8	Putative uncharacterized protein
73	24	25	-0.081	0.945402	73	SwissProt.uniprot-Trypanosoma_brucei_brucei_20130619_rev_Project_3722	Q57V19	Glycine dehydrogenase, putative
4	3	3.2	-0.082	0.944747	4	SwissProt.uniprot-Trypanosoma_brucei_brucei_20130619_rev_Project_3722	Q38CP2	Variant surface glycoprotein (VSG, atypical), putative
9	6	17.9	-0.082	0.944747	9	SwissProt.uniprot-Trypanosoma_brucei_brucei_20130619_rev_Project_3722	Q587D6	Putative uncharacterized protein
2	2	1.2	-0.083	0.944092	2	SwissProt.uniprot-Trypanosoma_brucei_brucei_20130619_rev_Project_3722	Q587A5	Kinesin, putative
3	2	8.3	-0.083	0.944092	3	SwissProt.uniprot-Trypanosoma_brucei_brucei_20130619_rev_Project_3722	Q386W8	Cation transporter protein, putative
4	3	4	-0.083	0.944092	4	SwissProt.uniprot-Trypanosoma_brucei_brucei_20130619_rev_Project_3722	Q57TV7	Putative uncharacterized protein
5	4	3.6	-0.083	0.944092	5	SwissProt.uniprot-Trypanosoma_brucei_brucei_20130619_rev_Project_3722	Q57ZN5	Putative uncharacterized protein
5	5	3.6	-0.083	0.944092	5	SwissProt.uniprot-Trypanosoma_brucei_brucei_20130619_rev_Project_3722	Q381S5	Putative uncharacterized protein
16	6	33.8	-0.083	0.944092	16	SwissProt.uniprot-Trypanosoma_brucei_brucei_20130619_rev_Project_3722	Q57TY1	Putative uncharacterized protein
3	2	1.1	-0.084	0.943438	3	SwissProt.uniprot-Trypanosoma_brucei_brucei_20130619_rev_Project_3722	Q381B7	Chloride channel protein, putative
10	5	37	-0.084	0.943438	10	SwissProt.uniprot-Trypanosoma_brucei_brucei_20130619_rev_Project_3722	Q57WX7	Putative uncharacterized protein
13	3	8.5	-0.084	0.943438	13	SwissProt.uniprot-Trypanosoma_brucei_brucei_20130619_rev_Project_3722	Q57XB4	Putative uncharacterized protein
13	8	28.1	-0.084	0.943438	13	SwissProt.uniprot-Trypanosoma_brucei_brucei_20130619_rev_Project_3722	Q381P1	Putative uncharacterized protein
14	11	16.4	-0.084	0.943438	14	SwissProt.uniprot-Trypanosoma_brucei_brucei_20130619_rev_Project_3722	Q38AZ7	tRNA pseudouridine synthase A, putative
20	13	18.5	-0.084	0.943438	20	SwissProt.uniprot-Trypanosoma_brucei_brucei_20130619_rev_Project_3722	Q57ZL7	Putative uncharacterized protein
2	2	1.1	-0.085	0.942785	2	SwissProt.uniprot-Trypanosoma_brucei_brucei_20130619_rev_Project_3722	Q38AS8	Putative uncharacterized protein
5	2	4.2	-0.085	0.942785	5	SwissProt.uniprot-Trypanosoma_brucei_brucei_20130619_rev_Project_3722	Q586W9	Beta-ketoacyl synthase family protein, putative
6	3	1.5	-0.085	0.942785	6	SwissProt.uniprot-Trypanosoma_brucei_brucei_20130619_rev_Project_3722	Q385X0	Protein kinase, putative
10	5	17.8	-0.085	0.942785	10	SwissProt.uniprot-Trypanosoma_brucei_brucei_20130619_rev_Project_3722	Q38CB7	Putative uncharacterized protein
12	7	31.7	-0.085	0.942785	12	SwissProt.uniprot-Trypanosoma_brucei_brucei_20130619_rev_Project_3722	Q586A6	Putative uncharacterized protein
13	2	15.2	-0.085	0.942785	13	SwissProt.uniprot-Trypanosoma_brucei_brucei_20130619_rev_Project_3722	Q38B90	MP18 RNA editing complex protein
43	16	51.2	-0.085	0.942785	43	SwissProt.uniprot-Trypanosoma_brucei_brucei_20130619_rev_Project_3722	Q57VI5	Putative uncharacterized protein
97	28	39.1	-0.085	0.942785	97	SwissProt.uniprot-Trypanosoma_brucei_brucei_20130619_rev_Project_3722	Q381W2	Metalloprotease, putative
2	2	1.2	-0.086	0.942131	2	SwissProt.uniprot-Trypanosoma_brucei_brucei_20130619_rev_Project_3722	Q583D3	Putative uncharacterized protein
3	3	7.8	-0.086	0.942131	3	SwissProt.uniprot-Trypanosoma_brucei_brucei_20130619_rev_Project_3722	Q384F0	Target SNARE, putative
5	3	2	-0.086	0.942131	5	SwissProt.uniprot-Trypanosoma_brucei_brucei_20130619_rev_Project_3722	Q57UB2	Putative uncharacterized protein
5	4	17.7	-0.086	0.942131	5	SwissProt.uniprot-Trypanosoma_brucei_brucei_20130619_rev_Project_3722	Q38DS4	Small GTPase, putative
5	5	10.9	-0.086	0.942131	5	SwissProt.uniprot-Trypanosoma_brucei_brucei_20130619_rev_Project_3722	Q38DC9	Putative uncharacterized protein
7	5	16.5	-0.086	0.942131	7	SwissProt.uniprot-Trypanosoma_brucei_brucei_20130619_rev_Project_3722	Q389Z7	Putative uncharacterized protein
14	10	15.6	-0.086	0.942131	14	SwissProt.uniprot-Trypanosoma_brucei_brucei_20130619_rev_Project_3722	Q57YC0	Putative uncharacterized protein
28	13	31.2	-0.086	0.942131	28	SwissProt.uniprot-Trypanosoma_brucei_brucei_20130619_rev_Project_3722	Q57ZH8	Putative uncharacterized protein
43	15	35.4	-0.086	0.942131	43	SwissProt.uniprot-Trypanosoma_brucei_brucei_20130619_rev_Project_3722	Q587C0	3-hydroxy-3-methylglutaryl-CoA reductase, putative
3	3	3.7	-0.087	0.941478	3	SwissProt.uniprot-Trypanosoma_brucei_brucei_20130619_rev_Project_3722	Q57VM5	Putative uncharacterized protein
4	4	4.1	-0.087	0.941478	4	SwissProt.uniprot-Trypanosoma_brucei_brucei_20130619_rev_Project_3722	Q57VH8	Protein kinase, putative
5	3	26.3	-0.087	0.941478	5	SwissProt.uniprot-Trypanosoma_brucei_brucei_20130619_rev_Project_3722	Q387B5	Glutaredoxin, putative
11	6	14	-0.087	0.941478	11	SwissProt.uniprot-Trypanosoma_brucei_brucei_20130619_rev_Project_3722	Q580N2|Q580N5|Q580N3|Q580N1	Putative uncharacterized protein
13	8	1.7	-0.087	0.941478	13	SwissProt.uniprot-Trypanosoma_brucei_brucei_20130619_rev_Project_3722	Q383I3	Putative uncharacterized protein
21	8	28	-0.087	0.941478	21	SwissProt.uniprot-Trypanosoma_brucei_brucei_20130619_rev_Project_3722	Q38CK0	Putative uncharacterized protein
39	13	27.6	-0.087	0.941478	39	SwissProt.uniprot-Trypanosoma_brucei_brucei_20130619_rev_Project_3722	Q580R4	Ribosomal protein L3 mitochondrial, putative
5	3	3.8	-0.088	0.940826	5	SwissProt.uniprot-Trypanosoma_brucei_brucei_20130619_rev_Project_3722	Q38BL2	Putative uncharacterized protein
17	12	22.6	-0.088	0.940826	17	SwissProt.uniprot-Trypanosoma_brucei_brucei_20130619_rev_Project_3722	Q57VQ5	Putative uncharacterized protein
15	7	8.6	-0.089	0.940174	15	SwissProt.uniprot-Trypanosoma_brucei_brucei_20130619_rev_Project_3722	Q38C21	Adrenodoxin reductase, putative
18	9	31.1	-0.089	0.940174	18	SwissProt.uniprot-Trypanosoma_brucei_brucei_20130619_rev_Project_3722	Q581Y0	Arginase, putative
25	9	7.4	-0.089	0.940174	25	SwissProt.uniprot-Trypanosoma_brucei_brucei_20130619_rev_Project_3722	Q581T0	Phospholipid-translocating ATPase, putative
32	10	23.6	-0.089	0.940174	32	SwissProt.uniprot-Trypanosoma_brucei_brucei_20130619_rev_Project_3722	Q385U9	Putative uncharacterized protein
2	2	3.2	-0.09	0.939523	2	SwissProt.uniprot-Trypanosoma_brucei_brucei_20130619_rev_Project_3722	Q38BJ5	Serine palmitoyltransferase, putative
3	2	6.8	-0.09	0.939523	3	SwissProt.uniprot-Trypanosoma_brucei_brucei_20130619_rev_Project_3722	Q384K5	ER lumen protein retaining receptor
3	2	1.2	-0.09	0.939523	3	SwissProt.uniprot-Trypanosoma_brucei_brucei_20130619_rev_Project_3722	Q582D5	Formin, putative
6	2	1.4	-0.09	0.939523	6	SwissProt.uniprot-Trypanosoma_brucei_brucei_20130619_rev_Project_3722	Q57YN7	Putative uncharacterized protein
14	7	27.2	-0.09	0.939523	14	SwissProt.uniprot-Trypanosoma_brucei_brucei_20130619_rev_Project_3722	Q383R2	Putative uncharacterized protein
25	18	24.4	-0.09	0.939523	25	SwissProt.uniprot-Trypanosoma_brucei_brucei_20130619_rev_Project_3722	Q57YZ6	Putative uncharacterized protein
5	3	21.4	-0.091	0.938872	5	SwissProt.uniprot-Trypanosoma_brucei_brucei_20130619_rev_Project_3722	Q57UT1	Putative uncharacterized protein
14	3	9.5	-0.091	0.938872	14	SwissProt.uniprot-Trypanosoma_brucei_brucei_20130619_rev_Project_3722	Q57UP7	Fatty acid elongase, putative
19	7	11.3	-0.091	0.938872	19	SwissProt.uniprot-Trypanosoma_brucei_brucei_20130619_rev_Project_3722	Q581C5	Putative uncharacterized protein
19	9	22.2	-0.091	0.938872	19	SwissProt.uniprot-Trypanosoma_brucei_brucei_20130619_rev_Project_3722	Q387F6	MP44
20	13	22	-0.091	0.938872	20	SwissProt.uniprot-Trypanosoma_brucei_brucei_20130619_rev_Project_3722	Q57UH2	69 kDa paraflagellar rod protein
21	14	30.3	-0.091	0.938872	21	SwissProt.uniprot-Trypanosoma_brucei_brucei_20130619_rev_Project_3722	Q57XB3	Putative uncharacterized protein
55	10	29.8	-0.091	0.938872	49	SwissProt.uniprot-Trypanosoma_brucei_brucei_20130619_rev_Project_3722	D6XL11	Mitochondrial RNA binding protein
5	4	9.2	-0.092	0.938221	5	SwissProt.uniprot-Trypanosoma_brucei_brucei_20130619_rev_Project_3722	Q584V0	Histidyl-tRNA synthetase, putative
5	5	9.1	-0.092	0.938221	5	SwissProt.uniprot-Trypanosoma_brucei_brucei_20130619_rev_Project_3722	Q583U2	Putative uncharacterized protein
18	8	36.5	-0.092	0.938221	18	SwissProt.uniprot-Trypanosoma_brucei_brucei_20130619_rev_Project_3722	Q389F2	Putative uncharacterized protein
66	18	41.9	-0.092	0.938221	66	SwissProt.uniprot-Trypanosoma_brucei_brucei_20130619_rev_Project_3722	Q38G04	Putative uncharacterized protein
11	6	14.1	-0.093	0.937571	11	SwissProt.uniprot-Trypanosoma_brucei_brucei_20130619_rev_Project_3722	Q580N4	Putative uncharacterized protein
12	6	37.5	-0.093	0.937571	12	SwissProt.uniprot-Trypanosoma_brucei_brucei_20130619_rev_Project_3722	Q389K5	Putative uncharacterized protein
13	8	19.4	-0.093	0.937571	13	SwissProt.uniprot-Trypanosoma_brucei_brucei_20130619_rev_Project_3722	Q386V3	60S acidic ribosomal subunit protein, putative
4	4	6.7	-0.094	0.936921	4	SwissProt.uniprot-Trypanosoma_brucei_brucei_20130619_rev_Project_3722	Q57ZW2	Putative uncharacterized protein
8	4	2.3	-0.094	0.936921	8	SwissProt.uniprot-Trypanosoma_brucei_brucei_20130619_rev_Project_3722	Q385J3	Putative uncharacterized protein
18	7	20.9	-0.094	0.936921	18	SwissProt.uniprot-Trypanosoma_brucei_brucei_20130619_rev_Project_3722	Q4FKP5	2-oxoisovalerate dehydrogenase beta subunit, mitochondrial, putative
29	15	27.6	-0.094	0.936921	29	SwissProt.uniprot-Trypanosoma_brucei_brucei_20130619_rev_Project_3722	Q38EM7	Putative uncharacterized protein
36	14	26.7	-0.094	0.936921	36	SwissProt.uniprot-Trypanosoma_brucei_brucei_20130619_rev_Project_3722	Q386I4	Squalene monooxygenase, putative
40	19	19.8	-0.094	0.936921	40	SwissProt.uniprot-Trypanosoma_brucei_brucei_20130619_rev_Project_3722	Q57UM5	RNA editing 3' terminal uridylyl transferase 1
2	2	4.3	-0.095	0.936272	2	SwissProt.uniprot-Trypanosoma_brucei_brucei_20130619_rev_Project_3722	Q383T8	Putative uncharacterized protein
4	2	14.2	-0.095	0.936272	4	SwissProt.uniprot-Trypanosoma_brucei_brucei_20130619_rev_Project_3722	Q57US3	Putative uncharacterized protein
4	4	7.4	-0.095	0.936272	4	SwissProt.uniprot-Trypanosoma_brucei_brucei_20130619_rev_Project_3722	Q389F9	Putative uncharacterized protein
5	3	4.2	-0.095	0.936272	5	SwissProt.uniprot-Trypanosoma_brucei_brucei_20130619_rev_Project_3722	Q57V89|Q57V88	Amino acid transporter, putative
9	5	29	-0.095	0.936272	9	SwissProt.uniprot-Trypanosoma_brucei_brucei_20130619_rev_Project_3722	Q387V4	Peptidyl-prolyl cis-trans isomerase
10	5	12.2	-0.095	0.936272	10	SwissProt.uniprot-Trypanosoma_brucei_brucei_20130619_rev_Project_3722	Q57VY8	Chaperone protein DNAJ, putative
20	9	24.8	-0.095	0.936272	20	SwissProt.uniprot-Trypanosoma_brucei_brucei_20130619_rev_Project_3722	Q38DN7	Putative uncharacterized protein
41	12	31.6	-0.095	0.936272	41	SwissProt.uniprot-Trypanosoma_brucei_brucei_20130619_rev_Project_3722	Q581R5	Mitochondrial carrier protein, putative
2	2	1.2	-0.096	0.935623	2	SwissProt.uniprot-Trypanosoma_brucei_brucei_20130619_rev_Project_3722	Q385P2	SNF2 DNA repair protein, putative
3	3	4.8	-0.096	0.935623	3	SwissProt.uniprot-Trypanosoma_brucei_brucei_20130619_rev_Project_3722	Q38AX1	Trypanin
5	5	12.7	-0.096	0.935623	5	SwissProt.uniprot-Trypanosoma_brucei_brucei_20130619_rev_Project_3722	Q383L9	Putative uncharacterized protein
5	5	12.3	-0.096	0.935623	5	SwissProt.uniprot-Trypanosoma_brucei_brucei_20130619_rev_Project_3722	Q385W2	Putative uncharacterized protein
8	7	16.9	-0.096	0.935623	8	SwissProt.uniprot-Trypanosoma_brucei_brucei_20130619_rev_Project_3722	Q57WR0	Putative uncharacterized protein
13	7	17.3	-0.096	0.935623	13	SwissProt.uniprot-Trypanosoma_brucei_brucei_20130619_rev_Project_3722	Q57W43	Putative uncharacterized protein
30	17	18.4	-0.096	0.935623	30	SwissProt.uniprot-Trypanosoma_brucei_brucei_20130619_rev_Project_3722	Q38BM2	Putative uncharacterized protein
41	14	37.7	-0.096	0.935623	41	SwissProt.uniprot-Trypanosoma_brucei_brucei_20130619_rev_Project_3722	Q57WU2	Putative uncharacterized protein
324	17	53.7	-0.096	0.935623	324	SwissProt.uniprot-Trypanosoma_brucei_brucei_20130619_rev_Project_3722	Q38CM0	ATP synthase F1 subunit gamma protein, putative
2	2	4.6	-0.097	0.934975	2	SwissProt.uniprot-Trypanosoma_brucei_brucei_20130619_rev_Project_3722	Q57VT3	Putative uncharacterized protein
4	3	8.3	-0.097	0.934975	4	SwissProt.uniprot-Trypanosoma_brucei_brucei_20130619_rev_Project_3722	Q38BE8	Putative uncharacterized protein
5	3	4.2	-0.097	0.934975	5	SwissProt.uniprot-Trypanosoma_brucei_brucei_20130619_rev_Project_3722	Q38DH1	Putative uncharacterized protein
5	3	13.7	-0.097	0.934975	5	SwissProt.uniprot-Trypanosoma_brucei_brucei_20130619_rev_Project_3722	Q57VP6	Centrin, putative
7	4	1.4	-0.097	0.934975	7	SwissProt.uniprot-Trypanosoma_brucei_brucei_20130619_rev_Project_3722	Q57ZE9	Putative uncharacterized protein
8	5	22.2	-0.097	0.934975	8	SwissProt.uniprot-Trypanosoma_brucei_brucei_20130619_rev_Project_3722	Q382G2	Small GTPase, putative
19	13	17.5	-0.097	0.934975	19	SwissProt.uniprot-Trypanosoma_brucei_brucei_20130619_rev_Project_3722	Q57XP9	Carnitine O-palmitoyltransferase II, putative
24	11	7.2	-0.097	0.934975	24	SwissProt.uniprot-Trypanosoma_brucei_brucei_20130619_rev_Project_3722	Q385V2	Putative uncharacterized protein
37	12	51.9	-0.097	0.934975	37	SwissProt.uniprot-Trypanosoma_brucei_brucei_20130619_rev_Project_3722	Q38CZ9	Putative uncharacterized protein
2	2	2.4	-0.098	0.934327	2	SwissProt.uniprot-Trypanosoma_brucei_brucei_20130619_rev_Project_3722	Q586I9	Expression site-associated gene (ESAG) protein, putative
3	2	2.7	-0.098	0.934327	3	SwissProt.uniprot-Trypanosoma_brucei_brucei_20130619_rev_Project_3722	Q57U39|Q38AE9	Putative uncharacterized protein
4	3	11.2	-0.098	0.934327	4	SwissProt.uniprot-Trypanosoma_brucei_brucei_20130619_rev_Project_3722	Q57WA7	Putative uncharacterized protein
11	5	33.8	-0.098	0.934327	11	SwissProt.uniprot-Trypanosoma_brucei_brucei_20130619_rev_Project_3722	Q57WT4	Putative uncharacterized protein
17	8	30.2	-0.098	0.934327	17	SwissProt.uniprot-Trypanosoma_brucei_brucei_20130619_rev_Project_3722	Q586A2	Putative uncharacterized protein
27	15	27.2	-0.098	0.934327	27	SwissProt.uniprot-Trypanosoma_brucei_brucei_20130619_rev_Project_3722	Q57VS0	Chaperone protein DNAJ, putative
5	5	19.2	-0.099	0.93368	5	SwissProt.uniprot-Trypanosoma_brucei_brucei_20130619_rev_Project_3722	Q57WS3|Q57WS5	Putative uncharacterized protein
6	3	4.8	-0.099	0.93368	6	SwissProt.uniprot-Trypanosoma_brucei_brucei_20130619_rev_Project_3722	Q382X6	Putative uncharacterized protein
6	5	17.2	-0.099	0.93368	6	SwissProt.uniprot-Trypanosoma_brucei_brucei_20130619_rev_Project_3722	Q38G00	Putative uncharacterized protein
40	15	25.4	-0.099	0.93368	40	SwissProt.uniprot-Trypanosoma_brucei_brucei_20130619_rev_Project_3722	Q582G3	Bifunctional dihydrofolate reductase-thymidylate synthase
68	24	27	-0.099	0.93368	68	SwissProt.uniprot-Trypanosoma_brucei_brucei_20130619_rev_Project_3722	Q386Q7	Putative uncharacterized protein
214	39	38	-0.099	0.93368	214	SwissProt.uniprot-Trypanosoma_brucei_brucei_20130619_rev_Project_3722	Q387A7	2-oxoglutarate dehydrogenase subunit, putative
4	4	1.8	-0.1	0.933033	4	SwissProt.uniprot-Trypanosoma_brucei_brucei_20130619_rev_Project_3722	Q582C1	Putative uncharacterized protein
6	5	14	-0.1	0.933033	6	SwissProt.uniprot-Trypanosoma_brucei_brucei_20130619_rev_Project_3722	Q38FJ3	Pseudouridylate synthase, putative
14	8	5.5	-0.1	0.933033	14	SwissProt.uniprot-Trypanosoma_brucei_brucei_20130619_rev_Project_3722	Q581F1	Receptor-type adenylate cyclase GRESAG 4, putative
27	12	31.2	-0.1	0.933033	27	SwissProt.uniprot-Trypanosoma_brucei_brucei_20130619_rev_Project_3722	Q383M2	Putative uncharacterized protein
36	8	24	-0.1	0.933033	35	SwissProt.uniprot-Trypanosoma_brucei_brucei_20130619_rev_Project_3722	Q584L4	3,2-trans-enoyl-CoA isomerase, mitochondrial, putative
8	2	1.5	-0.101	0.932386	8	SwissProt.uniprot-Trypanosoma_brucei_brucei_20130619_rev_Project_3722	Q38C85	Putative uncharacterized protein
25	7	26.4	-0.101	0.932386	25	SwissProt.uniprot-Trypanosoma_brucei_brucei_20130619_rev_Project_3722	Q57Y81	NADH-cytochrome b5 reductase, putative
27	10	17.6	-0.101	0.932386	27	SwissProt.uniprot-Trypanosoma_brucei_brucei_20130619_rev_Project_3722	Bovine	SWISS-PROT:P13717 Nuclease - Serratia marcescens.
68	15	35.7	-0.101	0.932386	67	SwissProt.uniprot-Trypanosoma_brucei_brucei_20130619_rev_Project_3722	Q385E8	Lanosterol 14-alpha-demethylase
3	3	6.4	-0.102	0.93174	3	SwissProt.uniprot-Trypanosoma_brucei_brucei_20130619_rev_Project_3722	Q388B1	RNA binding protein, putative
4	3	9.7	-0.102	0.93174	4	SwissProt.uniprot-Trypanosoma_brucei_brucei_20130619_rev_Project_3722	Q38EA2	RNA-binding protein, putative
6	2	11.5	-0.102	0.93174	6	SwissProt.uniprot-Trypanosoma_brucei_brucei_20130619_rev_Project_3722	Q38DP2	60S ribosomal protein L23, putative
8	3	10.2	-0.102	0.93174	8	SwissProt.uniprot-Trypanosoma_brucei_brucei_20130619_rev_Project_3722	Q381U4	Protein phosphatase 2C, putative
29	14	22.3	-0.102	0.93174	29	SwissProt.uniprot-Trypanosoma_brucei_brucei_20130619_rev_Project_3722	Q57VW0	Putative uncharacterized protein
30	16	19.8	-0.102	0.93174	30	SwissProt.uniprot-Trypanosoma_brucei_brucei_20130619_rev_Project_3722	Q57VU9	Heat shock 70 kDa protein, putative
4	3	13	-0.103	0.931095	4	SwissProt.uniprot-Trypanosoma_brucei_brucei_20130619_rev_Project_3722	Q586K2	Uncharacterized protein
5	2	10.5	-0.103	0.931095	5	SwissProt.uniprot-Trypanosoma_brucei_brucei_20130619_rev_Project_3722	Q586Z3	Putative uncharacterized protein
5	3	8.9	-0.103	0.931095	5	SwissProt.uniprot-Trypanosoma_brucei_brucei_20130619_rev_Project_3722	Q383U8	NUDIX hydrolase, conserved
6	3	3.4	-0.103	0.931095	6	SwissProt.uniprot-Trypanosoma_brucei_brucei_20130619_rev_Project_3722	Q38DW7	Putative uncharacterized protein
6	4	3.5	-0.103	0.931095	6	SwissProt.uniprot-Trypanosoma_brucei_brucei_20130619_rev_Project_3722	Q38B04	Putative uncharacterized protein
10	3	17.5	-0.103	0.931095	10	SwissProt.uniprot-Trypanosoma_brucei_brucei_20130619_rev_Project_3722	Q38BQ9	60S acidic ribosomal protein P2, putative
16	11	11.1	-0.103	0.931095	16	SwissProt.uniprot-Trypanosoma_brucei_brucei_20130619_rev_Project_3722	Q57WU3	RNA-editing complex protein MP100
37	19	20.7	-0.103	0.931095	37	SwissProt.uniprot-Trypanosoma_brucei_brucei_20130619_rev_Project_3722	Q585T1	Uncharacterized protein
56	18	34.4	-0.103	0.931095	56	SwissProt.uniprot-Trypanosoma_brucei_brucei_20130619_rev_Project_3722	Q4GYI2	Alanine aminotransferase, putative
3	3	3.3	-0.104	0.93045	3	SwissProt.uniprot-Trypanosoma_brucei_brucei_20130619_rev_Project_3722	Q386R6	Putative uncharacterized protein
3	2	16.8	-0.105	0.929805	3	SwissProt.uniprot-Trypanosoma_brucei_brucei_20130619_rev_Project_3722	Q57XS1	Putative uncharacterized protein
14	5	18	-0.105	0.929805	14	SwissProt.uniprot-Trypanosoma_brucei_brucei_20130619_rev_Project_3722	Q38EI9	60S ribosomal protein L11, putative
16	10	16.5	-0.105	0.929805	16	SwissProt.uniprot-Trypanosoma_brucei_brucei_20130619_rev_Project_3722	Q387U9	tRNA pseudouridine synthase A-like protein
2	2	2.1	-0.106	0.929161	2	SwissProt.uniprot-Trypanosoma_brucei_brucei_20130619_rev_Project_3722	Q57XC1	Putative uncharacterized protein
3	3	5.7	-0.106	0.929161	3	SwissProt.uniprot-Trypanosoma_brucei_brucei_20130619_rev_Project_3722	Q57ZM2	Elongation initiation factor 2 alpha subunit, putative
3	2	5	-0.107	0.928517	3	SwissProt.uniprot-Trypanosoma_brucei_brucei_20130619_rev_Project_3722	Q38EH6	Spermidine synthase, putative
4	3	9.3	-0.107	0.928517	4	SwissProt.uniprot-Trypanosoma_brucei_brucei_20130619_rev_Project_3722	Q38FW3	Putative uncharacterized protein
4	4	8.3	-0.107	0.928517	4	SwissProt.uniprot-Trypanosoma_brucei_brucei_20130619_rev_Project_3722	Q585S5	N-acetylglucosaminyl-phosphatidylinositol biosynthetic protein, putative
5	4	1.3	-0.107	0.928517	5	SwissProt.uniprot-Trypanosoma_brucei_brucei_20130619_rev_Project_3722	Q586F1|Q586F2	Uncharacterized protein
7	6	2.3	-0.107	0.928517	7	SwissProt.uniprot-Trypanosoma_brucei_brucei_20130619_rev_Project_3722	Q57UM3	Putative uncharacterized protein
104	18	33.8	-0.107	0.928517	104	SwissProt.uniprot-Trypanosoma_brucei_brucei_20130619_rev_Project_3722	Q384S7	Glycerol-3-phosphate dehydrogenase, putative
27	16	47	-0.108	0.927873	27	SwissProt.uniprot-Trypanosoma_brucei_brucei_20130619_rev_Project_3722	Q385G8	Putative uncharacterized protein
27	17	5.3	-0.108	0.927873	27	SwissProt.uniprot-Trypanosoma_brucei_brucei_20130619_rev_Project_3722	Q388R9	Putative uncharacterized protein
60	20	42.3	-0.108	0.927873	60	SwissProt.uniprot-Trypanosoma_brucei_brucei_20130619_rev_Project_3722	Q57VB1	Heat shock protein HslVU, ATPase subunit HslU, putative
147	25	46	-0.108	0.927873	150	SwissProt.uniprot-Trypanosoma_brucei_brucei_20130619_rev_Project_3722	Q57YU3|Q584K4	Calreticulin, putative
8	5	14	-0.109	0.927231	8	SwissProt.uniprot-Trypanosoma_brucei_brucei_20130619_rev_Project_3722	Q38D54	RNA-binding protein, putative
13	3	23.2	-0.109	0.927231	13	SwissProt.uniprot-Trypanosoma_brucei_brucei_20130619_rev_Project_3722	Q381E8	Putative uncharacterized protein
14	6	22.7	-0.109	0.927231	14	SwissProt.uniprot-Trypanosoma_brucei_brucei_20130619_rev_Project_3722	Q38A62	Putative uncharacterized protein
17	10	21.4	-0.109	0.927231	17	SwissProt.uniprot-Trypanosoma_brucei_brucei_20130619_rev_Project_3722	Q57XD4	Putative uncharacterized protein
19	7	20.5	-0.109	0.927231	19	SwissProt.uniprot-Trypanosoma_brucei_brucei_20130619_rev_Project_3722	Q57XB1	NAD(P)-dependent steroid dehydrogenase-like protein
9	7	37.9	-0.11	0.926588	9	SwissProt.uniprot-Trypanosoma_brucei_brucei_20130619_rev_Project_3722	Q383Y7	ATP synthase, putative
11	9	16	-0.11	0.926588	11	SwissProt.uniprot-Trypanosoma_brucei_brucei_20130619_rev_Project_3722	Q38D50	Putative uncharacterized protein
11	9	5.2	-0.11	0.926588	11	SwissProt.uniprot-Trypanosoma_brucei_brucei_20130619_rev_Project_3722	Q582C4	Kinesin, putative
19	7	22.7	-0.11	0.926588	19	SwissProt.uniprot-Trypanosoma_brucei_brucei_20130619_rev_Project_3722	Q38BE0	Dolichyl-phosphate beta-D-mannosyltransferase, putative
6	4	14.8	-0.111	0.925946	6	SwissProt.uniprot-Trypanosoma_brucei_brucei_20130619_rev_Project_3722	Q57WS1	Putative uncharacterized protein
18	10	22.8	-0.111	0.925946	18	SwissProt.uniprot-Trypanosoma_brucei_brucei_20130619_rev_Project_3722	Q57UM1	Putative uncharacterized protein
19	6	22.6	-0.111	0.925946	19	SwissProt.uniprot-Trypanosoma_brucei_brucei_20130619_rev_Project_3722	Q57Y86	Putative uncharacterized protein
19	9	20.4	-0.111	0.925946	19	SwissProt.uniprot-Trypanosoma_brucei_brucei_20130619_rev_Project_3722	Q57Z57	50S ribosomal protein L2, putative
43	23	26.5	-0.111	0.925946	43	SwissProt.uniprot-Trypanosoma_brucei_brucei_20130619_rev_Project_3722	Q387C7	Putative uncharacterized protein
2	2	2.5	-0.112	0.925304	2	SwissProt.uniprot-Trypanosoma_brucei_brucei_20130619_rev_Project_3722	Q584U1	Cell division cycle protein 16, putative
15	5	11.3	-0.112	0.925304	15	SwissProt.uniprot-Trypanosoma_brucei_brucei_20130619_rev_Project_3722	Q582I5	Putative uncharacterized protein
18	12	20.9	-0.112	0.925304	18	SwissProt.uniprot-Trypanosoma_brucei_brucei_20130619_rev_Project_3722	Q583P1	Putative uncharacterized protein
23	8	19.9	-0.112	0.925304	23	SwissProt.uniprot-Trypanosoma_brucei_brucei_20130619_rev_Project_3722	Q38BB6	Putative uncharacterized protein
44	19	33.7	-0.112	0.925304	44	SwissProt.uniprot-Trypanosoma_brucei_brucei_20130619_rev_Project_3722	Q586Y7	Putative uncharacterized protein
5	4	11.8	-0.113	0.924663	5	SwissProt.uniprot-Trypanosoma_brucei_brucei_20130619_rev_Project_3722	Q57YB6	Putative uncharacterized protein
16	12	6.8	-0.113	0.924663	16	SwissProt.uniprot-Trypanosoma_brucei_brucei_20130619_rev_Project_3722	Q38AY9	Putative uncharacterized protein
18	10	40.1	-0.113	0.924663	18	SwissProt.uniprot-Trypanosoma_brucei_brucei_20130619_rev_Project_3722	Q582X9	Putative uncharacterized protein
6	6	1.4	-0.114	0.924023	6	SwissProt.uniprot-Trypanosoma_brucei_brucei_20130619_rev_Project_3722	Q38AC2	Phosphatidylinositol 3 kinase, putative
14	9	21.5	-0.114	0.924023	14	SwissProt.uniprot-Trypanosoma_brucei_brucei_20130619_rev_Project_3722	Q582Y6	Putative uncharacterized protein
4	4	1.1	-0.115	0.923382	4	SwissProt.uniprot-Trypanosoma_brucei_brucei_20130619_rev_Project_3722	Q385G3	Putative uncharacterized protein
9	7	11.9	-0.115	0.923382	9	SwissProt.uniprot-Trypanosoma_brucei_brucei_20130619_rev_Project_3722	Q384Y6	Putative uncharacterized protein
17	12	27.1	-0.115	0.923382	17	SwissProt.uniprot-Trypanosoma_brucei_brucei_20130619_rev_Project_3722	Q585A0	Putative uncharacterized protein
20	11	18.6	-0.115	0.923382	20	SwissProt.uniprot-Trypanosoma_brucei_brucei_20130619_rev_Project_3722	Q38AF6	Putative uncharacterized protein
39	9	28.4	-0.115	0.923382	39	SwissProt.uniprot-Trypanosoma_brucei_brucei_20130619_rev_Project_3722	Q57V74	3,2-trans-enoyl-CoA isomerase, mitochondrial, putative
9	6	18	-0.116	0.922742	9	SwissProt.uniprot-Trypanosoma_brucei_brucei_20130619_rev_Project_3722	Q583H4	Putative uncharacterized protein
19	10	11.6	-0.116	0.922742	19	SwissProt.uniprot-Trypanosoma_brucei_brucei_20130619_rev_Project_3722	Q383K7	Putative uncharacterized protein
31	9	21.6	-0.116	0.922742	31	SwissProt.uniprot-Trypanosoma_brucei_brucei_20130619_rev_Project_3722	Q38C76	Putative uncharacterized protein
34	20	20.5	-0.116	0.922742	34	SwissProt.uniprot-Trypanosoma_brucei_brucei_20130619_rev_Project_3722	Q57Y20	Putative uncharacterized protein
3	2	13.1	-0.117	0.922103	3	SwissProt.uniprot-Trypanosoma_brucei_brucei_20130619_rev_Project_3722	Q381P3	Putative uncharacterized protein
4	2	6	-0.117	0.922103	4	SwissProt.uniprot-Trypanosoma_brucei_brucei_20130619_rev_Project_3722	Q383Q2	Golgi SNARE protein-like
4	3	6.1	-0.117	0.922103	4	SwissProt.uniprot-Trypanosoma_brucei_brucei_20130619_rev_Project_3722	Q383N4	UDP-N-acetylglucosamine--dolichyl-phosphate n-acetylglucosaminephosphotransferase, putative
4	4	4.5	-0.117	0.922103	4	SwissProt.uniprot-Trypanosoma_brucei_brucei_20130619_rev_Project_3722	Q387W1	Signal recognition particle subunit SRP72
4	4	2.3	-0.117	0.922103	4	SwissProt.uniprot-Trypanosoma_brucei_brucei_20130619_rev_Project_3722	Q382D0	Protein kinase, putative
5	4	2.6	-0.117	0.922103	5	SwissProt.uniprot-Trypanosoma_brucei_brucei_20130619_rev_Project_3722	Q38C06	Putative uncharacterized protein
7	3	1.2	-0.117	0.922103	7	SwissProt.uniprot-Trypanosoma_brucei_brucei_20130619_rev_Project_3722	Q38FW4	Putative uncharacterized protein
8	5	9.3	-0.117	0.922103	8	SwissProt.uniprot-Trypanosoma_brucei_brucei_20130619_rev_Project_3722	Q57WB8	Putative uncharacterized protein
15	8	11.4	-0.117	0.922103	15	SwissProt.uniprot-Trypanosoma_brucei_brucei_20130619_rev_Project_3722	Q4GYG0	Putative uncharacterized protein
23	11	24.7	-0.117	0.922103	23	SwissProt.uniprot-Trypanosoma_brucei_brucei_20130619_rev_Project_3722	P86925	RNA-editing ligase 2, mitochondrial
79	33	30	-0.117	0.922103	79	SwissProt.uniprot-Trypanosoma_brucei_brucei_20130619_rev_Project_3722	Q57YB5	Putative uncharacterized protein
2	2	9.8	-0.118	0.921464	2	SwissProt.uniprot-Trypanosoma_brucei_brucei_20130619_rev_Project_3722	Q38BD8	Putative uncharacterized protein
7	4	25.2	-0.118	0.921464	7	SwissProt.uniprot-Trypanosoma_brucei_brucei_20130619_rev_Project_3722	Q38FJ1	Thioredoxin
17	8	24.9	-0.118	0.921464	17	SwissProt.uniprot-Trypanosoma_brucei_brucei_20130619_rev_Project_3722	Q381K4	Superoxide dismutase
24	13	26.1	-0.118	0.921464	24	SwissProt.uniprot-Trypanosoma_brucei_brucei_20130619_rev_Project_3722	Q584Q8	Chaperone protein DNAJ, putative
3	2	12	-0.119	0.920826	3	SwissProt.uniprot-Trypanosoma_brucei_brucei_20130619_rev_Project_3722	Q38FM3	Cytidine deaminase, putative
3	3	1.3	-0.119	0.920826	3	SwissProt.uniprot-Trypanosoma_brucei_brucei_20130619_rev_Project_3722	Q38BM1	Putative uncharacterized protein
8	3	5	-0.119	0.920826	8	SwissProt.uniprot-Trypanosoma_brucei_brucei_20130619_rev_Project_3722	Q389Y0	Putative uncharacterized protein
15	7	31.4	-0.119	0.920826	15	SwissProt.uniprot-Trypanosoma_brucei_brucei_20130619_rev_Project_3722	Q4GYJ7	Putative uncharacterized protein
60	21	24.8	-0.119	0.920826	60	SwissProt.uniprot-Trypanosoma_brucei_brucei_20130619_rev_Project_3722	Q584A7	Mitochondrial ATP-dependent zinc metallopeptidase, putative
4	2	9.3	-0.12	0.920188	4	SwissProt.uniprot-Trypanosoma_brucei_brucei_20130619_rev_Project_3722	Q580T4	Putative uncharacterized protein
4	4	9.9	-0.12	0.920188	4	SwissProt.uniprot-Trypanosoma_brucei_brucei_20130619_rev_Project_3722	Q57XC4	Putative uncharacterized protein
5	3	7.1	-0.12	0.920188	5	SwissProt.uniprot-Trypanosoma_brucei_brucei_20130619_rev_Project_3722	Q384Y3	14-3-3-like protein, putative
3	2	2	-0.121	0.91955	3	SwissProt.uniprot-Trypanosoma_brucei_brucei_20130619_rev_Project_3722	Q57ZG9	Putative uncharacterized protein
3	3	3	-0.121	0.91955	3	SwissProt.uniprot-Trypanosoma_brucei_brucei_20130619_rev_Project_3722	Q389J5	Putative uncharacterized protein
3	3	3.9	-0.121	0.91955	3	SwissProt.uniprot-Trypanosoma_brucei_brucei_20130619_rev_Project_3722	Q580H0	Putative uncharacterized protein
5	4	5.2	-0.121	0.91955	5	SwissProt.uniprot-Trypanosoma_brucei_brucei_20130619_rev_Project_3722	Q38A91	Putative uncharacterized protein
7	3	1.5	-0.121	0.91955	7	SwissProt.uniprot-Trypanosoma_brucei_brucei_20130619_rev_Project_3722	Q586J3	Uncharacterized protein
11	5	23.2	-0.121	0.91955	11	SwissProt.uniprot-Trypanosoma_brucei_brucei_20130619_rev_Project_3722	Q57ZC9	Putative uncharacterized protein
12	7	11	-0.121	0.91955	12	SwissProt.uniprot-Trypanosoma_brucei_brucei_20130619_rev_Project_3722	Q585F5	Putative uncharacterized protein
14	6	20.9	-0.121	0.91955	14	SwissProt.uniprot-Trypanosoma_brucei_brucei_20130619_rev_Project_3722	Q57UV9	Putative uncharacterized protein
14	7	24.1	-0.121	0.91955	14	SwissProt.uniprot-Trypanosoma_brucei_brucei_20130619_rev_Project_3722	Q57XE0	Putative uncharacterized protein
13	7	27.2	-0.122	0.918913	13	SwissProt.uniprot-Trypanosoma_brucei_brucei_20130619_rev_Project_3722	Q57WL8	Putative uncharacterized protein
13	11	15.2	-0.122	0.918913	13	SwissProt.uniprot-Trypanosoma_brucei_brucei_20130619_rev_Project_3722	Q384D0	Elongation factor G2-like protein
18	5	15.6	-0.122	0.918913	18	SwissProt.uniprot-Trypanosoma_brucei_brucei_20130619_rev_Project_3722	Q57UL9	Putative uncharacterized protein
20	9	14	-0.122	0.918913	20	SwissProt.uniprot-Trypanosoma_brucei_brucei_20130619_rev_Project_3722	Q57YA5	Putative uncharacterized protein
25	10	28.1	-0.122	0.918913	25	SwissProt.uniprot-Trypanosoma_brucei_brucei_20130619_rev_Project_3722	Q4GYF5	Putative uncharacterized protein
26	18	11.7	-0.122	0.918913	26	SwissProt.uniprot-Trypanosoma_brucei_brucei_20130619_rev_Project_3722	Q384B3	Putative uncharacterized protein
33	18	27.9	-0.122	0.918913	33	SwissProt.uniprot-Trypanosoma_brucei_brucei_20130619_rev_Project_3722	Q38DR3	Putative uncharacterized protein
4	3	4.2	-0.123	0.918276	4	SwissProt.uniprot-Trypanosoma_brucei_brucei_20130619_rev_Project_3722	Q57ZY9	Putative uncharacterized protein
4	3	3	-0.123	0.918276	4	SwissProt.uniprot-Trypanosoma_brucei_brucei_20130619_rev_Project_3722	Q381R6	Putative uncharacterized protein
12	7	35.6	-0.123	0.918276	12	SwissProt.uniprot-Trypanosoma_brucei_brucei_20130619_rev_Project_3722	Q38AH7	Putative uncharacterized protein
15	12	11.6	-0.123	0.918276	15	SwissProt.uniprot-Trypanosoma_brucei_brucei_20130619_rev_Project_3722	Q582B4	Putative uncharacterized protein
20	16	35.5	-0.123	0.918276	20	SwissProt.uniprot-Trypanosoma_brucei_brucei_20130619_rev_Project_3722	Q57YG7	Lipoate-protein ligase, putative
33	19	26.5	-0.123	0.918276	33	SwissProt.uniprot-Trypanosoma_brucei_brucei_20130619_rev_Project_3722	Q57YQ4	3-methylcrotonyl-CoA carboxylase, putative
2	2	4.2	-0.124	0.91764	2	SwissProt.uniprot-Trypanosoma_brucei_brucei_20130619_rev_Project_3722	Q389Q7	Putative uncharacterized protein
2	2	19.4	-0.124	0.91764	2	SwissProt.uniprot-Trypanosoma_brucei_brucei_20130619_rev_Project_3722	Q388L8	Putative uncharacterized protein
8	6	17.7	-0.124	0.91764	8	SwissProt.uniprot-Trypanosoma_brucei_brucei_20130619_rev_Project_3722	Q385F8	Putative uncharacterized protein
10	6	16.3	-0.124	0.91764	10	SwissProt.uniprot-Trypanosoma_brucei_brucei_20130619_rev_Project_3722	Q383W0	Putative uncharacterized protein
18	7	37.9	-0.124	0.91764	18	SwissProt.uniprot-Trypanosoma_brucei_brucei_20130619_rev_Project_3722	Q57VT0	Putative uncharacterized protein
3	2	10.7	-0.125	0.917004	3	SwissProt.uniprot-Trypanosoma_brucei_brucei_20130619_rev_Project_3722	Q586T0|Q586S0	Uncharacterized protein
7	6	4.8	-0.125	0.917004	6	SwissProt.uniprot-Trypanosoma_brucei_brucei_20130619_rev_Project_3722	Q4GYW5	Coatomer subunit beta
9	4	13.4	-0.125	0.917004	9	SwissProt.uniprot-Trypanosoma_brucei_brucei_20130619_rev_Project_3722	Q57YK6	Putative uncharacterized protein
11	6	23.6	-0.125	0.917004	11	SwissProt.uniprot-Trypanosoma_brucei_brucei_20130619_rev_Project_3722	Q4GZ80	Putative uncharacterized protein
17	5	18.6	-0.125	0.917004	17	SwissProt.uniprot-Trypanosoma_brucei_brucei_20130619_rev_Project_3722	Q585I2	Protein phosphatase 2C, putative
22	7	28	-0.125	0.917004	22	SwissProt.uniprot-Trypanosoma_brucei_brucei_20130619_rev_Project_3722	Q387G3	Putative uncharacterized protein
23	11	35.6	-0.125	0.917004	23	SwissProt.uniprot-Trypanosoma_brucei_brucei_20130619_rev_Project_3722	Q57WC5	Putative uncharacterized protein
5	3	22.3	-0.126	0.916369	5	SwissProt.uniprot-Trypanosoma_brucei_brucei_20130619_rev_Project_3722	Q57X96	Putative uncharacterized protein
9	4	21.1	-0.126	0.916369	9	SwissProt.uniprot-Trypanosoma_brucei_brucei_20130619_rev_Project_3722	Q381B5	Putative uncharacterized protein
10	6	16.1	-0.126	0.916369	10	SwissProt.uniprot-Trypanosoma_brucei_brucei_20130619_rev_Project_3722	Q57V04	Heat shock protein DnaJ, putative
19	10	14.9	-0.126	0.916369	19	SwissProt.uniprot-Trypanosoma_brucei_brucei_20130619_rev_Project_3722	Q585P4	Putative uncharacterized protein
21	12	15	-0.126	0.916369	21	SwissProt.uniprot-Trypanosoma_brucei_brucei_20130619_rev_Project_3722	Q57VN0	Putative uncharacterized protein
3	2	2.9	-0.127	0.915734	3	SwissProt.uniprot-Trypanosoma_brucei_brucei_20130619_rev_Project_3722	Q57YS9	Putative uncharacterized protein
7	6	8.1	-0.127	0.915734	7	SwissProt.uniprot-Trypanosoma_brucei_brucei_20130619_rev_Project_3722	Q584E4	Putative uncharacterized protein
8	6	14.9	-0.127	0.915734	8	SwissProt.uniprot-Trypanosoma_brucei_brucei_20130619_rev_Project_3722	Q385Q7	Putative uncharacterized protein
31	11	27.9	-0.127	0.915734	31	SwissProt.uniprot-Trypanosoma_brucei_brucei_20130619_rev_Project_3722	Q57Z96	Protein phosphatase 2C, putative
34	16	26.6	-0.127	0.915734	34	SwissProt.uniprot-Trypanosoma_brucei_brucei_20130619_rev_Project_3722	Q384A1	Putative uncharacterized protein
61	24	16.7	-0.127	0.915734	61	SwissProt.uniprot-Trypanosoma_brucei_brucei_20130619_rev_Project_3722	Q382P4	Putative uncharacterized protein
156	23	41.3	-0.127	0.915734	156	SwissProt.uniprot-Trypanosoma_brucei_brucei_20130619_rev_Project_3722	Q57U33	Proline oxidase, putative
5	4	15.7	-0.128	0.915099	5	SwissProt.uniprot-Trypanosoma_brucei_brucei_20130619_rev_Project_3722	Q38CF0	Putative uncharacterized protein
6	5	5.2	-0.128	0.915099	6	SwissProt.uniprot-Trypanosoma_brucei_brucei_20130619_rev_Project_3722	Q38AD5	Eukaryotic translation initiation factor 3 subunit 8, putative
8	7	8.8	-0.128	0.915099	8	SwissProt.uniprot-Trypanosoma_brucei_brucei_20130619_rev_Project_3722	Q389B8	Putative uncharacterized protein
10	7	21.9	-0.128	0.915099	10	SwissProt.uniprot-Trypanosoma_brucei_brucei_20130619_rev_Project_3722	Q581Z7	Putative uncharacterized protein
20	9	21.5	-0.128	0.915099	20	SwissProt.uniprot-Trypanosoma_brucei_brucei_20130619_rev_Project_3722	Q57UC8	Putative uncharacterized protein
2	2	4.2	-0.129	0.914465	2	SwissProt.uniprot-Trypanosoma_brucei_brucei_20130619_rev_Project_3722	Q382T1	Putative uncharacterized protein
4	2	2.8	-0.129	0.914465	4	SwissProt.uniprot-Trypanosoma_brucei_brucei_20130619_rev_Project_3722	Q38CE1	Putative uncharacterized protein
5	4	2.6	-0.129	0.914465	5	SwissProt.uniprot-Trypanosoma_brucei_brucei_20130619_rev_Project_3722	Q57UT0	Coatomer alpha subunit, putative
6	3	23.6	-0.129	0.914465	6	SwissProt.uniprot-Trypanosoma_brucei_brucei_20130619_rev_Project_3722	Q584F5	Putative uncharacterized protein
6	3	1	-0.129	0.914465	6	SwissProt.uniprot-Trypanosoma_brucei_brucei_20130619_rev_Project_3722	Q383C4	DNA topoisomerase 2
11	6	19	-0.129	0.914465	11	SwissProt.uniprot-Trypanosoma_brucei_brucei_20130619_rev_Project_3722	Q582A0	Nonspecific lipid-transfer protein, putative
14	3	19.7	-0.129	0.914465	14	SwissProt.uniprot-Trypanosoma_brucei_brucei_20130619_rev_Project_3722	Q385H2|Q385H3	Putative uncharacterized protein
14	6	18.5	-0.129	0.914465	14	SwissProt.uniprot-Trypanosoma_brucei_brucei_20130619_rev_Project_3722	Q587C9	Serine/threonine protein phosphatase, putative
20	8	14.8	-0.129	0.914465	20	SwissProt.uniprot-Trypanosoma_brucei_brucei_20130619_rev_Project_3722	Q38AJ4	ABC transporter, putative
22	6	17.9	-0.129	0.914465	22	SwissProt.uniprot-Trypanosoma_brucei_brucei_20130619_rev_Project_3722	Q4GZD2	Putative uncharacterized protein
25	10	37.8	-0.129	0.914465	25	SwissProt.uniprot-Trypanosoma_brucei_brucei_20130619_rev_Project_3722	Q38CZ1	Cytosolic coat protein, putative
5	2	14.9	-0.13	0.913831	5	SwissProt.uniprot-Trypanosoma_brucei_brucei_20130619_rev_Project_3722	Q386U3	Putative uncharacterized protein
5	4	13	-0.13	0.913831	5	SwissProt.uniprot-Trypanosoma_brucei_brucei_20130619_rev_Project_3722	Q57ZM6	Putative uncharacterized protein
13	4	8.1	-0.13	0.913831	13	SwissProt.uniprot-Trypanosoma_brucei_brucei_20130619_rev_Project_3722	D6XMN0	RNA-editing complex protein MP42
16	11	13.5	-0.13	0.913831	16	SwissProt.uniprot-Trypanosoma_brucei_brucei_20130619_rev_Project_3722	Q384U7	Putative uncharacterized protein
32	5	48.4	-0.13	0.913831	32	SwissProt.uniprot-Trypanosoma_brucei_brucei_20130619_rev_Project_3722	Q57Z59	Putative uncharacterized protein
7	5	2.6	-0.131	0.913198	7	SwissProt.uniprot-Trypanosoma_brucei_brucei_20130619_rev_Project_3722	Q587G2	Uncharacterized protein
15	3	1.7	-0.131	0.913198	15	SwissProt.uniprot-Trypanosoma_brucei_brucei_20130619_rev_Project_3722	Q57U06	Putative uncharacterized protein
22	12	19.1	-0.131	0.913198	22	SwissProt.uniprot-Trypanosoma_brucei_brucei_20130619_rev_Project_3722	Q382V7	Ubiquitin carboxyl-terminal hydrolase, putative
35	10	31	-0.131	0.913198	35	SwissProt.uniprot-Trypanosoma_brucei_brucei_20130619_rev_Project_3722	Q584T9	GrpE protein homolog
2	2	32.7	-0.132	0.912565	2	SwissProt.uniprot-Trypanosoma_brucei_brucei_20130619_rev_Project_3722	Q57Y36	Divalent cation tolerance protein, putative
3	2	1.8	-0.132	0.912565	3	SwissProt.uniprot-Trypanosoma_brucei_brucei_20130619_rev_Project_3722	Q38FA6	Putative uncharacterized protein
3	3	18.6	-0.132	0.912565	3	SwissProt.uniprot-Trypanosoma_brucei_brucei_20130619_rev_Project_3722	Q57W31	Putative uncharacterized protein
3	3	3.4	-0.132	0.912565	3	SwissProt.uniprot-Trypanosoma_brucei_brucei_20130619_rev_Project_3722	Q57U99	DNA repair protein, putative
12	9	7.5	-0.132	0.912565	12	SwissProt.uniprot-Trypanosoma_brucei_brucei_20130619_rev_Project_3722	Q4GZB3	Putative uncharacterized protein
6	5	20.9	-0.133	0.911933	6	SwissProt.uniprot-Trypanosoma_brucei_brucei_20130619_rev_Project_3722	Q389J1	Putative uncharacterized protein
44	24	28	-0.133	0.911933	44	SwissProt.uniprot-Trypanosoma_brucei_brucei_20130619_rev_Project_3722	Q57WE2	Putative uncharacterized protein
4	3	1.9	-0.134	0.911301	4	SwissProt.uniprot-Trypanosoma_brucei_brucei_20130619_rev_Project_3722	Q580T3	Protein transport protein Sec24A, putative
6	3	5.7	-0.134	0.911301	6	SwissProt.uniprot-Trypanosoma_brucei_brucei_20130619_rev_Project_3722	Q388S4	Putative uncharacterized protein
8	5	16.1	-0.134	0.911301	8	SwissProt.uniprot-Trypanosoma_brucei_brucei_20130619_rev_Project_3722	Q57X59	Putative uncharacterized protein
28	12	30.6	-0.134	0.911301	28	SwissProt.uniprot-Trypanosoma_brucei_brucei_20130619_rev_Project_3722	Q580T2	Putative uncharacterized protein
2	2	4.3	-0.135	0.91067	2	SwissProt.uniprot-Trypanosoma_brucei_brucei_20130619_rev_Project_3722	Q38CC2	Putative uncharacterized protein
5	3	6.9	-0.135	0.91067	5	SwissProt.uniprot-Trypanosoma_brucei_brucei_20130619_rev_Project_3722	Q38C15	Chaperone protein DNAJ, putative
5	4	6.7	-0.135	0.91067	6	SwissProt.uniprot-Trypanosoma_brucei_brucei_20130619_rev_Project_3722	Q57WK7|Q57WK5|Q57WK4	Amino acid transporter, putative
8	4	19.5	-0.135	0.91067	8	SwissProt.uniprot-Trypanosoma_brucei_brucei_20130619_rev_Project_3722	Q384T0	Histone H2B
9	5	9.8	-0.135	0.91067	9	SwissProt.uniprot-Trypanosoma_brucei_brucei_20130619_rev_Project_3722	D6XFK8	Putative uncharacterized protein
12	6	17.6	-0.135	0.91067	12	SwissProt.uniprot-Trypanosoma_brucei_brucei_20130619_rev_Project_3722	Q386C4	Glycosyltransferase family-like protein, putative
75	25	27.9	-0.135	0.91067	75	SwissProt.uniprot-Trypanosoma_brucei_brucei_20130619_rev_Project_3722	Q38FC0	Fatty acyl CoA syntetase 1
2	2	1.9	-0.136	0.910039	2	SwissProt.uniprot-Trypanosoma_brucei_brucei_20130619_rev_Project_3722	Q38AJ5	Putative uncharacterized protein
4	3	19.3	-0.136	0.910039	4	SwissProt.uniprot-Trypanosoma_brucei_brucei_20130619_rev_Project_3722	Q382R3	Prefoldin subunit 2, putative
9	9	17.5	-0.136	0.910039	9	SwissProt.uniprot-Trypanosoma_brucei_brucei_20130619_rev_Project_3722	Q57U93	Putative uncharacterized protein
12	8	16.5	-0.136	0.910039	12	SwissProt.uniprot-Trypanosoma_brucei_brucei_20130619_rev_Project_3722	Q57WG6	Putative uncharacterized protein
19	14	12	-0.136	0.910039	19	SwissProt.uniprot-Trypanosoma_brucei_brucei_20130619_rev_Project_3722	Q38BY0	Putative uncharacterized protein
24	7	31.2	-0.136	0.910039	21	SwissProt.uniprot-Trypanosoma_brucei_brucei_20130619_rev_Project_3722	Q383T6	Putative uncharacterized protein
32	18	40.2	-0.136	0.910039	32	SwissProt.uniprot-Trypanosoma_brucei_brucei_20130619_rev_Project_3722	Q389W5	Putative uncharacterized protein
43	8	37.3	-0.136	0.910039	43	SwissProt.uniprot-Trypanosoma_brucei_brucei_20130619_rev_Project_3722	Q586H1	ATP synthase, epsilon chain, putative
64	18	32.5	-0.136	0.910039	64	SwissProt.uniprot-Trypanosoma_brucei_brucei_20130619_rev_Project_3722	Q582A8	Putative uncharacterized protein
5	3	32.2	-0.137	0.909408	5	SwissProt.uniprot-Trypanosoma_brucei_brucei_20130619_rev_Project_3722	Q38AW9	60S ribosomal protein L37a, putative
10	6	24.5	-0.137	0.909408	10	SwissProt.uniprot-Trypanosoma_brucei_brucei_20130619_rev_Project_3722	Q382E6	Putative uncharacterized protein
11	7	2.7	-0.137	0.909408	11	SwissProt.uniprot-Trypanosoma_brucei_brucei_20130619_rev_Project_3722	Q57YR7	Acetyl-CoA carboxylase, putative
15	6	8.9	-0.137	0.909408	15	SwissProt.uniprot-Trypanosoma_brucei_brucei_20130619_rev_Project_3722	Q385E6	Pretranslocation protein, alpha subunit, putative
16	6	17.5	-0.137	0.909408	16	SwissProt.uniprot-Trypanosoma_brucei_brucei_20130619_rev_Project_3722	Q38AR9	Glyceraldehyde 3-phosphate dehydrogenase, cytosolic
16	7	19.4	-0.137	0.909408	16	SwissProt.uniprot-Trypanosoma_brucei_brucei_20130619_rev_Project_3722	Q38DE4	Phospholipase A2-like protein, putative
379	33	55.2	-0.137	0.909408	378	SwissProt.uniprot-Trypanosoma_brucei_brucei_20130619_rev_Project_3722	Q586V2	Glycosomal phosphoenolpyruvate carboxykinase
4	3	3.8	-0.138	0.908778	4	SwissProt.uniprot-Trypanosoma_brucei_brucei_20130619_rev_Project_3722	Q38AU8	Putative uncharacterized protein
7	5	13.9	-0.138	0.908778	7	SwissProt.uniprot-Trypanosoma_brucei_brucei_20130619_rev_Project_3722	Q38BM5	Putative uncharacterized protein
9	7	23.7	-0.138	0.908778	9	SwissProt.uniprot-Trypanosoma_brucei_brucei_20130619_rev_Project_3722	Q585R3	Putative uncharacterized protein
10	4	32.6	-0.138	0.908778	10	SwissProt.uniprot-Trypanosoma_brucei_brucei_20130619_rev_Project_3722	Q383Y4	Cyclophilin type peptidyl-prolyl cis-trans isomerase, putative
19	15	8.4	-0.138	0.908778	19	SwissProt.uniprot-Trypanosoma_brucei_brucei_20130619_rev_Project_3722	Q57W11	Putative uncharacterized protein
25	11	26.1	-0.138	0.908778	25	SwissProt.uniprot-Trypanosoma_brucei_brucei_20130619_rev_Project_3722	Q580K0	Putative uncharacterized protein
74	47	20.8	-0.138	0.908778	74	SwissProt.uniprot-Trypanosoma_brucei_brucei_20130619_rev_Project_3722	Q38C90	NOT1
2	2	1.1	-0.139	0.908148	2	SwissProt.uniprot-Trypanosoma_brucei_brucei_20130619_rev_Project_3722	Q57ZH4	Putative uncharacterized protein
5	2	7.1	-0.139	0.908148	5	SwissProt.uniprot-Trypanosoma_brucei_brucei_20130619_rev_Project_3722	Q57WA2	Putative uncharacterized protein
10	6	21.6	-0.139	0.908148	10	SwissProt.uniprot-Trypanosoma_brucei_brucei_20130619_rev_Project_3722	Q581Q5	Putative uncharacterized protein
15	10	22.5	-0.139	0.908148	15	SwissProt.uniprot-Trypanosoma_brucei_brucei_20130619_rev_Project_3722	Q386T7	Putative uncharacterized protein
13	11	6.5	-0.139	0.908148	15	SwissProt.uniprot-Trypanosoma_brucei_brucei_20130619_rev_Project_3722	Q57TZ0|Q57TY9|Q583C8|Q583C9|Q583D0|Q583D1|D6XEJ9|Q583D2	Receptor-type adenylate cyclase GRESAG 4, putative
3	3	11.5	-0.14	0.907519	3	SwissProt.uniprot-Trypanosoma_brucei_brucei_20130619_rev_Project_3722	Q57Y13	Putative uncharacterized protein
5	2	4.1	-0.14	0.907519	5	SwissProt.uniprot-Trypanosoma_brucei_brucei_20130619_rev_Project_3722	Q580M3	Endosomal integral membrane protein, putative
5	3	15.5	-0.14	0.907519	5	SwissProt.uniprot-Trypanosoma_brucei_brucei_20130619_rev_Project_3722	Q57X87	Putative uncharacterized protein
5	4	2.3	-0.14	0.907519	5	SwissProt.uniprot-Trypanosoma_brucei_brucei_20130619_rev_Project_3722	Q38B62	Putative uncharacterized protein
16	8	39.3	-0.14	0.907519	16	SwissProt.uniprot-Trypanosoma_brucei_brucei_20130619_rev_Project_3722	Q57UP4	Putative uncharacterized protein
17	7	18.6	-0.14	0.907519	17	SwissProt.uniprot-Trypanosoma_brucei_brucei_20130619_rev_Project_3722	Q38AM5	Putative uncharacterized protein
19	8	21.6	-0.14	0.907519	19	SwissProt.uniprot-Trypanosoma_brucei_brucei_20130619_rev_Project_3722	Q38B54	Putative uncharacterized protein
22	16	26.7	-0.14	0.907519	22	SwissProt.uniprot-Trypanosoma_brucei_brucei_20130619_rev_Project_3722	Q582I1	Putative uncharacterized protein
51	25	35.9	-0.14	0.907519	51	SwissProt.uniprot-Trypanosoma_brucei_brucei_20130619_rev_Project_3722	Q57WH8	TPR-repeat-containing chaperone protein DNAJ, putative
5	4	9.3	-0.141	0.90689	5	SwissProt.uniprot-Trypanosoma_brucei_brucei_20130619_rev_Project_3722	Q57Z99	Putative uncharacterized protein
6	6	8.4	-0.141	0.90689	6	SwissProt.uniprot-Trypanosoma_brucei_brucei_20130619_rev_Project_3722	Q381J1|Q381J0	Amino acid transporter, putative
7	4	30.4	-0.141	0.90689	7	SwissProt.uniprot-Trypanosoma_brucei_brucei_20130619_rev_Project_3722	Q57YG2	Putative uncharacterized protein
30	11	20.1	-0.141	0.90689	30	SwissProt.uniprot-Trypanosoma_brucei_brucei_20130619_rev_Project_3722	Q383E0	Putative uncharacterized protein
74	30	21.7	-0.141	0.90689	74	SwissProt.uniprot-Trypanosoma_brucei_brucei_20130619_rev_Project_3722	Q581W6	Multidrug resistance protein A
2	2	1.9	-0.142	0.906262	2	SwissProt.uniprot-Trypanosoma_brucei_brucei_20130619_rev_Project_3722	Q38FI8	Endo-beta-N-acetylglucosaminidase, putative
2	2	1.9	-0.142	0.906262	2	SwissProt.uniprot-Trypanosoma_brucei_brucei_20130619_rev_Project_3722	Q38DA7	Putative uncharacterized protein
4	4	11.4	-0.142	0.906262	4	SwissProt.uniprot-Trypanosoma_brucei_brucei_20130619_rev_Project_3722	Q57VN5	Putative uncharacterized protein
5	3	5.3	-0.142	0.906262	5	SwissProt.uniprot-Trypanosoma_brucei_brucei_20130619_rev_Project_3722	Q38E70	Glycosyl transferase, putative
5	4	19.4	-0.142	0.906262	5	SwissProt.uniprot-Trypanosoma_brucei_brucei_20130619_rev_Project_3722	Q57TT7|Q57TT8	IgE-dependent histamine-releasing factor, putative
32	11	41.5	-0.142	0.906262	31	SwissProt.uniprot-Trypanosoma_brucei_brucei_20130619_rev_Project_3722	Q57VJ1	Chaperone protein DNAJ, putative
53	7	37.3	-0.142	0.906262	53	SwissProt.uniprot-Trypanosoma_brucei_brucei_20130619_rev_Project_3722	Q57V31	Adenine phosphoribosyltransferase, putative
9	6	24	-0.143	0.905634	9	SwissProt.uniprot-Trypanosoma_brucei_brucei_20130619_rev_Project_3722	Q38AK5	Putative uncharacterized protein
14	5	18.6	-0.143	0.905634	13	SwissProt.uniprot-Trypanosoma_brucei_brucei_20130619_rev_Project_3722	Q38AS3	Putative uncharacterized protein
32	4	41.2	-0.143	0.905634	32	SwissProt.uniprot-Trypanosoma_brucei_brucei_20130619_rev_Project_3722	Q585K7	Putative uncharacterized protein
60	38	26.2	-0.143	0.905634	60	SwissProt.uniprot-Trypanosoma_brucei_brucei_20130619_rev_Project_3722	Q38AK3	Putative uncharacterized protein
2	2	8.4	-0.144	0.905006	2	SwissProt.uniprot-Trypanosoma_brucei_brucei_20130619_rev_Project_3722	Q38BP5	Putative uncharacterized protein
9	3	15.2	-0.144	0.905006	9	SwissProt.uniprot-Trypanosoma_brucei_brucei_20130619_rev_Project_3722	Q57Y39	Putative uncharacterized protein
14	10	36.2	-0.144	0.905006	14	SwissProt.uniprot-Trypanosoma_brucei_brucei_20130619_rev_Project_3722	Q38CK4	Mitochondrial structure specific endonuclease I (SSE-1), putative
2	2	27	-0.145	0.904379	2	SwissProt.uniprot-Trypanosoma_brucei_brucei_20130619_rev_Project_3722	Q57WP8	Putative uncharacterized protein
3	3	2.8	-0.145	0.904379	3	SwissProt.uniprot-Trypanosoma_brucei_brucei_20130619_rev_Project_3722	Q57VY5	Putative uncharacterized protein
5	4	3.4	-0.145	0.904379	5	SwissProt.uniprot-Trypanosoma_brucei_brucei_20130619_rev_Project_3722	Q583E2	Putative uncharacterized protein
7	4	29.6	-0.145	0.904379	7	SwissProt.uniprot-Trypanosoma_brucei_brucei_20130619_rev_Project_3722	Q586J6	Uncharacterized protein
15	5	40.1	-0.145	0.904379	13	SwissProt.uniprot-Trypanosoma_brucei_brucei_20130619_rev_Project_3722	Q4GZ42	Glutaredoxin, putative
18	11	20.9	-0.145	0.904379	18	SwissProt.uniprot-Trypanosoma_brucei_brucei_20130619_rev_Project_3722	Q38DT7	Putative uncharacterized protein
19	9	17.9	-0.145	0.904379	19	SwissProt.uniprot-Trypanosoma_brucei_brucei_20130619_rev_Project_3722	Q57YP2	Short-chain dehydrogenase, putative
288	44	47.2	-0.145	0.904379	288	SwissProt.uniprot-Trypanosoma_brucei_brucei_20130619_rev_Project_3722	Q383T1	2-oxoglutarate dehydrogenase E1 component, putative
5	2	1.5	-0.146	0.903753	5	SwissProt.uniprot-Trypanosoma_brucei_brucei_20130619_rev_Project_3722	Q383P2	Glycosyl hydrolase-like protein
8	6	12.3	-0.146	0.903753	8	SwissProt.uniprot-Trypanosoma_brucei_brucei_20130619_rev_Project_3722	Q582A5	Putative uncharacterized protein
22	12	15.2	-0.146	0.903753	22	SwissProt.uniprot-Trypanosoma_brucei_brucei_20130619_rev_Project_3722	Q4GZ50	RNA-editing complex protein: nuclease, putative: KREPB1
2	2	1.9	-0.147	0.903127	2	SwissProt.uniprot-Trypanosoma_brucei_brucei_20130619_rev_Project_3722	Q381X8	Putative uncharacterized protein
6	4	16.7	-0.147	0.903127	6	SwissProt.uniprot-Trypanosoma_brucei_brucei_20130619_rev_Project_3722	Q57XR6	Ubiquitin-conjugating enzyme, putative
7	4	11.9	-0.147	0.903127	7	SwissProt.uniprot-Trypanosoma_brucei_brucei_20130619_rev_Project_3722	Q586P0	Uncharacterized protein
13	4	24.4	-0.147	0.903127	13	SwissProt.uniprot-Trypanosoma_brucei_brucei_20130619_rev_Project_3722	Q38DW0	Putative uncharacterized protein
14	7	10.7	-0.147	0.903127	14	SwissProt.uniprot-Trypanosoma_brucei_brucei_20130619_rev_Project_3722	Q38BP0	Putative uncharacterized protein
15	12	7	-0.147	0.903127	15	SwissProt.uniprot-Trypanosoma_brucei_brucei_20130619_rev_Project_3722	Q586E5	ABC transporter, putative
2	2	6	-0.148	0.902501	2	SwissProt.uniprot-Trypanosoma_brucei_brucei_20130619_rev_Project_3722	Q386T3	Eukaryotic translation initiation factor 4E, putative
8	6	17.1	-0.148	0.902501	8	SwissProt.uniprot-Trypanosoma_brucei_brucei_20130619_rev_Project_3722	Q382A1|Q382A2	Mitochondrial carrier protein, putative
15	9	10.5	-0.148	0.902501	15	SwissProt.uniprot-Trypanosoma_brucei_brucei_20130619_rev_Project_3722	Q381D3	Putative uncharacterized protein
14	6	12	-0.149	0.901875	14	SwissProt.uniprot-Trypanosoma_brucei_brucei_20130619_rev_Project_3722	Q57V50	Acyltransferase, putative
31	18	10.1	-0.149	0.901875	31	SwissProt.uniprot-Trypanosoma_brucei_brucei_20130619_rev_Project_3722	Q57ZG1	Putative uncharacterized protein
38	22	40.9	-0.149	0.901875	38	SwissProt.uniprot-Trypanosoma_brucei_brucei_20130619_rev_Project_3722	Q381Z9	Putative uncharacterized protein
45	17	26.2	-0.149	0.901875	45	SwissProt.uniprot-Trypanosoma_brucei_brucei_20130619_rev_Project_3722	Q4GZ46	Putative uncharacterized protein
380	14	38	-0.149	0.901875	380	SwissProt.uniprot-Trypanosoma_brucei_brucei_20130619_rev_Project_3722	Q387X2	Glycosomal malate dehydrogenase
2	2	3.3	-0.15	0.90125	2	SwissProt.uniprot-Trypanosoma_brucei_brucei_20130619_rev_Project_3722	Q57VM0	Putative uncharacterized protein
4	3	8.9	-0.15	0.90125	4	SwissProt.uniprot-Trypanosoma_brucei_brucei_20130619_rev_Project_3722	Q383H7	Putative uncharacterized protein
5	2	18.9	-0.15	0.90125	5	SwissProt.uniprot-Trypanosoma_brucei_brucei_20130619_rev_Project_3722	Q584P5	Putative uncharacterized protein
12	4	1.6	-0.15	0.90125	12	SwissProt.uniprot-Trypanosoma_brucei_brucei_20130619_rev_Project_3722	Q384D2	Putative uncharacterized protein
12	10	7.1	-0.15	0.90125	12	SwissProt.uniprot-Trypanosoma_brucei_brucei_20130619_rev_Project_3722	Q385J0	Mitochondrial DNA-directed RNA polymerase
53	16	40.8	-0.15	0.90125	53	SwissProt.uniprot-Trypanosoma_brucei_brucei_20130619_rev_Project_3722	Q38CH4	2-oxoisovalerate dehydrogenase alpha subunit, putative
54	23	38.3	-0.15	0.90125	54	SwissProt.uniprot-Trypanosoma_brucei_brucei_20130619_rev_Project_3722	Q387Q0	ATP-dependent zinc metallopeptidase, putative
5	2	9.9	-0.151	0.900626	5	SwissProt.uniprot-Trypanosoma_brucei_brucei_20130619_rev_Project_3722	Q38C54	Putative uncharacterized protein
6	5	20.1	-0.151	0.900626	6	SwissProt.uniprot-Trypanosoma_brucei_brucei_20130619_rev_Project_3722	Q383F5|Q583T1	40S ribosomal protein L14, putative
6	5	25.6	-0.151	0.900626	6	SwissProt.uniprot-Trypanosoma_brucei_brucei_20130619_rev_Project_3722	Q580C5	Putative uncharacterized protein
8	6	17.7	-0.151	0.900626	8	SwissProt.uniprot-Trypanosoma_brucei_brucei_20130619_rev_Project_3722	Q38DZ6	Putative uncharacterized protein
18	11	21	-0.151	0.900626	18	SwissProt.uniprot-Trypanosoma_brucei_brucei_20130619_rev_Project_3722	Q57X21	Putative uncharacterized protein
26	9	29.9	-0.151	0.900626	26	SwissProt.uniprot-Trypanosoma_brucei_brucei_20130619_rev_Project_3722	Q57W99	Elongation factor Ts, mitochondrial
42	20	37.5	-0.151	0.900626	42	SwissProt.uniprot-Trypanosoma_brucei_brucei_20130619_rev_Project_3722	Q57X26	Putative uncharacterized protein
165	33	59.1	-0.151	0.900626	165	SwissProt.uniprot-Trypanosoma_brucei_brucei_20130619_rev_Project_3722	Q57ZW9	Putative uncharacterized protein
2	2	2.2	-0.152	0.900002	2	SwissProt.uniprot-Trypanosoma_brucei_brucei_20130619_rev_Project_3722	Q587F0	65 kDa invariant surface glycoprotein
4	4	4.8	-0.152	0.900002	4	SwissProt.uniprot-Trypanosoma_brucei_brucei_20130619_rev_Project_3722	Q38BW9	Putative uncharacterized protein
5	4	1.5	-0.152	0.900002	5	SwissProt.uniprot-Trypanosoma_brucei_brucei_20130619_rev_Project_3722	Q57YQ1|Q580P9	Putative uncharacterized protein
6	3	1.4	-0.152	0.900002	6	SwissProt.uniprot-Trypanosoma_brucei_brucei_20130619_rev_Project_3722	Q57ZA7	Kinesin, putative
8	2	21.9	-0.152	0.900002	8	SwissProt.uniprot-Trypanosoma_brucei_brucei_20130619_rev_Project_3722	Q585K5	Putative uncharacterized protein
8	5	6.5	-0.152	0.900002	8	SwissProt.uniprot-Trypanosoma_brucei_brucei_20130619_rev_Project_3722	Q386W0	Arginyl-tRNA synthetase, putative
11	6	18.3	-0.152	0.900002	11	SwissProt.uniprot-Trypanosoma_brucei_brucei_20130619_rev_Project_3722	Q382Z4	Putative uncharacterized protein
15	6	18.6	-0.152	0.900002	15	SwissProt.uniprot-Trypanosoma_brucei_brucei_20130619_rev_Project_3722	Q57ZL4	Mitochondrial carrier protein, putative
36	14	23.9	-0.152	0.900002	36	SwissProt.uniprot-Trypanosoma_brucei_brucei_20130619_rev_Project_3722	Q388N6	Putative uncharacterized protein
6	5	4	-0.153	0.899378	6	SwissProt.uniprot-Trypanosoma_brucei_brucei_20130619_rev_Project_3722	Q585I0	Putative uncharacterized protein
16	8	17.5	-0.153	0.899378	16	SwissProt.uniprot-Trypanosoma_brucei_brucei_20130619_rev_Project_3722	Q383Q9	Putative uncharacterized protein
25	8	37.1	-0.153	0.899378	25	SwissProt.uniprot-Trypanosoma_brucei_brucei_20130619_rev_Project_3722	Q38AU2	COP-coated vesicle membrane protein erv25, putative
25	10	33.2	-0.153	0.899378	25	SwissProt.uniprot-Trypanosoma_brucei_brucei_20130619_rev_Project_3722	Q382F4	Putative uncharacterized protein
33	14	31.7	-0.153	0.899378	33	SwissProt.uniprot-Trypanosoma_brucei_brucei_20130619_rev_Project_3722	Q386C8	Putative uncharacterized protein
71	6	36.1	-0.153	0.899378	70	SwissProt.uniprot-Trypanosoma_brucei_brucei_20130619_rev_Project_3722	Q57ZP0	Ribonucleoprotein p18, mitochondrial, putative
2	2	2.6	-0.154	0.898755	2	SwissProt.uniprot-Trypanosoma_brucei_brucei_20130619_rev_Project_3722	Q57Z21	Putative uncharacterized protein
4	2	5.2	-0.154	0.898755	4	SwissProt.uniprot-Trypanosoma_brucei_brucei_20130619_rev_Project_3722	Q38B57	Putative uncharacterized protein
4	4	3.4	-0.154	0.898755	4	SwissProt.uniprot-Trypanosoma_brucei_brucei_20130619_rev_Project_3722	Q38EF3	Putative uncharacterized protein
14	8	22.1	-0.154	0.898755	14	SwissProt.uniprot-Trypanosoma_brucei_brucei_20130619_rev_Project_3722	Q389L7	Procyclic form surface glycoprotein
14	9	16.5	-0.154	0.898755	14	SwissProt.uniprot-Trypanosoma_brucei_brucei_20130619_rev_Project_3722	Q384M3	Putative uncharacterized protein
14	11	11.8	-0.154	0.898755	14	SwissProt.uniprot-Trypanosoma_brucei_brucei_20130619_rev_Project_3722	Q38FZ3	Putative uncharacterized protein
14	11	22.5	-0.154	0.898755	14	SwissProt.uniprot-Trypanosoma_brucei_brucei_20130619_rev_Project_3722	Q57ZB0	Putative uncharacterized protein
2	2	4.6	-0.155	0.898132	2	SwissProt.uniprot-Trypanosoma_brucei_brucei_20130619_rev_Project_3722	Q585F8	Putative uncharacterized protein
3	2	6.8	-0.155	0.898132	3	SwissProt.uniprot-Trypanosoma_brucei_brucei_20130619_rev_Project_3722	Q57UR2	Putative uncharacterized protein
4	3	9.7	-0.155	0.898132	4	SwissProt.uniprot-Trypanosoma_brucei_brucei_20130619_rev_Project_3722	Q38BD3	NUDIX hydrolase, conserved
15	13	22.6	-0.155	0.898132	15	SwissProt.uniprot-Trypanosoma_brucei_brucei_20130619_rev_Project_3722	Q57WP5	RNA editing 3' terminal uridylyl transferase 2
10	5	3.2	-0.156	0.89751	10	SwissProt.uniprot-Trypanosoma_brucei_brucei_20130619_rev_Project_3722	Q582F9	Putative uncharacterized protein
13	6	15.9	-0.156	0.89751	13	SwissProt.uniprot-Trypanosoma_brucei_brucei_20130619_rev_Project_3722	Q382G0	Putative uncharacterized protein
14	11	8.6	-0.156	0.89751	14	SwissProt.uniprot-Trypanosoma_brucei_brucei_20130619_rev_Project_3722	Q57W84	Putative uncharacterized protein
18	3	12.5	-0.156	0.89751	18	SwissProt.uniprot-Trypanosoma_brucei_brucei_20130619_rev_Project_3722	Q388L6	Chaperone protein DNAJ, putative
18	11	20.1	-0.156	0.89751	18	SwissProt.uniprot-Trypanosoma_brucei_brucei_20130619_rev_Project_3722	Q38FQ8	Putative uncharacterized protein
19	8	14.6	-0.156	0.89751	19	SwissProt.uniprot-Trypanosoma_brucei_brucei_20130619_rev_Project_3722	Q38B63	Putative uncharacterized protein
25	9	29.4	-0.156	0.89751	25	SwissProt.uniprot-Trypanosoma_brucei_brucei_20130619_rev_Project_3722	Q384S6	Putative uncharacterized protein
[truncated: 1,091 more rows]

## Sheet: Z Score
numSpectra	numPepsUnique	percentCoverage	log2_iTRAQ_116_115_median	Z score	Fold Change	iTRAQ_numRatios_116_115	database	accession_numbers	entry_name
5	3	0.6	2	9.1525	4	5	SwissProt.uniprot-Trypanosoma_brucei_brucei_20130619_rev_Project_3722	Q38DR4	PRP8 protein homologue
433	14	44.5	1.944	8.90646	3.84771	432	SwissProt.uniprot-Trypanosoma_brucei_brucei_20130619_rev_Project_3722	Q57ZD2	Pyruvate dehydrogenase E1 beta subunit, putative
7	2	5.4	1.943	8.90207	3.84504	7	SwissProt.uniprot-Trypanosoma_brucei_brucei_20130619_rev_Project_3722	Q57YF5|D6XMP2	Nucleolar RNA-binding protein
180	19	37.9	1.928	8.83616	3.80527	179	SwissProt.uniprot-Trypanosoma_brucei_brucei_20130619_rev_Project_3722	Q38AK7	Dihydrolipoamide acetyltransferase, putative
5	5	12.2	1.896	8.69556	3.7218	5	SwissProt.uniprot-Trypanosoma_brucei_brucei_20130619_rev_Project_3722	Q384Y8	Putative uncharacterized protein
49	9	43	1.54	7.13141	2.90795	48	SwissProt.uniprot-Trypanosoma_brucei_brucei_20130619_rev_Project_3722	Q38C09	Dihydrolipoamide acetyltransferase, putative
15	6	26.3	1.526	7.0699	2.87986	14	SwissProt.uniprot-Trypanosoma_brucei_brucei_20130619_rev_Project_3722	Q38AL4	Fibrillarin
69	16	36.1	1.476	6.85022	2.78176	69	SwissProt.uniprot-Trypanosoma_brucei_brucei_20130619_rev_Project_3722	Q38EW0	Putative uncharacterized protein
70	15	34.9	1.418	6.59539	2.67215	70	SwissProt.uniprot-Trypanosoma_brucei_brucei_20130619_rev_Project_3722	Q38EV9	Putative uncharacterized protein
2	2	1.4	1.414	6.57781	2.66475	2	SwissProt.uniprot-Trypanosoma_brucei_brucei_20130619_rev_Project_3722	Q582Y3	6-phosphofructo-2-kinase/fructose-2, 6-biphosphatase, putative
5	3	9.8	1.296	6.05936	2.45547	5	SwissProt.uniprot-Trypanosoma_brucei_brucei_20130619_rev_Project_3722	Q584J3	Putative uncharacterized protein
4	2	2.4	1.25	5.85725	2.37841	4	SwissProt.uniprot-Trypanosoma_brucei_brucei_20130619_rev_Project_3722	Q4FKU4	Variant surface glycoprotein (VSG), putative
12	6	11.5	1.181	5.55409	2.26734	12	SwissProt.uniprot-Trypanosoma_brucei_brucei_20130619_rev_Project_3722	Q38E24	Putative uncharacterized protein
21	14	18.7	1.175	5.52772	2.25793	21	SwissProt.uniprot-Trypanosoma_brucei_brucei_20130619_rev_Project_3722	Q38CW6	Kinesin, putative
15	12	9.2	1.158	5.45303	2.23148	15	SwissProt.uniprot-Trypanosoma_brucei_brucei_20130619_rev_Project_3722	Q387L8	Putative uncharacterized protein
3	2	18.7	1.148	5.40909	2.21606	3	SwissProt.uniprot-Trypanosoma_brucei_brucei_20130619_rev_Project_3722	Q57US8	SnoRNP protein gar1, putative
10	4	21.2	1.142	5.38273	2.20687	10	SwissProt.uniprot-Trypanosoma_brucei_brucei_20130619_rev_Project_3722	Q38FW8	60S ribosomal protein L35, putative
2	2	7.6	1.135	5.35198	2.19619	2	SwissProt.uniprot-Trypanosoma_brucei_brucei_20130619_rev_Project_3722	Q383S2	Putative uncharacterized protein
6	5	16.4	1.124	5.30365	2.1795	6	SwissProt.uniprot-Trypanosoma_brucei_brucei_20130619_rev_Project_3722	Q388C9|Q388E0	Fibrillarin, putative
6	6	5.4	1.108	5.23335	2.15547	6	SwissProt.uniprot-Trypanosoma_brucei_brucei_20130619_rev_Project_3722	Q38CX5	Putative uncharacterized protein
13	7	41.1	1.108	5.23335	2.15547	13	SwissProt.uniprot-Trypanosoma_brucei_brucei_20130619_rev_Project_3722	Q38B69	40S ribosomal protein S18, putative
2	2	6.8	1.093	5.16744	2.13317	2	SwissProt.uniprot-Trypanosoma_brucei_brucei_20130619_rev_Project_3722	Q38BT1	N-acetyltransferase, putative
4	4	4.1	1.052	4.9873	2.0734	4	SwissProt.uniprot-Trypanosoma_brucei_brucei_20130619_rev_Project_3722	Q388E2	Putative uncharacterized protein
4	3	10.2	1.038	4.92579	2.05338	4	SwissProt.uniprot-Trypanosoma_brucei_brucei_20130619_rev_Project_3722	Q4GYN2	Putative uncharacterized protein
10	3	12.1	1.02	4.8467	2.02792	10	SwissProt.uniprot-Trypanosoma_brucei_brucei_20130619_rev_Project_3722	Q582A3	Putative uncharacterized protein
4	4	14.8	1.004	4.77641	2.00555	4	SwissProt.uniprot-Trypanosoma_brucei_brucei_20130619_rev_Project_3722	Q385P5	Putative uncharacterized protein
3	3	12.6	0.983	4.68414	1.97657	3	SwissProt.uniprot-Trypanosoma_brucei_brucei_20130619_rev_Project_3722	Q582P7	Putative uncharacterized protein
36	11	22.8	0.98	4.67096	1.97247	36	SwissProt.uniprot-Trypanosoma_brucei_brucei_20130619_rev_Project_3722	Q57UL8|Q57UL6|Q57X35	Flagellar calcium-binding protein TB-44A
17	5	31.1	0.975	4.64899	1.96564	17	SwissProt.uniprot-Trypanosoma_brucei_brucei_20130619_rev_Project_3722	Q586C2	40S ribosomal protein S13, putative
23	13	22.5	0.967	4.61384	1.95477	23	SwissProt.uniprot-Trypanosoma_brucei_brucei_20130619_rev_Project_3722	Q38AU3	ATP-dependent DEAD/H RNA helicase HEL64, putative
3	3	4.4	0.953	4.55233	1.93589	3	SwissProt.uniprot-Trypanosoma_brucei_brucei_20130619_rev_Project_3722	Q57WA3	RNA-binding protein, putative
5	5	8	0.933	4.46446	1.90924	5	SwissProt.uniprot-Trypanosoma_brucei_brucei_20130619_rev_Project_3722	Q382Y9	Molybdenum cofactor biosynthesis protein, putative
5	3	5.9	0.925	4.42931	1.89868	5	SwissProt.uniprot-Trypanosoma_brucei_brucei_20130619_rev_Project_3722	Q583H8	Nucleolar protein, putative
4	4	4	0.915	4.38537	1.88557	4	SwissProt.uniprot-Trypanosoma_brucei_brucei_20130619_rev_Project_3722	Q38E49	Putative uncharacterized protein
43	24	22.1	0.9	4.31946	1.86607	43	SwissProt.uniprot-Trypanosoma_brucei_brucei_20130619_rev_Project_3722	Q582W2	Putative uncharacterized protein
36	16	4.8	0.899	4.31507	1.86477	36	SwissProt.uniprot-Trypanosoma_brucei_brucei_20130619_rev_Project_3722	Q389U9|Q389U1	Microtubule-associated protein, putative
13	7	9.7	0.898	4.31068	1.86348	14	SwissProt.uniprot-Trypanosoma_brucei_brucei_20130619_rev_Project_3722	Q57VL2|Q57VL5|Q57VL6	Putative uncharacterized protein
4	2	12	0.878	4.2228	1.83783	4	SwissProt.uniprot-Trypanosoma_brucei_brucei_20130619_rev_Project_3722	Q38CI4|Q4GYQ5	40S ribosomal proteins S11, putative
18	12	13.7	0.875	4.20962	1.83401	18	SwissProt.uniprot-Trypanosoma_brucei_brucei_20130619_rev_Project_3722	Q4GZ11	Calpain-like cysteine peptidase, putative: cysteine peptidase, Clan CA, family C2, putative
9	2	10.2	0.867	4.17447	1.82387	10	SwissProt.uniprot-Trypanosoma_brucei_brucei_20130619_rev_Project_3722	Q585K0|Q585J8	Putative uncharacterized protein
12	9	13.1	0.856	4.12614	1.81001	12	SwissProt.uniprot-Trypanosoma_brucei_brucei_20130619_rev_Project_3722	Q583I7	Putative uncharacterized protein
23	4	6.6	0.855	4.12175	1.80876	23	SwissProt.uniprot-Trypanosoma_brucei_brucei_20130619_rev_Project_3722	Q38AB8|Q38AB9	Glucose transporter
3	2	1.1	0.84	4.05584	1.79005	3	SwissProt.uniprot-Trypanosoma_brucei_brucei_20130619_rev_Project_3722	Q57Z97	Transcription activator, putative
23	17	31.1	0.831	4.0163	1.77892	23	SwissProt.uniprot-Trypanosoma_brucei_brucei_20130619_rev_Project_3722	Q388I7	Putative uncharacterized protein
8	7	3.8	0.819	3.96358	1.76418	8	SwissProt.uniprot-Trypanosoma_brucei_brucei_20130619_rev_Project_3722	Q386R1	Kinesin, putative
3	2	8.9	0.81	3.92403	1.75321	3	SwissProt.uniprot-Trypanosoma_brucei_brucei_20130619_rev_Project_3722	Q385E9	60S ribosomal protein L28, putative
3	3	15.5	0.808	3.91525	1.75078	3	SwissProt.uniprot-Trypanosoma_brucei_brucei_20130619_rev_Project_3722	Q583Y3	Putative uncharacterized protein
5	2	1.6	0.807	3.91085	1.74957	5	SwissProt.uniprot-Trypanosoma_brucei_brucei_20130619_rev_Project_3722	Q38C39	Protein kinase, putative
47	33	17.6	0.799	3.8757	1.73989	47	SwissProt.uniprot-Trypanosoma_brucei_brucei_20130619_rev_Project_3722	Q585H6	Flagellar attachment zone protein 1
19	15	20.3	0.798	3.87131	1.73869	19	SwissProt.uniprot-Trypanosoma_brucei_brucei_20130619_rev_Project_3722	Q38B37	N-acetyltransferase subunit Nat1, putative
16	13	10.3	0.797	3.86692	1.73748	16	SwissProt.uniprot-Trypanosoma_brucei_brucei_20130619_rev_Project_3722	Q57XP4	Putative uncharacterized protein
9	3	9.9	0.795	3.85813	1.73508	13	SwissProt.uniprot-Trypanosoma_brucei_brucei_20130619_rev_Project_3722	Q38EK0|Q586M7|Q586M9|Q586N3|Q586N5|Q586M5|Q581D7	Adenosine transporter 2
5	4	14.1	0.792	3.84495	1.73147	5	SwissProt.uniprot-Trypanosoma_brucei_brucei_20130619_rev_Project_3722	Q38CE8	Putative uncharacterized protein
8	5	33	0.788	3.82737	1.72668	8	SwissProt.uniprot-Trypanosoma_brucei_brucei_20130619_rev_Project_3722	Q57WF7	Peptidyl-prolyl cis-trans isomerase
4	3	2.7	0.783	3.8054	1.72071	4	SwissProt.uniprot-Trypanosoma_brucei_brucei_20130619_rev_Project_3722	Q38D32	Putative uncharacterized protein
9	4	13	0.762	3.71314	1.69584	9	SwissProt.uniprot-Trypanosoma_brucei_brucei_20130619_rev_Project_3722	Q4GYP2	Putative uncharacterized protein
10	3	23	0.762	3.71314	1.69584	10	SwissProt.uniprot-Trypanosoma_brucei_brucei_20130619_rev_Project_3722	Q57XX0	40S ribosomal protein S25, putative
34	19	33.9	0.76	3.70435	1.69349	34	SwissProt.uniprot-Trypanosoma_brucei_brucei_20130619_rev_Project_3722	Q57XL0	Putative uncharacterized protein
2	2	2.4	0.759	3.69996	1.69232	2	SwissProt.uniprot-Trypanosoma_brucei_brucei_20130619_rev_Project_3722	Q57XW8	Putative uncharacterized protein
2	2	3.1	0.756	3.68678	1.6888	2	SwissProt.uniprot-Trypanosoma_brucei_brucei_20130619_rev_Project_3722	Q38C12	Putative uncharacterized protein
38	11	34.8	0.756	3.68678	1.6888	38	SwissProt.uniprot-Trypanosoma_brucei_brucei_20130619_rev_Project_3722	Q582Q0	Enoyl-CoA hydratase, mitochondrial, putative
13	13	13.8	0.754	3.67799	1.68646	13	SwissProt.uniprot-Trypanosoma_brucei_brucei_20130619_rev_Project_3722	Q382S8	Putative uncharacterized protein
31	16	18.9	0.752	3.6692	1.68413	31	SwissProt.uniprot-Trypanosoma_brucei_brucei_20130619_rev_Project_3722	Q585U3	Trans-sialidase, putative
5	4	7.4	0.749	3.65602	1.68063	5	SwissProt.uniprot-Trypanosoma_brucei_brucei_20130619_rev_Project_3722	Q38AX7	ATP-dependent DEAD/H RNA helicase, putative
6	5	6.6	0.745	3.63844	1.67597	6	SwissProt.uniprot-Trypanosoma_brucei_brucei_20130619_rev_Project_3722	Q386L6	Putative uncharacterized protein
34	12	32.6	0.742	3.62526	1.67249	34	SwissProt.uniprot-Trypanosoma_brucei_brucei_20130619_rev_Project_3722	Q581V1	Putative uncharacterized protein
4	3	12.5	0.741	3.62087	1.67133	4	SwissProt.uniprot-Trypanosoma_brucei_brucei_20130619_rev_Project_3722	Q385W4	N-acetyltransferase subunit ARD1
7	6	12.5	0.741	3.62087	1.67133	7	SwissProt.uniprot-Trypanosoma_brucei_brucei_20130619_rev_Project_3722	Q38DX4	Putative uncharacterized protein
15	10	23.3	0.727	3.55936	1.65519	15	SwissProt.uniprot-Trypanosoma_brucei_brucei_20130619_rev_Project_3722	Q388J8	Putative uncharacterized protein
79	33	23.5	0.727	3.55936	1.65519	79	SwissProt.uniprot-Trypanosoma_brucei_brucei_20130619_rev_Project_3722	Q38BN4	NADH-dependent fumarate reductase, putative
12	4	23.8	0.726	3.55496	1.65405	12	SwissProt.uniprot-Trypanosoma_brucei_brucei_20130619_rev_Project_3722	Q580K6	40S ribosomal protein S15a, putative
6	3	14	0.709	3.48027	1.63467	6	SwissProt.uniprot-Trypanosoma_brucei_brucei_20130619_rev_Project_3722	Q57UW1	Putative uncharacterized protein
5	4	5.5	0.704	3.4583	1.62902	5	SwissProt.uniprot-Trypanosoma_brucei_brucei_20130619_rev_Project_3722	Q38AX4	Putative uncharacterized protein
3	2	15.7	0.701	3.44512	1.62563	3	SwissProt.uniprot-Trypanosoma_brucei_brucei_20130619_rev_Project_3722	Q57XN7	40S ribosomal protein S15, putative
8	5	7.2	0.701	3.44512	1.62563	8	SwissProt.uniprot-Trypanosoma_brucei_brucei_20130619_rev_Project_3722	Q57XK9	Putative uncharacterized protein
2	2	2.1	0.699	3.43634	1.62338	2	SwissProt.uniprot-Trypanosoma_brucei_brucei_20130619_rev_Project_3722	Q586D8	Uncharacterized protein
33	8	50.6	0.699	3.43634	1.62338	33	SwissProt.uniprot-Trypanosoma_brucei_brucei_20130619_rev_Project_3722	D6XFL0	Putative uncharacterized protein
4	3	4.5	0.694	3.41437	1.61776	4	SwissProt.uniprot-Trypanosoma_brucei_brucei_20130619_rev_Project_3722	Q584U7	Putative uncharacterized protein
30	14	37.6	0.694	3.41437	1.61776	30	SwissProt.uniprot-Trypanosoma_brucei_brucei_20130619_rev_Project_3722	Q38AQ4	Alternative oxidase
6	4	8.2	0.693	3.40997	1.61664	6	SwissProt.uniprot-Trypanosoma_brucei_brucei_20130619_rev_Project_3722	Q383U1	Putative uncharacterized protein
7	5	14.7	0.69	3.39679	1.61328	7	SwissProt.uniprot-Trypanosoma_brucei_brucei_20130619_rev_Project_3722	Q388I4	Protein transport protein Sec13, putative
4	3	11.8	0.687	3.38361	1.60993	4	SwissProt.uniprot-Trypanosoma_brucei_brucei_20130619_rev_Project_3722	Q57ZH1|Q57ZH2	60S ribosomal protein L23a
5	3	3.1	0.68	3.35286	1.60214	5	SwissProt.uniprot-Trypanosoma_brucei_brucei_20130619_rev_Project_3722	Q57ZJ7	Putative uncharacterized protein
60	18	50.2	0.678	3.34407	1.59992	64	SwissProt.uniprot-Trypanosoma_brucei_brucei_20130619_rev_Project_3722	Q38EU9|Q38EV1|Q38EV2	Arginine kinase
37	10	31.8	0.677	3.33967	1.59881	37	SwissProt.uniprot-Trypanosoma_brucei_brucei_20130619_rev_Project_3722	Q38A80	Putative uncharacterized protein
36	20	46.2	0.67	3.30892	1.59107	36	SwissProt.uniprot-Trypanosoma_brucei_brucei_20130619_rev_Project_3722	Q386P9	Putative uncharacterized protein
7	6	16.7	0.668	3.30013	1.58887	7	SwissProt.uniprot-Trypanosoma_brucei_brucei_20130619_rev_Project_3722	Q384F2	ATP-dependent DEAD/H RNA helicase, putative
86	32	24.8	0.668	3.30013	1.58887	86	SwissProt.uniprot-Trypanosoma_brucei_brucei_20130619_rev_Project_3722	Q57WH0	Putative uncharacterized protein
3	3	10.5	0.659	3.26059	1.57899	3	SwissProt.uniprot-Trypanosoma_brucei_brucei_20130619_rev_Project_3722	Q387G5	Protein kinase, putative
6	2	10.5	0.659	3.26059	1.57899	6	SwissProt.uniprot-Trypanosoma_brucei_brucei_20130619_rev_Project_3722	Q38B67|Q38B66	40S ribosomal protein S10, putative
3	2	5.1	0.657	3.2518	1.5768	3	SwissProt.uniprot-Trypanosoma_brucei_brucei_20130619_rev_Project_3722	Q57YF7	Nucleolar RNA-binding protein, putative
8	5	5.4	0.653	3.23423	1.57243	8	SwissProt.uniprot-Trypanosoma_brucei_brucei_20130619_rev_Project_3722	Q38G01	Putative uncharacterized protein
62	12	60.3	0.642	3.1859	1.56049	61	SwissProt.uniprot-Trypanosoma_brucei_brucei_20130619_rev_Project_3722	Q382Y3	Microtubule-associated protein
40	16	33.2	0.641	3.1815	1.55941	40	SwissProt.uniprot-Trypanosoma_brucei_brucei_20130619_rev_Project_3722	Q581X9	Putative uncharacterized protein
5	2	20	0.638	3.16832	1.55617	5	SwissProt.uniprot-Trypanosoma_brucei_brucei_20130619_rev_Project_3722	Q583M0	Putative uncharacterized protein
37	17	30.1	0.638	3.16832	1.55617	37	SwissProt.uniprot-Trypanosoma_brucei_brucei_20130619_rev_Project_3722	Q38DN4	Putative uncharacterized protein
2	2	2.6	0.637	3.16393	1.55509	2	SwissProt.uniprot-Trypanosoma_brucei_brucei_20130619_rev_Project_3722	Q57XK1	Putative uncharacterized protein
3	3	1.6	0.636	3.15953	1.55401	3	SwissProt.uniprot-Trypanosoma_brucei_brucei_20130619_rev_Project_3722	Q388S9	Putative uncharacterized protein
3	2	7.1	0.635	3.15514	1.55294	3	SwissProt.uniprot-Trypanosoma_brucei_brucei_20130619_rev_Project_3722	Q586R3	Uncharacterized protein
4	4	11	0.633	3.14635	1.55079	4	SwissProt.uniprot-Trypanosoma_brucei_brucei_20130619_rev_Project_3722	Q38BN7	Putative uncharacterized protein
12	9	13.6	0.632	3.14196	1.54971	12	SwissProt.uniprot-Trypanosoma_brucei_brucei_20130619_rev_Project_3722	Q381T8	Putative uncharacterized protein
43	22	24.4	0.632	3.14196	1.54971	43	SwissProt.uniprot-Trypanosoma_brucei_brucei_20130619_rev_Project_3722	Q380Y7	Putative uncharacterized protein
2	2	17.8	0.631	3.13757	1.54864	2	SwissProt.uniprot-Trypanosoma_brucei_brucei_20130619_rev_Project_3722	Q57UQ4	Putative uncharacterized protein
3	2	2.6	0.631	3.13757	1.54864	3	SwissProt.uniprot-Trypanosoma_brucei_brucei_20130619_rev_Project_3722	Q4FKQ5	Pumillo RNA binding protein PUF1
37	19	17.9	0.63	3.13317	1.54756	37	SwissProt.uniprot-Trypanosoma_brucei_brucei_20130619_rev_Project_3722	Q383D0	Trichohyalin, putative
2	2	1.2	0.628	3.12438	1.54542	2	SwissProt.uniprot-Trypanosoma_brucei_brucei_20130619_rev_Project_3722	Q57UN8	DNA excision repair protein, putative
6	3	2.9	0.625	3.1112	1.54221	6	SwissProt.uniprot-Trypanosoma_brucei_brucei_20130619_rev_Project_3722	Q385V3	Calpain-like protein, putative
13	10	10.7	0.623	3.10242	1.54007	13	SwissProt.uniprot-Trypanosoma_brucei_brucei_20130619_rev_Project_3722	Q38AQ7	Nucleoporin interacting component (NUP93), putative
15	6	17.3	0.618	3.08045	1.53475	15	SwissProt.uniprot-Trypanosoma_brucei_brucei_20130619_rev_Project_3722	Q388I8	Pyruvate kinase
2	2	1	0.615	3.06727	1.53156	2	SwissProt.uniprot-Trypanosoma_brucei_brucei_20130619_rev_Project_3722	Q57UZ5	Putative uncharacterized protein
2	2	6.8	0.613	3.05848	1.52944	2	SwissProt.uniprot-Trypanosoma_brucei_brucei_20130619_rev_Project_3722	Q586T6	Uncharacterized protein
12	6	20.1	0.611	3.04969	1.52732	12	SwissProt.uniprot-Trypanosoma_brucei_brucei_20130619_rev_Project_3722	Q580T8	Putative uncharacterized protein
13	9	6.5	0.611	3.04969	1.52732	13	SwissProt.uniprot-Trypanosoma_brucei_brucei_20130619_rev_Project_3722	Q387F2	Nucleoporin, putative
2	2	4.5	0.61	3.0453	1.52626	2	SwissProt.uniprot-Trypanosoma_brucei_brucei_20130619_rev_Project_3722	Q386R9	Putative uncharacterized protein
4	3	1.2	0.61	3.0453	1.52626	4	SwissProt.uniprot-Trypanosoma_brucei_brucei_20130619_rev_Project_3722	Q585F7	Putative uncharacterized protein
15	2	9.5	0.608	3.03651	1.52414	15	SwissProt.uniprot-Trypanosoma_brucei_brucei_20130619_rev_Project_3722	Q581X5|Q57XG2|Q57XG1	Putative uncharacterized protein
5	5	6.3	0.607	3.03212	1.52309	5	SwissProt.uniprot-Trypanosoma_brucei_brucei_20130619_rev_Project_3722	Q57UN0	Glutathione synthetase, putative
76	30	37.4	0.607	3.03212	1.52309	76	SwissProt.uniprot-Trypanosoma_brucei_brucei_20130619_rev_Project_3722	Q38BS1	Fatty acyl CoA synthetase, putative
11	6	16.2	0.603	3.01454	1.51887	11	SwissProt.uniprot-Trypanosoma_brucei_brucei_20130619_rev_Project_3722	Q38CY8	60S ribosomal protein L5, putative
85	36	44.3	0.601	3.00576	1.51677	85	SwissProt.uniprot-Trypanosoma_brucei_brucei_20130619_rev_Project_3722	Q38FS0|Q38FR8	Putative uncharacterized protein
10	8	8	0.6	3.00136	1.51572	10	SwissProt.uniprot-Trypanosoma_brucei_brucei_20130619_rev_Project_3722	Q389P5	Argonaute-like protein
7	5	33.7	0.596	2.98379	1.51152	7	SwissProt.uniprot-Trypanosoma_brucei_brucei_20130619_rev_Project_3722	Q38EV6	Calmodulin, putative
4	3	5.6	0.591	2.96182	1.50629	4	SwissProt.uniprot-Trypanosoma_brucei_brucei_20130619_rev_Project_3722	Q38CM1	Centromere/microtubule binding protein cbf5, putative
17	5	25.6	0.591	2.96182	1.50629	17	SwissProt.uniprot-Trypanosoma_brucei_brucei_20130619_rev_Project_3722	Q38EX8	Tryparedoxin peroxidase
19	9	9.7	0.589	2.95303	1.5042	19	SwissProt.uniprot-Trypanosoma_brucei_brucei_20130619_rev_Project_3722	Q57WJ7	Calpain, putative
2	2	3.5	0.588	2.94864	1.50316	2	SwissProt.uniprot-Trypanosoma_brucei_brucei_20130619_rev_Project_3722	Q381A5	Dynein light intermediate chain, putative
5	5	4.3	0.584	2.93106	1.499	5	SwissProt.uniprot-Trypanosoma_brucei_brucei_20130619_rev_Project_3722	Q387B0	Putative uncharacterized protein
2	2	2.7	0.58	2.91349	1.49485	2	SwissProt.uniprot-Trypanosoma_brucei_brucei_20130619_rev_Project_3722	Q38CT5	Variant surface glycoprotein (VSG, atypical), putative
3	2	3.8	0.573	2.88273	1.48761	2	SwissProt.uniprot-Trypanosoma_brucei_brucei_20130619_rev_Project_3722	Q57YN0	Putative uncharacterized protein
3	2	3	0.573	2.88273	1.48761	3	SwissProt.uniprot-Trypanosoma_brucei_brucei_20130619_rev_Project_3722	Q38FZ1	Putative uncharacterized protein
7	2	6.7	0.572	2.87834	1.48658	7	SwissProt.uniprot-Trypanosoma_brucei_brucei_20130619_rev_Project_3722	Q582S0	C-8 sterol isomerase, putative
8	7	11	0.572	2.87834	1.48658	8	SwissProt.uniprot-Trypanosoma_brucei_brucei_20130619_rev_Project_3722	Q57X05	Histone acethyltransferase, putative
10	5	16.1	0.572	2.87834	1.48658	10	SwissProt.uniprot-Trypanosoma_brucei_brucei_20130619_rev_Project_3722	Q582N1	Putative uncharacterized protein
2	2	3.6	0.57	2.86955	1.48452	2	SwissProt.uniprot-Trypanosoma_brucei_brucei_20130619_rev_Project_3722	Q388I3	Putative uncharacterized protein
3	2	7.5	0.569	2.86516	1.48349	3	SwissProt.uniprot-Trypanosoma_brucei_brucei_20130619_rev_Project_3722	Q57UT9	Putative uncharacterized protein
65	22	25.6	0.569	2.86516	1.48349	65	SwissProt.uniprot-Trypanosoma_brucei_brucei_20130619_rev_Project_3722	Q57XZ9	Cytoskeleton-associated protein CAP5.5, putative
2	2	7.9	0.567	2.85637	1.48144	2	SwissProt.uniprot-Trypanosoma_brucei_brucei_20130619_rev_Project_3722	Q386X0	Putative uncharacterized protein
3	2	4.2	0.566	2.85198	1.48041	3	SwissProt.uniprot-Trypanosoma_brucei_brucei_20130619_rev_Project_3722	Q385N0	Putative uncharacterized protein
9	8	7.5	0.565	2.84758	1.47939	9	SwissProt.uniprot-Trypanosoma_brucei_brucei_20130619_rev_Project_3722	Q388H0	Putative uncharacterized protein
7	6	19.8	0.558	2.81683	1.47223	7	SwissProt.uniprot-Trypanosoma_brucei_brucei_20130619_rev_Project_3722	Q38FD9	Ribosomal protein S7, putative
15	11	30.7	0.558	2.81683	1.47223	15	SwissProt.uniprot-Trypanosoma_brucei_brucei_20130619_rev_Project_3722	Q38B88	Protein kinase, putative
32	6	8	0.557	2.81243	1.47121	32	SwissProt.uniprot-Trypanosoma_brucei_brucei_20130619_rev_Project_3722	Q582K8	Putative uncharacterized protein
2	2	4.1	0.553	2.79486	1.46713	2	SwissProt.uniprot-Trypanosoma_brucei_brucei_20130619_rev_Project_3722	D6XKG7	Proteasome regulatory ATPase subunit 1
4	3	5.7	0.553	2.79486	1.46713	4	SwissProt.uniprot-Trypanosoma_brucei_brucei_20130619_rev_Project_3722	Q38CB9	Katanin, putative
37	8	14	0.552	2.79047	1.46612	42	SwissProt.uniprot-Trypanosoma_brucei_brucei_20130619_rev_Project_3722	Q582K9|Q57VL3|Q57VL1	Putative uncharacterized protein
2	2	4.6	0.549	2.77728	1.46307	2	SwissProt.uniprot-Trypanosoma_brucei_brucei_20130619_rev_Project_3722	Q38EY4	Transcription factor IIB
2	2	3	0.544	2.75532	1.45801	2	SwissProt.uniprot-Trypanosoma_brucei_brucei_20130619_rev_Project_3722	Q38AQ0	Putative uncharacterized protein
4	4	6.8	0.542	2.74653	1.45599	4	SwissProt.uniprot-Trypanosoma_brucei_brucei_20130619_rev_Project_3722	Q382A7	Dynein, putative
4	3	6.5	0.541	2.74214	1.45498	4	SwissProt.uniprot-Trypanosoma_brucei_brucei_20130619_rev_Project_3722	Q57VZ0	RNA-binding protein, putative
9	7	10.7	0.541	2.74214	1.45498	9	SwissProt.uniprot-Trypanosoma_brucei_brucei_20130619_rev_Project_3722	Q57WH3	Protein kinase, putative
4	2	4.5	0.54	2.73774	1.45397	4	SwissProt.uniprot-Trypanosoma_brucei_brucei_20130619_rev_Project_3722	Q584J1	Putative uncharacterized protein
28	20	10	0.54	2.73774	1.45397	28	SwissProt.uniprot-Trypanosoma_brucei_brucei_20130619_rev_Project_3722	Q38EM6	Adenosine monophosphate deaminase, putative
12	4	32.1	0.538	2.72895	1.45196	12	SwissProt.uniprot-Trypanosoma_brucei_brucei_20130619_rev_Project_3722	Q57UN6	Calpain-like cysteine peptidase, putative
19	7	7.2	0.538	2.72895	1.45196	19	SwissProt.uniprot-Trypanosoma_brucei_brucei_20130619_rev_Project_3722	Q38C78	Ribonuclease L inhibitor, putative
8	5	8.4	0.536	2.72017	1.44995	8	SwissProt.uniprot-Trypanosoma_brucei_brucei_20130619_rev_Project_3722	Q381S1	Putative uncharacterized protein
3	2	4.6	0.535	2.71577	1.44894	3	SwissProt.uniprot-Trypanosoma_brucei_brucei_20130619_rev_Project_3722	Q38AA1	Putative uncharacterized protein
6	4	18	0.527	2.68062	1.44093	6	SwissProt.uniprot-Trypanosoma_brucei_brucei_20130619_rev_Project_3722	Q385T6	60S ribosomal protein L17, putative
4	4	2.2	0.523	2.66305	1.43694	4	SwissProt.uniprot-Trypanosoma_brucei_brucei_20130619_rev_Project_3722	Q57Z67	Putative uncharacterized protein
4	4	6	0.522	2.65866	1.43594	4	SwissProt.uniprot-Trypanosoma_brucei_brucei_20130619_rev_Project_3722	Q389W0	Putative uncharacterized protein
4	3	8.6	0.52	2.64987	1.43396	4	SwissProt.uniprot-Trypanosoma_brucei_brucei_20130619_rev_Project_3722	Q38FI9	Putative uncharacterized protein
19	4	30.2	0.519	2.64547	1.43296	19	SwissProt.uniprot-Trypanosoma_brucei_brucei_20130619_rev_Project_3722	Q57WG0	I/6 autoantigen
4	3	18.5	0.517	2.63669	1.43098	4	SwissProt.uniprot-Trypanosoma_brucei_brucei_20130619_rev_Project_3722	Q38AZ9	Universal minicircle sequence binding protein (UMSBP), putative
2	2	6.4	0.516	2.63229	1.42998	2	SwissProt.uniprot-Trypanosoma_brucei_brucei_20130619_rev_Project_3722	Q38BS6	U2 splicing auxiliary factor, putative
11	6	22.8	0.513	2.61911	1.42701	11	SwissProt.uniprot-Trypanosoma_brucei_brucei_20130619_rev_Project_3722	Q385U7	Prostaglandin f synthase
12	7	2.6	0.509	2.60154	1.42306	12	SwissProt.uniprot-Trypanosoma_brucei_brucei_20130619_rev_Project_3722	Q38FN3	Putative uncharacterized protein
3	3	0.9	0.508	2.59714	1.42208	3	SwissProt.uniprot-Trypanosoma_brucei_brucei_20130619_rev_Project_3722	Q38DI9	Putative uncharacterized protein
50	24	31	0.507	2.59275	1.42109	50	SwissProt.uniprot-Trypanosoma_brucei_brucei_20130619_rev_Project_3722	Q38F46	cAMP-specific phosphodiesterase
31	15	32.1	0.506	2.58836	1.42011	31	SwissProt.uniprot-Trypanosoma_brucei_brucei_20130619_rev_Project_3722	Q586H9	Putative uncharacterized protein
199	16	50.3	0.506	2.58836	1.42011	198	SwissProt.uniprot-Trypanosoma_brucei_brucei_20130619_rev_Project_3722	Q583Q5	L-threonine 3-dehydrogenase, putative
5	4	4.7	0.505	2.58396	1.41912	5	SwissProt.uniprot-Trypanosoma_brucei_brucei_20130619_rev_Project_3722	Q381I7	Putative uncharacterized protein
12	3	4.6	0.505	2.58396	1.41912	12	SwissProt.uniprot-Trypanosoma_brucei_brucei_20130619_rev_Project_3722	Q385V6	Protein kinase A regulatory subunit
58	20	34.4	0.505	2.58396	1.41912	58	SwissProt.uniprot-Trypanosoma_brucei_brucei_20130619_rev_Project_3722	Q57Z07	Nucleolar RNA helicase II, putative
3	3	2	0.502	2.57078	1.41618	3	SwissProt.uniprot-Trypanosoma_brucei_brucei_20130619_rev_Project_3722	Q583X6	Putative uncharacterized protein
48	39	7.1	0.501	2.56639	1.41519	48	SwissProt.uniprot-Trypanosoma_brucei_brucei_20130619_rev_Project_3722	Q386I6	Dynein heavy chain, putative
5	4	14.6	0.5	2.56199	1.41421	5	SwissProt.uniprot-Trypanosoma_brucei_brucei_20130619_rev_Project_3722	Q386F8	Putative uncharacterized protein
6	3	2.7	0.499	2.5576	1.41323	6	SwissProt.uniprot-Trypanosoma_brucei_brucei_20130619_rev_Project_3722	Q385D2	Putative uncharacterized protein
42	21	50.8	0.499	2.5576	1.41323	42	SwissProt.uniprot-Trypanosoma_brucei_brucei_20130619_rev_Project_3722	Q4FKA8	Putative uncharacterized protein
18	16	7	0.497	2.54881	1.41128	18	SwissProt.uniprot-Trypanosoma_brucei_brucei_20130619_rev_Project_3722	Q57U50	Putative uncharacterized protein
2	2	3	0.495	2.54003	1.40932	2	SwissProt.uniprot-Trypanosoma_brucei_brucei_20130619_rev_Project_3722	Q386S5	Putative uncharacterized protein
11	8	12.3	0.494	2.53563	1.40834	11	SwissProt.uniprot-Trypanosoma_brucei_brucei_20130619_rev_Project_3722	Q583H1	Protein kinase, putative
6	6	11.7	0.49	2.51806	1.40444	6	SwissProt.uniprot-Trypanosoma_brucei_brucei_20130619_rev_Project_3722	Q38FP4	Putative uncharacterized protein
23	6	45.2	0.49	2.51806	1.40444	23	SwissProt.uniprot-Trypanosoma_brucei_brucei_20130619_rev_Project_3722	Q586B2	Putative uncharacterized protein
5	4	5.3	0.489	2.51366	1.40347	5	SwissProt.uniprot-Trypanosoma_brucei_brucei_20130619_rev_Project_3722	D7SGB9	Retrotransposon hot spot (RHS) protein, putative
13	9	15	0.489	2.51366	1.40347	13	SwissProt.uniprot-Trypanosoma_brucei_brucei_20130619_rev_Project_3722	Q57Y50	Putative uncharacterized protein
48	26	14.8	0.489	2.51366	1.40347	48	SwissProt.uniprot-Trypanosoma_brucei_brucei_20130619_rev_Project_3722	Q582S2	UDP-glucose:glycoprotein glucosyltransferase, putative
60	10	22.7	0.489	2.51366	1.40347	60	SwissProt.uniprot-Trypanosoma_brucei_brucei_20130619_rev_Project_3722	Q386P1	Succinyl-CoA:3-ketoacid-coenzyme A transferase
20	8	38.9	0.487	2.50488	1.40153	20	SwissProt.uniprot-Trypanosoma_brucei_brucei_20130619_rev_Project_3722	Q57VV0	40S ribosomal protein S16, putative
22	6	35.7	0.484	2.4917	1.39862	22	SwissProt.uniprot-Trypanosoma_brucei_brucei_20130619_rev_Project_3722	Q57WF9	I/6 autoantigen
39	6	41.8	0.483	2.4873	1.39765	39	SwissProt.uniprot-Trypanosoma_brucei_brucei_20130619_rev_Project_3722	Q4GYZ5	Calpain-like protein, putative
7	3	8.3	0.48	2.47412	1.39474	7	SwissProt.uniprot-Trypanosoma_brucei_brucei_20130619_rev_Project_3722	Q582R7	RAB GDP dissociation inhibitor alpha, putative
40	17	54.9	0.479	2.46973	1.39378	40	SwissProt.uniprot-Trypanosoma_brucei_brucei_20130619_rev_Project_3722	Q387T8	Putative uncharacterized protein
9	8	15.2	0.478	2.46533	1.39281	9	SwissProt.uniprot-Trypanosoma_brucei_brucei_20130619_rev_Project_3722	Q381U1	Putative uncharacterized protein
5	4	11	0.477	2.46094	1.39185	5	SwissProt.uniprot-Trypanosoma_brucei_brucei_20130619_rev_Project_3722	Q582Q7	Putative uncharacterized protein
4	2	12.5	0.475	2.45215	1.38992	4	SwissProt.uniprot-Trypanosoma_brucei_brucei_20130619_rev_Project_3722	Q582J1	Nuclear transport factor 2 protein, putative
27	11	14.8	0.475	2.45215	1.38992	27	SwissProt.uniprot-Trypanosoma_brucei_brucei_20130619_rev_Project_3722	Q385N8	Kinsin, putative
7	5	12.7	0.473	2.44337	1.38799	7	SwissProt.uniprot-Trypanosoma_brucei_brucei_20130619_rev_Project_3722	Q38BW4	Putative uncharacterized protein
4	3	2.1	0.471	2.43458	1.38607	4	SwissProt.uniprot-Trypanosoma_brucei_brucei_20130619_rev_Project_3722	Q4GYI3	Putative uncharacterized protein
39	24	18.5	0.47	2.43018	1.38511	39	SwissProt.uniprot-Trypanosoma_brucei_brucei_20130619_rev_Project_3722	Q38AE7	Nuclear pore complex protein (NUP155), putative
89	20	14.5	0.47	2.43018	1.38511	89	SwissProt.uniprot-Trypanosoma_brucei_brucei_20130619_rev_Project_3722	Q387E0	Calpain, putative (Fragment)
3	2	3.6	0.469	2.42579	1.38415	3	SwissProt.uniprot-Trypanosoma_brucei_brucei_20130619_rev_Project_3722	Q389K0	Putative uncharacterized protein
5	4	9.4	0.469	2.42579	1.38415	5	SwissProt.uniprot-Trypanosoma_brucei_brucei_20130619_rev_Project_3722	Q586L5	Casein kinase II, alpha chain
32	13	41.7	0.469	2.42579	1.38415	32	SwissProt.uniprot-Trypanosoma_brucei_brucei_20130619_rev_Project_3722	Q386F2	40S ribosomal protein S4, putative
3	2	1.8	0.468	2.4214	1.38319	3	SwissProt.uniprot-Trypanosoma_brucei_brucei_20130619_rev_Project_3722	Q583R9	Putative uncharacterized protein
16	4	30.9	0.468	2.4214	1.38319	16	SwissProt.uniprot-Trypanosoma_brucei_brucei_20130619_rev_Project_3722	Q389K9	Putative uncharacterized protein
4	3	4.3	0.466	2.41261	1.38127	4	SwissProt.uniprot-Trypanosoma_brucei_brucei_20130619_rev_Project_3722	Q38C86	Proteasome regulatory non-ATP-ase subunit 5
3	3	8	0.464	2.40382	1.37936	3	SwissProt.uniprot-Trypanosoma_brucei_brucei_20130619_rev_Project_3722	Q38B89	Putative uncharacterized protein
23	14	15.8	0.462	2.39504	1.37745	26	SwissProt.uniprot-Trypanosoma_brucei_brucei_20130619_rev_Project_3722	Q386I3|Q38FG7	Kinesin, putative
13	7	22.9	0.46	2.38625	1.37554	13	SwissProt.uniprot-Trypanosoma_brucei_brucei_20130619_rev_Project_3722	Q38A85	Kinetoplast DNA-associated protein, putative
4	4	5.4	0.459	2.38185	1.37459	4	SwissProt.uniprot-Trypanosoma_brucei_brucei_20130619_rev_Project_3722	Q388G3	Putative uncharacterized protein
5	5	6.2	0.459	2.38185	1.37459	5	SwissProt.uniprot-Trypanosoma_brucei_brucei_20130619_rev_Project_3722	Q383Y9	Putative uncharacterized protein
44	18	15.6	0.458	2.37746	1.37364	44	SwissProt.uniprot-Trypanosoma_brucei_brucei_20130619_rev_Project_3722	Q38F42	cAMP-specific phosphodiesterase
109	21	29.9	0.458	2.37746	1.37364	108	SwissProt.uniprot-Trypanosoma_brucei_brucei_20130619_rev_Project_3722	Q388Z3	P-type H+-ATPase, putative
2	2	3.6	0.457	2.37307	1.37268	2	SwissProt.uniprot-Trypanosoma_brucei_brucei_20130619_rev_Project_3722	Q384L4	Putative uncharacterized protein
7	4	9	0.457	2.37307	1.37268	7	SwissProt.uniprot-Trypanosoma_brucei_brucei_20130619_rev_Project_3722	Q38A02	Proteasome regulatory ATPase subunit 6
125	17	45.2	0.456	2.36867	1.37173	125	SwissProt.uniprot-Trypanosoma_brucei_brucei_20130619_rev_Project_3722	Q57YK7	2-amino-3-ketobutyrate coenzyme A ligase, putative
9	5	20.6	0.454	2.35989	1.36983	8	SwissProt.uniprot-Trypanosoma_brucei_brucei_20130619_rev_Project_3722	Q388D3	40S ribosomal protein S2, putative
80	45	12.1	0.453	2.35549	1.36888	80	SwissProt.uniprot-Trypanosoma_brucei_brucei_20130619_rev_Project_3722	Q57UX4	Putative uncharacterized protein
19	8	35.5	0.447	2.32913	1.3632	19	SwissProt.uniprot-Trypanosoma_brucei_brucei_20130619_rev_Project_3722	Q38E40	Putative uncharacterized protein
97	18	24.6	0.445	2.32034	1.36131	96	SwissProt.uniprot-Trypanosoma_brucei_brucei_20130619_rev_Project_3722	Q388Z2	P-type H+-ATPase, putative
4	2	5.2	0.444	2.31595	1.36037	4	SwissProt.uniprot-Trypanosoma_brucei_brucei_20130619_rev_Project_3722	Q383K2	Putative uncharacterized protein
16	13	7	0.443	2.31156	1.35943	16	SwissProt.uniprot-Trypanosoma_brucei_brucei_20130619_rev_Project_3722	Q583W5	Putative uncharacterized protein
2	2	5.9	0.441	2.30277	1.35754	2	SwissProt.uniprot-Trypanosoma_brucei_brucei_20130619_rev_Project_3722	Q57YP5	RNA-binding protein, putative
18	7	49	0.44	2.29837	1.3566	18	SwissProt.uniprot-Trypanosoma_brucei_brucei_20130619_rev_Project_3722	Q381H3	Nucleoside diphosphate kinase
3	2	1.6	0.438	2.28959	1.35472	3	SwissProt.uniprot-Trypanosoma_brucei_brucei_20130619_rev_Project_3722	Q38BU4	Putative uncharacterized protein
9	8	3.9	0.438	2.28959	1.35472	9	SwissProt.uniprot-Trypanosoma_brucei_brucei_20130619_rev_Project_3722	Q382N5	Phospholipid-transporting ATPase, putative
12	3	2.7	0.437	2.28519	1.35379	12	SwissProt.uniprot-Trypanosoma_brucei_brucei_20130619_rev_Project_3722	Q38A94	Putative uncharacterized protein
6	4	16.5	0.434	2.27201	1.35097	6	SwissProt.uniprot-Trypanosoma_brucei_brucei_20130619_rev_Project_3722	Q382J0	Putative uncharacterized protein
15	8	11.1	0.432	2.26322	1.3491	15	SwissProt.uniprot-Trypanosoma_brucei_brucei_20130619_rev_Project_3722	Q4GY77	Leucine-rich repeat protein (LRRP), putative
21	14	17.2	0.432	2.26322	1.3491	21	SwissProt.uniprot-Trypanosoma_brucei_brucei_20130619_rev_Project_3722	Q584K5|Q57YU4	Putative uncharacterized protein
4	3	4	0.431	2.25883	1.34817	4	SwissProt.uniprot-Trypanosoma_brucei_brucei_20130619_rev_Project_3722	Q57ZF9	Putative uncharacterized protein
101	29	5.5	0.43	2.25444	1.34723	101	SwissProt.uniprot-Trypanosoma_brucei_brucei_20130619_rev_Project_3722	Q387E1	Calpain-like protein, putative (Fragment)
23	8	35.9	0.428	2.24565	1.34537	23	SwissProt.uniprot-Trypanosoma_brucei_brucei_20130619_rev_Project_3722	Q387H8	Putative uncharacterized protein
2	2	3.4	0.427	2.24126	1.34443	2	SwissProt.uniprot-Trypanosoma_brucei_brucei_20130619_rev_Project_3722	Q384Q0	Putative uncharacterized protein
11	7	16.9	0.427	2.24126	1.34443	11	SwissProt.uniprot-Trypanosoma_brucei_brucei_20130619_rev_Project_3722	Q383I8|Q383K0	40S ribosomal protein SA
2	2	1.1	0.426	2.23686	1.3435	2	SwissProt.uniprot-Trypanosoma_brucei_brucei_20130619_rev_Project_3722	Q583Q4	Putative uncharacterized protein
8	3	12.6	0.426	2.23686	1.3435	8	SwissProt.uniprot-Trypanosoma_brucei_brucei_20130619_rev_Project_3722	Q57UQ7	Putative uncharacterized protein
11	10	7.5	0.425	2.23247	1.34257	11	SwissProt.uniprot-Trypanosoma_brucei_brucei_20130619_rev_Project_3722	Q581B5	Putative uncharacterized protein
14	9	3.9	0.425	2.23247	1.34257	14	SwissProt.uniprot-Trypanosoma_brucei_brucei_20130619_rev_Project_3722	Q57YK8	Basal body component
3	2	21.8	0.421	2.21489	1.33886	3	SwissProt.uniprot-Trypanosoma_brucei_brucei_20130619_rev_Project_3722	Q586H8	Putative uncharacterized protein
10	8	20.7	0.42	2.2105	1.33793	10	SwissProt.uniprot-Trypanosoma_brucei_brucei_20130619_rev_Project_3722	Q585V7	Uncharacterized protein
5	5	6.5	0.417	2.19732	1.33515	5	SwissProt.uniprot-Trypanosoma_brucei_brucei_20130619_rev_Project_3722	Q385R8	Dynein intermediate chain, putative
6	6	11.6	0.416	2.19293	1.33422	6	SwissProt.uniprot-Trypanosoma_brucei_brucei_20130619_rev_Project_3722	Q57V34	Putative uncharacterized protein
48	31	28.5	0.416	2.19293	1.33422	48	SwissProt.uniprot-Trypanosoma_brucei_brucei_20130619_rev_Project_3722	Q386I1	Putative uncharacterized protein
2	2	15.6	0.414	2.18414	1.33237	2	SwissProt.uniprot-Trypanosoma_brucei_brucei_20130619_rev_Project_3722	Q384P4	Dynein light chain, putative
16	6	18.7	0.414	2.18414	1.33237	16	SwissProt.uniprot-Trypanosoma_brucei_brucei_20130619_rev_Project_3722	Q57TY7	Iron/ascorbate oxidoreductase family protein, putative
24	11	18.8	0.411	2.17096	1.32961	24	SwissProt.uniprot-Trypanosoma_brucei_brucei_20130619_rev_Project_3722	Q38DP9	T-complex protein 1, eta subunit, putative
2	2	5.8	0.409	2.16217	1.32777	2	SwissProt.uniprot-Trypanosoma_brucei_brucei_20130619_rev_Project_3722	Q382S7	Putative uncharacterized protein
6	2	4.4	0.408	2.15778	1.32685	6	SwissProt.uniprot-Trypanosoma_brucei_brucei_20130619_rev_Project_3722	Q383Z9	Putative uncharacterized protein
12	7	13.5	0.407	2.15338	1.32593	12	SwissProt.uniprot-Trypanosoma_brucei_brucei_20130619_rev_Project_3722	Q57XS3	Putative uncharacterized protein
22	16	22.8	0.407	2.15338	1.32593	22	SwissProt.uniprot-Trypanosoma_brucei_brucei_20130619_rev_Project_3722	Q57XR7	Paraflagellar rod protein, putative
3	2	1.2	0.405	2.1446	1.32409	3	SwissProt.uniprot-Trypanosoma_brucei_brucei_20130619_rev_Project_3722	Q583R8	Putative uncharacterized protein
2	2	3.6	0.404	2.1402	1.32317	2	SwissProt.uniprot-Trypanosoma_brucei_brucei_20130619_rev_Project_3722	Q389W3	Putative uncharacterized protein
8	5	19.3	0.404	2.1402	1.32317	8	SwissProt.uniprot-Trypanosoma_brucei_brucei_20130619_rev_Project_3722	Q582Q3	Acyltransferase, putative
66	13	23.1	0.403	2.13581	1.32225	64	SwissProt.uniprot-Trypanosoma_brucei_brucei_20130619_rev_Project_3722	P86934|P86939|Q38C34	Elongation factor 1-alpha 1
4	3	15.7	0.402	2.13141	1.32134	4	SwissProt.uniprot-Trypanosoma_brucei_brucei_20130619_rev_Project_3722	Q585J1|Q585J3	Translation elongation factor 1-beta, putative
6	5	11	0.402	2.13141	1.32134	6	SwissProt.uniprot-Trypanosoma_brucei_brucei_20130619_rev_Project_3722	Q581Y6	Putative uncharacterized protein
2	2	6.2	0.401	2.12702	1.32042	2	SwissProt.uniprot-Trypanosoma_brucei_brucei_20130619_rev_Project_3722	Q387N9	Aminopeptidase, putative
45	31	17.5	0.4	2.12263	1.31951	45	SwissProt.uniprot-Trypanosoma_brucei_brucei_20130619_rev_Project_3722	Q38CF6	Putative uncharacterized protein
2	2	3.6	0.399	2.11823	1.31859	2	SwissProt.uniprot-Trypanosoma_brucei_brucei_20130619_rev_Project_3722	Q57UV8	Putative uncharacterized protein
18	8	16	0.399	2.11823	1.31859	18	SwissProt.uniprot-Trypanosoma_brucei_brucei_20130619_rev_Project_3722	Q580L6	Putative uncharacterized protein
21	8	11.4	0.395	2.10066	1.31494	21	SwissProt.uniprot-Trypanosoma_brucei_brucei_20130619_rev_Project_3722	Q38DF6	ATP-dependent DEAD/H RNA helicase, putative
26	10	56.3	0.395	2.10066	1.31494	26	SwissProt.uniprot-Trypanosoma_brucei_brucei_20130619_rev_Project_3722	Q382N3	Calmodulin
13	7	7.7	0.394	2.09627	1.31403	13	SwissProt.uniprot-Trypanosoma_brucei_brucei_20130619_rev_Project_3722	Q584M6	Retrotransposon hot spot (RHS) protein, putative
14	4	5.1	0.394	2.09627	1.31403	14	SwissProt.uniprot-Trypanosoma_brucei_brucei_20130619_rev_Project_3722	Q385M6	Putative uncharacterized protein
37	12	43.3	0.394	2.09627	1.31403	37	SwissProt.uniprot-Trypanosoma_brucei_brucei_20130619_rev_Project_3722	Q383K1	Putative uncharacterized protein
42	23	22.4	0.394	2.09627	1.31403	42	SwissProt.uniprot-Trypanosoma_brucei_brucei_20130619_rev_Project_3722	Q57W12	Putative uncharacterized protein
3	2	2.5	0.392	2.08748	1.31221	3	SwissProt.uniprot-Trypanosoma_brucei_brucei_20130619_rev_Project_3722	Q4GZ09	Calpain, putative: cysteine peptidase, Clan CA, family C2, putative
7	6	13.2	0.392	2.08748	1.31221	7	SwissProt.uniprot-Trypanosoma_brucei_brucei_20130619_rev_Project_3722	Q383P1	Putative uncharacterized protein
7	5	7.4	0.391	2.08308	1.3113	7	SwissProt.uniprot-Trypanosoma_brucei_brucei_20130619_rev_Project_3722	Q38A81	Putative uncharacterized protein
19	7	10.5	0.39	2.07869	1.31039	19	SwissProt.uniprot-Trypanosoma_brucei_brucei_20130619_rev_Project_3722	Q385G4	Putative uncharacterized protein
17	10	15.3	0.385	2.05672	1.30586	18	SwissProt.uniprot-Trypanosoma_brucei_brucei_20130619_rev_Project_3722	Q57YT7|Q57YT6	Trans-sialidase, putative
15	14	18.5	0.384	2.05233	1.30495	15	SwissProt.uniprot-Trypanosoma_brucei_brucei_20130619_rev_Project_3722	Q382W6	Putative uncharacterized protein
2	2	6.2	0.383	2.04793	1.30405	2	SwissProt.uniprot-Trypanosoma_brucei_brucei_20130619_rev_Project_3722	D6XHJ3	Proteasome regulatory ATPase subunit 3
2	2	18.9	0.383	2.04793	1.30405	2	SwissProt.uniprot-Trypanosoma_brucei_brucei_20130619_rev_Project_3722	Q57ZL1	Putative uncharacterized protein
11	6	17.7	0.382	2.04354	1.30315	11	SwissProt.uniprot-Trypanosoma_brucei_brucei_20130619_rev_Project_3722	Q582R5	Putative uncharacterized protein
17	6	41.9	0.382	2.04354	1.30315	17	SwissProt.uniprot-Trypanosoma_brucei_brucei_20130619_rev_Project_3722	Q57WZ3	GTP-binding nuclear protein rtb2, putative
2	2	2.9	0.381	2.03915	1.30224	2	SwissProt.uniprot-Trypanosoma_brucei_brucei_20130619_rev_Project_3722	Q57TY2	GTP-binding protein, putative
3	3	5.3	0.381	2.03915	1.30224	3	SwissProt.uniprot-Trypanosoma_brucei_brucei_20130619_rev_Project_3722	Q38BC6	Putative uncharacterized protein
7	5	4.9	0.381	2.03915	1.30224	7	SwissProt.uniprot-Trypanosoma_brucei_brucei_20130619_rev_Project_3722	Q389D0	Putative uncharacterized protein
3	2	5.2	0.379	2.03036	1.30044	3	SwissProt.uniprot-Trypanosoma_brucei_brucei_20130619_rev_Project_3722	Q583Q6	U3 small nuclear ribonucleoprotein (SnRNP), putative
5	4	4.8	0.379	2.03036	1.30044	5	SwissProt.uniprot-Trypanosoma_brucei_brucei_20130619_rev_Project_3722	Q57ZN7	Putative uncharacterized protein
9	3	14	0.378	2.02597	1.29954	9	SwissProt.uniprot-Trypanosoma_brucei_brucei_20130619_rev_Project_3722	Q382Z8	40S ribosomal protein S17, putative
36	9	57.3	0.378	2.02597	1.29954	36	SwissProt.uniprot-Trypanosoma_brucei_brucei_20130619_rev_Project_3722	Q57WB1	Putative uncharacterized protein
2	2	11.9	0.377	2.02157	1.29864	2	SwissProt.uniprot-Trypanosoma_brucei_brucei_20130619_rev_Project_3722	Q38EN4	Putative uncharacterized protein
3	3	3.9	0.377	2.02157	1.29864	3	SwissProt.uniprot-Trypanosoma_brucei_brucei_20130619_rev_Project_3722	Q57UK2	Putative uncharacterized protein
18	4	5.9	0.377	2.02157	1.29864	18	SwissProt.uniprot-Trypanosoma_brucei_brucei_20130619_rev_Project_3722	Q57Z11	Serine/threonine-protein phosphatase
22	8	25.4	0.377	2.02157	1.29864	22	SwissProt.uniprot-Trypanosoma_brucei_brucei_20130619_rev_Project_3722	Q382D5|Q382D7	RNA-binding protein
14	10	18.6	0.372	1.9996	1.29415	14	SwissProt.uniprot-Trypanosoma_brucei_brucei_20130619_rev_Project_3722	Q38B16	Putative uncharacterized protein
8	2	4.3	0.37	1.99082	1.29235	8	SwissProt.uniprot-Trypanosoma_brucei_brucei_20130619_rev_Project_3722	Q4FKF9	Dynein arm light chain, axonemal, putative
38	7	2	0.369	1.98642	1.29146	8	SwissProt.uniprot-Trypanosoma_brucei_brucei_20130619_rev_Project_3722	Q57TX7	Putative uncharacterized protein
12	2	1.9	0.369	1.98642	1.29146	12	SwissProt.uniprot-Trypanosoma_brucei_brucei_20130619_rev_Project_3722	Q38E65	Putative uncharacterized protein
24	12	11	0.369	1.98642	1.29146	24	SwissProt.uniprot-Trypanosoma_brucei_brucei_20130619_rev_Project_3722	Q38DW3	Putative uncharacterized protein
4	3	8.7	0.367	1.97764	1.28967	4	SwissProt.uniprot-Trypanosoma_brucei_brucei_20130619_rev_Project_3722	Q582X6	Putative uncharacterized protein
4	3	6	0.367	1.97764	1.28967	4	SwissProt.uniprot-Trypanosoma_brucei_brucei_20130619_rev_Project_3722	Q383F2	Putative uncharacterized protein
10	4	1.3	0.366	1.97324	1.28877	10	SwissProt.uniprot-Trypanosoma_brucei_brucei_20130619_rev_Project_3722	Q38FQ7	Putative uncharacterized protein
45	15	31.6	0.366	1.97324	1.28877	45	SwissProt.uniprot-Trypanosoma_brucei_brucei_20130619_rev_Project_3722	Q57ZP7	Putative uncharacterized protein
13	3	2.5	0.364	1.96446	1.28699	13	SwissProt.uniprot-Trypanosoma_brucei_brucei_20130619_rev_Project_3722	Q38BU5	Putative uncharacterized protein
13	3	5.4	0.364	1.96446	1.28699	13	SwissProt.uniprot-Trypanosoma_brucei_brucei_20130619_rev_Project_3722	Q385B3	Putative uncharacterized protein
20	8	26	0.364	1.96446	1.28699	20	SwissProt.uniprot-Trypanosoma_brucei_brucei_20130619_rev_Project_3722	Q585Q3	2-hydroxy-3-oxopropionate reductase, putative
2	2	1.7	0.363	1.96006	1.2861	2	SwissProt.uniprot-Trypanosoma_brucei_brucei_20130619_rev_Project_3722	Q57VM6	Putative uncharacterized protein
2	2	2.7	0.363	1.96006	1.2861	2	SwissProt.uniprot-Trypanosoma_brucei_brucei_20130619_rev_Project_3722	Q57Y35	Putative uncharacterized protein
14	12	6.3	0.363	1.96006	1.2861	14	SwissProt.uniprot-Trypanosoma_brucei_brucei_20130619_rev_Project_3722	Q38CC3	Putative uncharacterized protein
6	5	6.4	0.362	1.95567	1.28521	6	SwissProt.uniprot-Trypanosoma_brucei_brucei_20130619_rev_Project_3722	Q582I4	Putative uncharacterized protein
8	7	6.7	0.361	1.95127	1.28432	8	SwissProt.uniprot-Trypanosoma_brucei_brucei_20130619_rev_Project_3722	Q57V56	Putative uncharacterized protein
4	3	40.2	0.36	1.94688	1.28343	4	SwissProt.uniprot-Trypanosoma_brucei_brucei_20130619_rev_Project_3722	Q38DB3	Putative uncharacterized protein
9	6	19.3	0.36	1.94688	1.28343	9	SwissProt.uniprot-Trypanosoma_brucei_brucei_20130619_rev_Project_3722	Q585Q8	Aquaporin 3, putative
3	3	1.7	0.357	1.9337	1.28076	3	SwissProt.uniprot-Trypanosoma_brucei_brucei_20130619_rev_Project_3722	Q38DZ4	Putative uncharacterized protein
60	25	26.4	0.357	1.9337	1.28076	60	SwissProt.uniprot-Trypanosoma_brucei_brucei_20130619_rev_Project_3722	D7SGA2	Retrotransposon hot spot (RHS) protein, putative
7	6	14	0.355	1.92491	1.27899	7	SwissProt.uniprot-Trypanosoma_brucei_brucei_20130619_rev_Project_3722	Q381U7	Putative uncharacterized protein
2	2	1.7	0.354	1.92052	1.2781	2	SwissProt.uniprot-Trypanosoma_brucei_brucei_20130619_rev_Project_3722	Q38G07	Putative uncharacterized protein
3	3	5.7	0.354	1.92052	1.2781	3	SwissProt.uniprot-Trypanosoma_brucei_brucei_20130619_rev_Project_3722	Q38BP7	Protease regulatory ATPase subunit 4
13	8	19.6	0.354	1.92052	1.2781	13	SwissProt.uniprot-Trypanosoma_brucei_brucei_20130619_rev_Project_3722	Q388M1	Glycogen synthase kinase 3
6	5	3.5	0.353	1.91612	1.27721	6	SwissProt.uniprot-Trypanosoma_brucei_brucei_20130619_rev_Project_3722	Q38C46	Putative uncharacterized protein
14	5	28.6	0.353	1.91612	1.27721	14	SwissProt.uniprot-Trypanosoma_brucei_brucei_20130619_rev_Project_3722	Q57YQ8	Chaperone protein DNAJ, putative
3	3	10.1	0.352	1.91173	1.27633	3	SwissProt.uniprot-Trypanosoma_brucei_brucei_20130619_rev_Project_3722	Q388Y8	Putative uncharacterized protein
5	3	3.7	0.352	1.91173	1.27633	5	SwissProt.uniprot-Trypanosoma_brucei_brucei_20130619_rev_Project_3722	Q383M3	Putative uncharacterized protein
12	6	39.5	0.352	1.91173	1.27633	12	SwissProt.uniprot-Trypanosoma_brucei_brucei_20130619_rev_Project_3722	Q57WF6	Centrin, putative
13	8	6.6	0.351	1.90734	1.27544	13	SwissProt.uniprot-Trypanosoma_brucei_brucei_20130619_rev_Project_3722	Q582H5	Putative uncharacterized protein
19	9	27.8	0.35	1.90294	1.27456	19	SwissProt.uniprot-Trypanosoma_brucei_brucei_20130619_rev_Project_3722	Q385Q9	Aspartate aminotransferase, mitochondrial
4	4	5.2	0.349	1.89855	1.27368	4	SwissProt.uniprot-Trypanosoma_brucei_brucei_20130619_rev_Project_3722	Q57WP4	Putative uncharacterized protein
16	6	27.2	0.347	1.88976	1.27191	16	SwissProt.uniprot-Trypanosoma_brucei_brucei_20130619_rev_Project_3722	Q38FS7	Putative uncharacterized protein
18	13	18.2	0.347	1.88976	1.27191	18	SwissProt.uniprot-Trypanosoma_brucei_brucei_20130619_rev_Project_3722	Q381S3	Putative uncharacterized protein
6	6	3.9	0.346	1.88537	1.27103	6	SwissProt.uniprot-Trypanosoma_brucei_brucei_20130619_rev_Project_3722	Q585C9	Putative uncharacterized protein
2	2	15.6	0.345	1.88098	1.27015	2	SwissProt.uniprot-Trypanosoma_brucei_brucei_20130619_rev_Project_3722	Q389R4	Putative uncharacterized protein
6	3	1	0.344	1.87658	1.26927	6	SwissProt.uniprot-Trypanosoma_brucei_brucei_20130619_rev_Project_3722	Q57ZD1	Putative uncharacterized protein
3	2	2.3	0.343	1.87219	1.26839	3	SwissProt.uniprot-Trypanosoma_brucei_brucei_20130619_rev_Project_3722	Q583Z1	Putative uncharacterized protein
5	2	8.1	0.343	1.87219	1.26839	5	SwissProt.uniprot-Trypanosoma_brucei_brucei_20130619_rev_Project_3722	Q38FU3	Putative uncharacterized protein
332	5	65	0.342	1.86779	1.26751	332	SwissProt.uniprot-Trypanosoma_brucei_brucei_20130619_rev_Project_3722	Q57WR6	10 kDa heat shock protein, putative
111	45	12.2	0.341	1.8634	1.26663	111	SwissProt.uniprot-Trypanosoma_brucei_brucei_20130619_rev_Project_3722	Q586V1	NUP-1 protein, putative
12	6	16.5	0.34	1.85901	1.26576	12	SwissProt.uniprot-Trypanosoma_brucei_brucei_20130619_rev_Project_3722	Q57XE3	Putative uncharacterized protein
14	10	9.7	0.34	1.85901	1.26576	14	SwissProt.uniprot-Trypanosoma_brucei_brucei_20130619_rev_Project_3722	Q38AN4	Putative uncharacterized protein
6	4	13.8	0.339	1.85461	1.26488	6	SwissProt.uniprot-Trypanosoma_brucei_brucei_20130619_rev_Project_3722	Q38BM8	Proteasome activator protein PA26
10	4	27.7	0.339	1.85461	1.26488	10	SwissProt.uniprot-Trypanosoma_brucei_brucei_20130619_rev_Project_3722	Q38F38	Ribosomal protein S6, putative
4	4	4.5	0.338	1.85022	1.264	4	SwissProt.uniprot-Trypanosoma_brucei_brucei_20130619_rev_Project_3722	Q4GYH2	Serine/threonine-protein phosphatase
4	2	4.4	0.337	1.84583	1.26313	4	SwissProt.uniprot-Trypanosoma_brucei_brucei_20130619_rev_Project_3722	Q38DX5	Putative uncharacterized protein
10	7	26.5	0.334	1.83264	1.2605	10	SwissProt.uniprot-Trypanosoma_brucei_brucei_20130619_rev_Project_3722	Q586D5	Adenylate kinase, putative
17	9	25	0.333	1.82825	1.25963	17	SwissProt.uniprot-Trypanosoma_brucei_brucei_20130619_rev_Project_3722	Q386D3	Putative uncharacterized protein
2	2	0.6	0.331	1.81946	1.25788	2	SwissProt.uniprot-Trypanosoma_brucei_brucei_20130619_rev_Project_3722	Q387Y2	Putative uncharacterized protein
8	5	14.2	0.331	1.81946	1.25788	8	SwissProt.uniprot-Trypanosoma_brucei_brucei_20130619_rev_Project_3722	Q586T2	Esterase, putative
15	7	43	0.331	1.81946	1.25788	15	SwissProt.uniprot-Trypanosoma_brucei_brucei_20130619_rev_Project_3722	Q382H6	Putative uncharacterized protein
27	12	37.2	0.331	1.81946	1.25788	27	SwissProt.uniprot-Trypanosoma_brucei_brucei_20130619_rev_Project_3722	Q38EW1|Q389I7	40S ribosomal protein S3, putative
84	14	45.3	0.331	1.81946	1.25788	84	SwissProt.uniprot-Trypanosoma_brucei_brucei_20130619_rev_Project_3722	Q381D8	Enoyl-CoA hydratase/isomerase family protein, putative
7	2	12.8	0.33	1.81507	1.25701	7	SwissProt.uniprot-Trypanosoma_brucei_brucei_20130619_rev_Project_3722	Q581Q4	Putative uncharacterized protein
21	8	17.9	0.328	1.80628	1.25527	21	SwissProt.uniprot-Trypanosoma_brucei_brucei_20130619_rev_Project_3722	Q38EP6	Putative uncharacterized protein
14	5	24	0.327	1.80189	1.2544	14	SwissProt.uniprot-Trypanosoma_brucei_brucei_20130619_rev_Project_3722	Q382L3	Putative uncharacterized protein
5	4	20.4	0.326	1.7975	1.25353	5	SwissProt.uniprot-Trypanosoma_brucei_brucei_20130619_rev_Project_3722	Q38CW9|Q38CL1	60S ribosomal protein L32
7	5	4.6	0.325	1.7931	1.25266	7	SwissProt.uniprot-Trypanosoma_brucei_brucei_20130619_rev_Project_3722	Q4GYP4	Putative uncharacterized protein
103	22	37.1	0.325	1.7931	1.25266	103	SwissProt.uniprot-Trypanosoma_brucei_brucei_20130619_rev_Project_3722	Q57VW9	Putative uncharacterized protein
17	6	9.4	0.324	1.78871	1.2518	17	SwissProt.uniprot-Trypanosoma_brucei_brucei_20130619_rev_Project_3722	Q4FKA7	Putative uncharacterized protein
5	3	1.6	0.323	1.78431	1.25093	5	SwissProt.uniprot-Trypanosoma_brucei_brucei_20130619_rev_Project_3722	Q38B86	Putative uncharacterized protein
11	8	4.4	0.323	1.78431	1.25093	11	SwissProt.uniprot-Trypanosoma_brucei_brucei_20130619_rev_Project_3722	Q385Y9	Putative uncharacterized protein
23	13	20.5	0.323	1.78431	1.25093	23	SwissProt.uniprot-Trypanosoma_brucei_brucei_20130619_rev_Project_3722	Q580H2	ATP-dependent DEAD/H RNA helicase, putative
35	22	4.1	0.323	1.78431	1.25093	35	SwissProt.uniprot-Trypanosoma_brucei_brucei_20130619_rev_Project_3722	Q386R7	Dynein heavy chain, putative
5	3	7.1	0.321	1.77553	1.2492	5	SwissProt.uniprot-Trypanosoma_brucei_brucei_20130619_rev_Project_3722	Q587B0	Putative uncharacterized protein
16	12	14.8	0.32	1.77113	1.24833	18	SwissProt.uniprot-Trypanosoma_brucei_brucei_20130619_rev_Project_3722	Q584N3|Q584M9|Q584N0	Retrotransposon hot spot (RHS) protein, putative
2	2	1.9	0.318	1.76235	1.2466	2	SwissProt.uniprot-Trypanosoma_brucei_brucei_20130619_rev_Project_3722	Q384W0	Putative uncharacterized protein
3	2	2.6	0.318	1.76235	1.2466	3	SwissProt.uniprot-Trypanosoma_brucei_brucei_20130619_rev_Project_3722	Q582G0	Lipin, putative
8	7	3.2	0.318	1.76235	1.2466	8	SwissProt.uniprot-Trypanosoma_brucei_brucei_20130619_rev_Project_3722	Q57TT0	Kinesin, putative
9	6	11.7	0.318	1.76235	1.2466	9	SwissProt.uniprot-Trypanosoma_brucei_brucei_20130619_rev_Project_3722	Q382Y6	Cytochrome oxidase assembly protein, putative
14	10	9.7	0.318	1.76235	1.2466	14	SwissProt.uniprot-Trypanosoma_brucei_brucei_20130619_rev_Project_3722	Q57ZV8	Protein kinase, putative
7	6	10.3	0.317	1.75795	1.24574	7	SwissProt.uniprot-Trypanosoma_brucei_brucei_20130619_rev_Project_3722	Q386C2	Putative uncharacterized protein
3	3	8.9	0.316	1.75356	1.24487	3	SwissProt.uniprot-Trypanosoma_brucei_brucei_20130619_rev_Project_3722	Q38B29	Putative uncharacterized protein
8	7	12.3	0.316	1.75356	1.24487	8	SwissProt.uniprot-Trypanosoma_brucei_brucei_20130619_rev_Project_3722	Q38CD4	T-complex protein 1 subunit delta
14	12	17.5	0.316	1.75356	1.24487	14	SwissProt.uniprot-Trypanosoma_brucei_brucei_20130619_rev_Project_3722	Q57WY4	Putative uncharacterized protein
2	2	3.9	0.315	1.74917	1.24401	2	SwissProt.uniprot-Trypanosoma_brucei_brucei_20130619_rev_Project_3722	Q38EG7	Putative uncharacterized protein
2	2	11.4	0.314	1.74477	1.24315	2	SwissProt.uniprot-Trypanosoma_brucei_brucei_20130619_rev_Project_3722	Q386H3	Ran-binding protein 1, putative
17	8	40.5	0.314	1.74477	1.24315	17	SwissProt.uniprot-Trypanosoma_brucei_brucei_20130619_rev_Project_3722	Q385D9	40S ribosomal protein S5, putative
17	10	22.6	0.314	1.74477	1.24315	17	SwissProt.uniprot-Trypanosoma_brucei_brucei_20130619_rev_Project_3722	Q38BK1	ATP-dependent DEAD-box RNA helicase, putative
3	2	6.7	0.313	1.74038	1.24229	3	SwissProt.uniprot-Trypanosoma_brucei_brucei_20130619_rev_Project_3722	Q38E08	Putative uncharacterized protein
3	3	7	0.313	1.74038	1.24229	3	SwissProt.uniprot-Trypanosoma_brucei_brucei_20130619_rev_Project_3722	Q38AK9	Putative uncharacterized protein
8	5	2	0.313	1.74038	1.24229	8	SwissProt.uniprot-Trypanosoma_brucei_brucei_20130619_rev_Project_3722	Q57UI9	Putative uncharacterized protein
11	4	15.7	0.313	1.74038	1.24229	10	SwissProt.uniprot-Trypanosoma_brucei_brucei_20130619_rev_Project_3722	Q57XQ9	Putative uncharacterized protein
3	3	2.7	0.312	1.73598	1.24143	3	SwissProt.uniprot-Trypanosoma_brucei_brucei_20130619_rev_Project_3722	Q4GZ82	rRNA biogenesis protein, putative
8	5	16.5	0.312	1.73598	1.24143	8	SwissProt.uniprot-Trypanosoma_brucei_brucei_20130619_rev_Project_3722	Q386E3	Putative uncharacterized protein
14	10	35.1	0.311	1.73159	1.24057	14	SwissProt.uniprot-Trypanosoma_brucei_brucei_20130619_rev_Project_3722	Q38BA1	Putative uncharacterized protein
62	10	26.9	0.311	1.73159	1.24057	62	SwissProt.uniprot-Trypanosoma_brucei_brucei_20130619_rev_Project_3722	Q38FB0	Tricarboxylate carrier, putative
68	42	7.5	0.311	1.73159	1.24057	88	SwissProt.uniprot-Trypanosoma_brucei_brucei_20130619_rev_Project_3722	Q57WX6|Q383F6|Q57VT8	Dynein heavy chain, putative
4	3	8.4	0.31	1.7272	1.23971	4	SwissProt.uniprot-Trypanosoma_brucei_brucei_20130619_rev_Project_3722	Q38BN3	Aspartate aminotransferase
4	3	5.7	0.31	1.7272	1.23971	5	SwissProt.uniprot-Trypanosoma_brucei_brucei_20130619_rev_Project_3722	Q57Y41|Q57U45	Putative uncharacterized protein
14	3	3.6	0.31	1.7272	1.23971	14	SwissProt.uniprot-Trypanosoma_brucei_brucei_20130619_rev_Project_3722	Q57XN0	Pyrroline-5-carboxylate reductase
16	10	6.6	0.31	1.7272	1.23971	16	SwissProt.uniprot-Trypanosoma_brucei_brucei_20130619_rev_Project_3722	Q381L1	AMP deaminase, putative
9	2	7.9	0.309	1.7228	1.23885	9	SwissProt.uniprot-Trypanosoma_brucei_brucei_20130619_rev_Project_3722	Q57WY9	Putative uncharacterized protein
7	5	8	0.308	1.71841	1.23799	7	SwissProt.uniprot-Trypanosoma_brucei_brucei_20130619_rev_Project_3722	Q57UX0	Putative uncharacterized protein
8	5	11.8	0.308	1.71841	1.23799	8	SwissProt.uniprot-Trypanosoma_brucei_brucei_20130619_rev_Project_3722	Q57XJ9	High mobility group protein, putative
3	3	3.1	0.307	1.71402	1.23713	3	SwissProt.uniprot-Trypanosoma_brucei_brucei_20130619_rev_Project_3722	Q581R1	Protein kinase, putative
15	5	25.7	0.307	1.71402	1.23713	15	SwissProt.uniprot-Trypanosoma_brucei_brucei_20130619_rev_Project_3722	Q57YA8|Q57YB2	Putative uncharacterized protein
3	3	1	0.305	1.70523	1.23542	3	SwissProt.uniprot-Trypanosoma_brucei_brucei_20130619_rev_Project_3722	Q57WD8	Phosphatidylinositol 4-kinase alpha, putative
4	3	4.5	0.305	1.70523	1.23542	4	SwissProt.uniprot-Trypanosoma_brucei_brucei_20130619_rev_Project_3722	Q385C5	Putative uncharacterized protein
28	4	30.8	0.305	1.70523	1.23542	28	SwissProt.uniprot-Trypanosoma_brucei_brucei_20130619_rev_Project_3722	Q4GYZ8	Calpain-like protein, putative
4	4	1.2	0.303	1.69644	1.23371	4	SwissProt.uniprot-Trypanosoma_brucei_brucei_20130619_rev_Project_3722	Q57Z70	Putative uncharacterized protein
14	3	8.8	0.302	1.69205	1.23285	14	SwissProt.uniprot-Trypanosoma_brucei_brucei_20130619_rev_Project_3722	Q38BN5	Putative uncharacterized protein
40	12	36.2	0.302	1.69205	1.23285	40	SwissProt.uniprot-Trypanosoma_brucei_brucei_20130619_rev_Project_3722	Q383W2	Aminomethyltransferase
3	2	1.3	0.301	1.68765	1.232	3	SwissProt.uniprot-Trypanosoma_brucei_brucei_20130619_rev_Project_3722	Q388Z4	Kinesin, putative
11	10	5.7	0.301	1.68765	1.232	11	SwissProt.uniprot-Trypanosoma_brucei_brucei_20130619_rev_Project_3722	Q38E23	AMP deaminase, putative
2	2	7.9	0.3	1.68326	1.23114	2	SwissProt.uniprot-Trypanosoma_brucei_brucei_20130619_rev_Project_3722	Q38CB6	Putative uncharacterized protein
3	2	2.3	0.3	1.68326	1.23114	3	SwissProt.uniprot-Trypanosoma_brucei_brucei_20130619_rev_Project_3722	Q386Y0	Intraflagellar transport protein IFT88, putative
7	5	3.3	0.3	1.68326	1.23114	7	SwissProt.uniprot-Trypanosoma_brucei_brucei_20130619_rev_Project_3722	Q383M7	Protein kinase, putative
29	19	12.1	0.3	1.68326	1.23114	29	SwissProt.uniprot-Trypanosoma_brucei_brucei_20130619_rev_Project_3722	Q57ZA6	Putative uncharacterized protein
3	2	10.3	0.299	1.67887	1.23029	3	SwissProt.uniprot-Trypanosoma_brucei_brucei_20130619_rev_Project_3722	Q38E66	Putative uncharacterized protein
3	2	2	0.299	1.67887	1.23029	3	SwissProt.uniprot-Trypanosoma_brucei_brucei_20130619_rev_Project_3722	Q387A1	Expression site-associated gene (ESAG) protein, putative
5	4	2.6	0.299	1.67887	1.23029	5	SwissProt.uniprot-Trypanosoma_brucei_brucei_20130619_rev_Project_3722	Q38E96	Putative uncharacterized protein
9	9	23.1	0.299	1.67887	1.23029	9	SwissProt.uniprot-Trypanosoma_brucei_brucei_20130619_rev_Project_3722	Q38D86	Phosphoinositide-binding protein, putative
50	20	20.8	0.299	1.67887	1.23029	50	SwissProt.uniprot-Trypanosoma_brucei_brucei_20130619_rev_Project_3722	Q584M7	Retrotransposon hot spot (RHS) protein, putative
2	2	5.5	0.297	1.67008	1.22859	2	SwissProt.uniprot-Trypanosoma_brucei_brucei_20130619_rev_Project_3722	Q38E88	Putative uncharacterized protein
9	8	16.2	0.297	1.67008	1.22859	9	SwissProt.uniprot-Trypanosoma_brucei_brucei_20130619_rev_Project_3722	Q381B0	T-complex protein 1 subunit alpha
15	10	11	0.296	1.66569	1.22774	15	SwissProt.uniprot-Trypanosoma_brucei_brucei_20130619_rev_Project_3722	Q381L3	Putative uncharacterized protein
2	2	3.1	0.295	1.66129	1.22688	2	SwissProt.uniprot-Trypanosoma_brucei_brucei_20130619_rev_Project_3722	Q38BC4	Phosphatidylinositol-4-phosphate 5-kinase, putative
10	5	36.3	0.295	1.66129	1.22688	10	SwissProt.uniprot-Trypanosoma_brucei_brucei_20130619_rev_Project_3722	Q584Q5	Putative uncharacterized protein
11	8	12.9	0.294	1.6569	1.22603	11	SwissProt.uniprot-Trypanosoma_brucei_brucei_20130619_rev_Project_3722	Q381T9	Putative uncharacterized protein
3	2	10.6	0.293	1.6525	1.22519	3	SwissProt.uniprot-Trypanosoma_brucei_brucei_20130619_rev_Project_3722	Q38AD8	Putative uncharacterized protein
2	2	2.9	0.291	1.64372	1.22349	2	SwissProt.uniprot-Trypanosoma_brucei_brucei_20130619_rev_Project_3722	Q580M4	Putative uncharacterized protein
4	3	10.1	0.29	1.63932	1.22264	4	SwissProt.uniprot-Trypanosoma_brucei_brucei_20130619_rev_Project_3722	Q57YI4	Putative uncharacterized protein
9	6	15.1	0.287	1.62614	1.2201	9	SwissProt.uniprot-Trypanosoma_brucei_brucei_20130619_rev_Project_3722	Q57X73	Nucleoside hydrolase, putative
15	11	15.7	0.287	1.62614	1.2201	15	SwissProt.uniprot-Trypanosoma_brucei_brucei_20130619_rev_Project_3722	Q388C7	Protein kinase, putative
6	4	5.6	0.286	1.62175	1.21926	6	SwissProt.uniprot-Trypanosoma_brucei_brucei_20130619_rev_Project_3722	Q57X67	Putative uncharacterized protein
7	5	10.8	0.286	1.62175	1.21926	7	SwissProt.uniprot-Trypanosoma_brucei_brucei_20130619_rev_Project_3722	Q387U2	Proteasome regulatory non-ATP-ase subunit 9
4	4	4.1	0.285	1.61736	1.21841	4	SwissProt.uniprot-Trypanosoma_brucei_brucei_20130619_rev_Project_3722	Q389E8	ABC1 protein, putative
7	4	15.8	0.285	1.61736	1.21841	7	SwissProt.uniprot-Trypanosoma_brucei_brucei_20130619_rev_Project_3722	Q384N8	Putative uncharacterized protein
11	9	8.3	0.284	1.61296	1.21757	11	SwissProt.uniprot-Trypanosoma_brucei_brucei_20130619_rev_Project_3722	Q383G4	Putative uncharacterized protein
12	7	9	0.284	1.61296	1.21757	12	SwissProt.uniprot-Trypanosoma_brucei_brucei_20130619_rev_Project_3722	Q4GYF0	Putative uncharacterized protein
14	9	20.2	0.284	1.61296	1.21757	14	SwissProt.uniprot-Trypanosoma_brucei_brucei_20130619_rev_Project_3722	Q385S0	ATP-dependent DEAD/H RNA helicase, putative
4	3	7.9	0.282	1.60417	1.21588	4	SwissProt.uniprot-Trypanosoma_brucei_brucei_20130619_rev_Project_3722	Q57US1	Putative uncharacterized protein
14	3	37.7	0.282	1.60417	1.21588	14	SwissProt.uniprot-Trypanosoma_brucei_brucei_20130619_rev_Project_3722	Q4FKD8	Dynein light chain, putative
8	5	19.4	0.281	1.59978	1.21504	8	SwissProt.uniprot-Trypanosoma_brucei_brucei_20130619_rev_Project_3722	Q38DP4	Putative uncharacterized protein
13	11	20.7	0.281	1.59978	1.21504	13	SwissProt.uniprot-Trypanosoma_brucei_brucei_20130619_rev_Project_3722	Q384D3	Putative uncharacterized protein
34	27	5	0.281	1.59978	1.21504	34	SwissProt.uniprot-Trypanosoma_brucei_brucei_20130619_rev_Project_3722	D6XEZ2|Q57UR9|Q57ZY4	Dynein heavy chain, putative
5	3	6.2	0.28	1.59539	1.21419	5	SwissProt.uniprot-Trypanosoma_brucei_brucei_20130619_rev_Project_3722	Q57X66	Putative uncharacterized protein
25	12	15.4	0.28	1.59539	1.21419	26	SwissProt.uniprot-Trypanosoma_brucei_brucei_20130619_rev_Project_3722	Q585G9|Q584N4|Q585H0	Retrotransposon hot spot (RHS) protein, putative
3	3	10.1	0.279	1.59099	1.21335	4	SwissProt.uniprot-Trypanosoma_brucei_brucei_20130619_rev_Project_3722	Q4FKQ3|Q38BL7	Stress-inducible protein STI1-like, putative
10	9	1.1	0.279	1.59099	1.21335	10	SwissProt.uniprot-Trypanosoma_brucei_brucei_20130619_rev_Project_3722	Q57W57	Putative uncharacterized protein
4	2	22.5	0.278	1.5866	1.21251	4	SwissProt.uniprot-Trypanosoma_brucei_brucei_20130619_rev_Project_3722	Q384J9	Ribosomal protein S26, putative
11	9	1.4	0.278	1.5866	1.21251	11	SwissProt.uniprot-Trypanosoma_brucei_brucei_20130619_rev_Project_3722	Q57X24	Putative uncharacterized protein
14	2	15.3	0.278	1.5866	1.21251	14	SwissProt.uniprot-Trypanosoma_brucei_brucei_20130619_rev_Project_3722	Q38A76	Putative uncharacterized protein
43	20	20.7	0.278	1.5866	1.21251	43	SwissProt.uniprot-Trypanosoma_brucei_brucei_20130619_rev_Project_3722	Q57UM8	Immunodominant antigen, putative
3	2	5.9	0.276	1.57781	1.21083	3	SwissProt.uniprot-Trypanosoma_brucei_brucei_20130619_rev_Project_3722	Q57WG9	Putative uncharacterized protein
2	2	4.2	0.275	1.57342	1.20999	2	SwissProt.uniprot-Trypanosoma_brucei_brucei_20130619_rev_Project_3722	Q38F48	Putative uncharacterized protein
3	3	7.7	0.274	1.56902	1.20916	3	SwissProt.uniprot-Trypanosoma_brucei_brucei_20130619_rev_Project_3722	Q386Q6	Putative uncharacterized protein
16	5	30.6	0.274	1.56902	1.20916	16	SwissProt.uniprot-Trypanosoma_brucei_brucei_20130619_rev_Project_3722	Q57YH9	Protein tyrosine phosphatase, putative
2	2	5.6	0.273	1.56463	1.20832	2	SwissProt.uniprot-Trypanosoma_brucei_brucei_20130619_rev_Project_3722	Q38AV8	Putative uncharacterized protein
9	3	22.8	0.273	1.56463	1.20832	9	SwissProt.uniprot-Trypanosoma_brucei_brucei_20130619_rev_Project_3722	Q580U0	Putative uncharacterized protein
20	10	7.6	0.272	1.56024	1.20748	20	SwissProt.uniprot-Trypanosoma_brucei_brucei_20130619_rev_Project_3722	Q57X52	Putative uncharacterized protein
29	13	19.7	0.272	1.56024	1.20748	29	SwissProt.uniprot-Trypanosoma_brucei_brucei_20130619_rev_Project_3722	Q585W1	Sphingosine phosphate lyase-like protein, putative
38	15	23.2	0.272	1.56024	1.20748	38	SwissProt.uniprot-Trypanosoma_brucei_brucei_20130619_rev_Project_3722	Q383A3	Acyl-coa dehydrogenase, putative
4	2	13.2	0.271	1.55584	1.20664	4	SwissProt.uniprot-Trypanosoma_brucei_brucei_20130619_rev_Project_3722	Q57YK2	Hypothetical predicted multi-pass transmembrane protein
6	6	6.6	0.27	1.55145	1.20581	6	SwissProt.uniprot-Trypanosoma_brucei_brucei_20130619_rev_Project_3722	Q389A0	Putative uncharacterized protein
2	2	3.1	0.269	1.54706	1.20497	2	SwissProt.uniprot-Trypanosoma_brucei_brucei_20130619_rev_Project_3722	Q38C13	Putative uncharacterized protein
4	3	13	0.268	1.54266	1.20414	4	SwissProt.uniprot-Trypanosoma_brucei_brucei_20130619_rev_Project_3722	Q583P5	Single strand-specific nuclease, putative
5	2	4.9	0.268	1.54266	1.20414	5	SwissProt.uniprot-Trypanosoma_brucei_brucei_20130619_rev_Project_3722	Q57WA5	Flagellar radial spoke protein-like, putative
5	4	0.9	0.268	1.54266	1.20414	5	SwissProt.uniprot-Trypanosoma_brucei_brucei_20130619_rev_Project_3722	Q387U6	Putative uncharacterized protein
6	4	16.6	0.268	1.54266	1.20414	6	SwissProt.uniprot-Trypanosoma_brucei_brucei_20130619_rev_Project_3722	Q38A48	Putative uncharacterized protein
16	3	13.7	0.267	1.53827	1.2033	16	SwissProt.uniprot-Trypanosoma_brucei_brucei_20130619_rev_Project_3722	Q38E17	Glycine cleavage system H protein, putative
2	2	3.1	0.266	1.53388	1.20247	2	SwissProt.uniprot-Trypanosoma_brucei_brucei_20130619_rev_Project_3722	Q387N8	Protein kinase, putative
15	12	18.3	0.266	1.53388	1.20247	15	SwissProt.uniprot-Trypanosoma_brucei_brucei_20130619_rev_Project_3722	Q38EE5	Putative uncharacterized protein
2	2	5.2	0.265	1.52948	1.20164	2	SwissProt.uniprot-Trypanosoma_brucei_brucei_20130619_rev_Project_3722	Q382Q9	Putative uncharacterized protein
3	3	2.4	0.265	1.52948	1.20164	3	SwissProt.uniprot-Trypanosoma_brucei_brucei_20130619_rev_Project_3722	Q386H6	Phospholipid-transporting ATPase 1-like protein, putative
9	5	19.4	0.265	1.52948	1.20164	9	SwissProt.uniprot-Trypanosoma_brucei_brucei_20130619_rev_Project_3722	Q57VP3	40S ribosomal protein S9, putative
10	2	3.5	0.264	1.52509	1.2008	10	SwissProt.uniprot-Trypanosoma_brucei_brucei_20130619_rev_Project_3722	Q385Q4	Ubiquitin carboxyl-terminal hydrolase, putative
17	15	4.9	0.264	1.52509	1.2008	17	SwissProt.uniprot-Trypanosoma_brucei_brucei_20130619_rev_Project_3722	Q38AP0	Putative uncharacterized protein
19	6	21.3	0.264	1.52509	1.2008	19	SwissProt.uniprot-Trypanosoma_brucei_brucei_20130619_rev_Project_3722	Q57U23	Putative uncharacterized protein
5	3	4.2	0.263	1.52069	1.19997	5	SwissProt.uniprot-Trypanosoma_brucei_brucei_20130619_rev_Project_3722	Q381M9	Putative uncharacterized protein
23	11	10.3	0.263	1.52069	1.19997	23	SwissProt.uniprot-Trypanosoma_brucei_brucei_20130619_rev_Project_3722	Q38DL7	Putative uncharacterized protein
10	6	27.9	0.262	1.5163	1.19914	10	SwissProt.uniprot-Trypanosoma_brucei_brucei_20130619_rev_Project_3722	Q388Y0	Putative uncharacterized protein
5	3	14.3	0.261	1.51191	1.19831	5	SwissProt.uniprot-Trypanosoma_brucei_brucei_20130619_rev_Project_3722	Q388J0	Putative uncharacterized protein
25	15	21.2	0.261	1.51191	1.19831	25	SwissProt.uniprot-Trypanosoma_brucei_brucei_20130619_rev_Project_3722	Q389C5	Putative uncharacterized protein
2	2	2.3	0.26	1.50751	1.19748	2	SwissProt.uniprot-Trypanosoma_brucei_brucei_20130619_rev_Project_3722	Q580K5	Putative uncharacterized protein
3	3	3.7	0.26	1.50751	1.19748	3	SwissProt.uniprot-Trypanosoma_brucei_brucei_20130619_rev_Project_3722	Q385H6	Putative uncharacterized protein
6	4	9.5	0.26	1.50751	1.19748	6	SwissProt.uniprot-Trypanosoma_brucei_brucei_20130619_rev_Project_3722	Q586L6	Proteasome regulatory non-ATPase subunit 6
8	5	14.7	0.26	1.50751	1.19748	8	SwissProt.uniprot-Trypanosoma_brucei_brucei_20130619_rev_Project_3722	Q38BR8	Putative uncharacterized protein
33	15	2.2	0.26	1.50751	1.19748	33	SwissProt.uniprot-Trypanosoma_brucei_brucei_20130619_rev_Project_3722	Q580B5	Dynein heavy chain, putative
31	16	21.8	0.259	1.50312	1.19665	31	SwissProt.uniprot-Trypanosoma_brucei_brucei_20130619_rev_Project_3722	Q8IFI2|Q8IFI0|D7SGA3|Q57UV1|Q57X01	Retrotransposon hot spot (RHS) protein, putative: retrotransposon hot spot protein 1 (RHS1), putative
13	9	15.2	0.257	1.49433	1.19499	13	SwissProt.uniprot-Trypanosoma_brucei_brucei_20130619_rev_Project_3722	Q382S6	Leucine-rich repeat protein (LRRP), putative
43	19	19.9	0.256	1.48994	1.19416	43	SwissProt.uniprot-Trypanosoma_brucei_brucei_20130619_rev_Project_3722	Q584M8	Retrotransposon hot spot (RHS) protein, putative
3	2	1.8	0.254	1.48115	1.19251	3	SwissProt.uniprot-Trypanosoma_brucei_brucei_20130619_rev_Project_3722	Q38A92	Putative uncharacterized protein
3	3	2.7	0.254	1.48115	1.19251	3	SwissProt.uniprot-Trypanosoma_brucei_brucei_20130619_rev_Project_3722	Q4GZ57	ATP-dependent DEAD/H RNA helicase, putative
12	2	12.6	0.254	1.48115	1.19251	12	SwissProt.uniprot-Trypanosoma_brucei_brucei_20130619_rev_Project_3722	Q582T6	Succinyl-CoA synthetase alpha subunit, putative
17	14	23.4	0.254	1.48115	1.19251	17	SwissProt.uniprot-Trypanosoma_brucei_brucei_20130619_rev_Project_3722	Q382I7	Paraflagellar rod component, putative
4	4	11	0.252	1.47236	1.19086	4	SwissProt.uniprot-Trypanosoma_brucei_brucei_20130619_rev_Project_3722	Q57YG3	Putative uncharacterized protein
5	4	6.4	0.252	1.47236	1.19086	5	SwissProt.uniprot-Trypanosoma_brucei_brucei_20130619_rev_Project_3722	Q381I0	Zinc finger protein, putative
8	5	17.3	0.252	1.47236	1.19086	8	SwissProt.uniprot-Trypanosoma_brucei_brucei_20130619_rev_Project_3722	Q38B52	Putative uncharacterized protein
5	5	8.1	0.251	1.46797	1.19003	5	SwissProt.uniprot-Trypanosoma_brucei_brucei_20130619_rev_Project_3722	Q4GZ95	Cytidine triphosphate synthase, putative
12	4	17.7	0.249	1.45918	1.18838	12	SwissProt.uniprot-Trypanosoma_brucei_brucei_20130619_rev_Project_3722	Q38A79|Q38A77	Kinetoplast DNA-associated protein, putative
71	22	31.6	0.249	1.45918	1.18838	71	SwissProt.uniprot-Trypanosoma_brucei_brucei_20130619_rev_Project_3722	Q388E8	ATP-dependent DEAD/H RNA helicase, putative
141	13	30.2	0.249	1.45918	1.18838	141	SwissProt.uniprot-Trypanosoma_brucei_brucei_20130619_rev_Project_3722	Q388W2	Mitochondrial carrier protein, putative
203	11	32	0.248	1.45479	1.18756	203	SwissProt.uniprot-Trypanosoma_brucei_brucei_20130619_rev_Project_3722	Q38BY9	Malate dehydrogenase
8	4	10.4	0.246	1.446	1.18591	8	SwissProt.uniprot-Trypanosoma_brucei_brucei_20130619_rev_Project_3722	Q383Z4	Phosphonopyruvate decarboxylase-like protein, putative
13	8	14.7	0.246	1.446	1.18591	13	SwissProt.uniprot-Trypanosoma_brucei_brucei_20130619_rev_Project_3722	Q386I7	T-complex protein 1, zeta subunit, putative
17	16	10.1	0.246	1.446	1.18591	17	SwissProt.uniprot-Trypanosoma_brucei_brucei_20130619_rev_Project_3722	Q38CF5	Putative uncharacterized protein
18	9	12.5	0.246	1.446	1.18591	18	SwissProt.uniprot-Trypanosoma_brucei_brucei_20130619_rev_Project_3722	Q9N942	Retrotransposon hot spot (RHS) protein, putative: retrotransposon hot spot protein 5 (RHS5), putative
19	13	4.8	0.246	1.446	1.18591	19	SwissProt.uniprot-Trypanosoma_brucei_brucei_20130619_rev_Project_3722	Q580U4	Putative uncharacterized protein
8	5	23	0.245	1.44161	1.18509	8	SwissProt.uniprot-Trypanosoma_brucei_brucei_20130619_rev_Project_3722	Q38DU1	Putative uncharacterized protein
4	4	11.1	0.243	1.43282	1.18345	4	SwissProt.uniprot-Trypanosoma_brucei_brucei_20130619_rev_Project_3722	Q57X58	Proteasome subunit alpha type
7	5	5.7	0.243	1.43282	1.18345	7	SwissProt.uniprot-Trypanosoma_brucei_brucei_20130619_rev_Project_3722	Q38E38	Tubulin tyrosine ligase protein, putative
12	4	6.6	0.243	1.43282	1.18345	12	SwissProt.uniprot-Trypanosoma_brucei_brucei_20130619_rev_Project_3722	Q57X06	Putative uncharacterized protein
14	9	10.2	0.243	1.43282	1.18345	14	SwissProt.uniprot-Trypanosoma_brucei_brucei_20130619_rev_Project_3722	Q584G5	TPR-repeat-containing chaperone protein DNAJ, putative
3	2	6.3	0.242	1.42843	1.18263	3	SwissProt.uniprot-Trypanosoma_brucei_brucei_20130619_rev_Project_3722	Q38EI6	Putative uncharacterized protein
11	7	5	0.241	1.42403	1.18181	11	SwissProt.uniprot-Trypanosoma_brucei_brucei_20130619_rev_Project_3722	Q385C7	Putative uncharacterized protein
17	7	12	0.241	1.42403	1.18181	17	SwissProt.uniprot-Trypanosoma_brucei_brucei_20130619_rev_Project_3722	Q586I0	Putative uncharacterized protein
2	2	3.1	0.24	1.41964	1.18099	2	SwissProt.uniprot-Trypanosoma_brucei_brucei_20130619_rev_Project_3722	Q387G9	Putative uncharacterized protein
43	13	37.6	0.239	1.41525	1.18017	43	SwissProt.uniprot-Trypanosoma_brucei_brucei_20130619_rev_Project_3722	Q4FKJ2	S-adenosyl-L-methionine-c-24-delta-sterol-methy lt ransferase a, putative
18	10	36.2	0.238	1.41085	1.17936	18	SwissProt.uniprot-Trypanosoma_brucei_brucei_20130619_rev_Project_3722	Q389Z2	Chaperone protein DNAJ, putative
52	6	52.1	0.237	1.40646	1.17854	52	SwissProt.uniprot-Trypanosoma_brucei_brucei_20130619_rev_Project_3722	Q38D58	Kinetoplastid membrane protein KMP-11
81	12	39.7	0.237	1.40646	1.17854	81	SwissProt.uniprot-Trypanosoma_brucei_brucei_20130619_rev_Project_3722	Q57WG5	Glutathione-S-transferase/glutaredoxin, putative
3	2	5.9	0.236	1.40207	1.17772	3	SwissProt.uniprot-Trypanosoma_brucei_brucei_20130619_rev_Project_3722	Q57ZX5	Putative uncharacterized protein
2	2	6.6	0.233	1.38888	1.17528	2	SwissProt.uniprot-Trypanosoma_brucei_brucei_20130619_rev_Project_3722	Q582U4	Putative uncharacterized protein
3	2	2.1	0.233	1.38888	1.17528	3	SwissProt.uniprot-Trypanosoma_brucei_brucei_20130619_rev_Project_3722	Q57VA7	ATP-dependent DEAD/H RNA helicase, putative
8	5	17.2	0.233	1.38888	1.17528	8	SwissProt.uniprot-Trypanosoma_brucei_brucei_20130619_rev_Project_3722	Q38C35	Putative uncharacterized protein
9	6	5.4	0.232	1.38449	1.17446	9	SwissProt.uniprot-Trypanosoma_brucei_brucei_20130619_rev_Project_3722	Q57WG8	Putative uncharacterized protein
21	10	14.1	0.232	1.38449	1.17446	21	SwissProt.uniprot-Trypanosoma_brucei_brucei_20130619_rev_Project_3722	Q388M5	Calcium-dependent lipid binding protein, putative
3	2	1.7	0.231	1.3801	1.17365	3	SwissProt.uniprot-Trypanosoma_brucei_brucei_20130619_rev_Project_3722	Q383G9	Putative uncharacterized protein
88	13	47.3	0.231	1.3801	1.17365	87	SwissProt.uniprot-Trypanosoma_brucei_brucei_20130619_rev_Project_3722	D6XKT6	Tryparedoxin peroxidase
5	5	12.1	0.23	1.3757	1.17283	5	SwissProt.uniprot-Trypanosoma_brucei_brucei_20130619_rev_Project_3722	Q57XL9	Proteasome regulatory ATPase subunit 5
3	2	3.6	0.228	1.36692	1.17121	3	SwissProt.uniprot-Trypanosoma_brucei_brucei_20130619_rev_Project_3722	Q387Q4	Putative uncharacterized protein
6	6	2.8	0.228	1.36692	1.17121	6	SwissProt.uniprot-Trypanosoma_brucei_brucei_20130619_rev_Project_3722	Q386Q9	Putative uncharacterized protein
11	9	1.5	0.228	1.36692	1.17121	11	SwissProt.uniprot-Trypanosoma_brucei_brucei_20130619_rev_Project_3722	Q38BM0	Putative uncharacterized protein
5	4	1.7	0.227	1.36252	1.1704	5	SwissProt.uniprot-Trypanosoma_brucei_brucei_20130619_rev_Project_3722	Q384J8	RAD50 DNA repair-like protein
7	5	16.5	0.226	1.35813	1.16959	7	SwissProt.uniprot-Trypanosoma_brucei_brucei_20130619_rev_Project_3722	Q384L0	Serine/threonine-protein phosphatase
9	3	23.8	0.226	1.35813	1.16959	9	SwissProt.uniprot-Trypanosoma_brucei_brucei_20130619_rev_Project_3722	Q38C82|Q38CY6	Ribosomal proteins L36, putative
10	5	5.3	0.226	1.35813	1.16959	10	SwissProt.uniprot-Trypanosoma_brucei_brucei_20130619_rev_Project_3722	Q57XR1	Putative uncharacterized protein
79	32	30.6	0.226	1.35813	1.16959	81	SwissProt.uniprot-Trypanosoma_brucei_brucei_20130619_rev_Project_3722	Q8IFI8|Q584M5	Retrotransposon hot spot (RHS) protein, putative: retrotransposon hot spot protein 4 (RHS4), putative
543	23	53.9	0.224	1.34934	1.16797	542	SwissProt.uniprot-Trypanosoma_brucei_brucei_20130619_rev_Project_3722	Q38C42	Hexokinase
3	3	1.8	0.223	1.34495	1.16716	3	SwissProt.uniprot-Trypanosoma_brucei_brucei_20130619_rev_Project_3722	Q388V9	Putative uncharacterized protein
4	2	3.9	0.223	1.34495	1.16716	4	SwissProt.uniprot-Trypanosoma_brucei_brucei_20130619_rev_Project_3722	Q57VX9	Expression site-associated gene (ESAG) protein, putative
8	6	11.9	0.223	1.34495	1.16716	8	SwissProt.uniprot-Trypanosoma_brucei_brucei_20130619_rev_Project_3722	Q585P9	Ribosomal RNA adenine dimethylase family protein, conserved
26	15	27	0.223	1.34495	1.16716	26	SwissProt.uniprot-Trypanosoma_brucei_brucei_20130619_rev_Project_3722	Q386Q3	Putative uncharacterized protein
65	30	29.4	0.223	1.34495	1.16716	65	SwissProt.uniprot-Trypanosoma_brucei_brucei_20130619_rev_Project_3722	Q57XN5	Putative uncharacterized protein
4	3	12.4	0.222	1.34055	1.16635	4	SwissProt.uniprot-Trypanosoma_brucei_brucei_20130619_rev_Project_3722	Q387W2	Putative uncharacterized protein
14	11	8.3	0.222	1.34055	1.16635	14	SwissProt.uniprot-Trypanosoma_brucei_brucei_20130619_rev_Project_3722	Q57Y65	Putative uncharacterized protein
16	6	6.9	0.222	1.34055	1.16635	16	SwissProt.uniprot-Trypanosoma_brucei_brucei_20130619_rev_Project_3722	Q580Y8	Putative uncharacterized protein
3	3	4.4	0.221	1.33616	1.16554	3	SwissProt.uniprot-Trypanosoma_brucei_brucei_20130619_rev_Project_3722	Q57VV2	Putative uncharacterized protein
4	4	3.2	0.22	1.33177	1.16473	4	SwissProt.uniprot-Trypanosoma_brucei_brucei_20130619_rev_Project_3722	Q583W9	Putative uncharacterized protein
41	25	8.9	0.22	1.33177	1.16473	41	SwissProt.uniprot-Trypanosoma_brucei_brucei_20130619_rev_Project_3722	Q38BV7	Calcium channel protein, putative
17	6	78.5	0.219	1.32737	1.16393	17	SwissProt.uniprot-Trypanosoma_brucei_brucei_20130619_rev_Project_3722	Q38E79	Putative uncharacterized protein
33	19	24.3	0.219	1.32737	1.16393	33	SwissProt.uniprot-Trypanosoma_brucei_brucei_20130619_rev_Project_3722	Q387B2	Putative uncharacterized protein
4	2	10.3	0.218	1.32298	1.16312	4	SwissProt.uniprot-Trypanosoma_brucei_brucei_20130619_rev_Project_3722	Q584B0	Putative uncharacterized protein
6	6	7.4	0.217	1.31859	1.16231	6	SwissProt.uniprot-Trypanosoma_brucei_brucei_20130619_rev_Project_3722	Q57XV1	Putative uncharacterized protein
2	2	4.2	0.216	1.31419	1.16151	2	SwissProt.uniprot-Trypanosoma_brucei_brucei_20130619_rev_Project_3722	Q388H8	Glycylpeptide N-tetradecanoyltransferase
18	8	7.4	0.216	1.31419	1.16151	18	SwissProt.uniprot-Trypanosoma_brucei_brucei_20130619_rev_Project_3722	Q38DR0	Putative uncharacterized protein
2	2	1.5	0.215	1.3098	1.1607	2	SwissProt.uniprot-Trypanosoma_brucei_brucei_20130619_rev_Project_3722	Q389N1	Putative uncharacterized protein
17	5	11.5	0.215	1.3098	1.1607	17	SwissProt.uniprot-Trypanosoma_brucei_brucei_20130619_rev_Project_3722	Q580G5	Putative uncharacterized protein
4	3	2.8	0.214	1.3054	1.1599	4	SwissProt.uniprot-Trypanosoma_brucei_brucei_20130619_rev_Project_3722	Q381I5	Putative uncharacterized protein
9	7	7.6	0.214	1.3054	1.1599	9	SwissProt.uniprot-Trypanosoma_brucei_brucei_20130619_rev_Project_3722	Q584D7	Protein kinase, putative
11	9	11.7	0.214	1.3054	1.1599	11	SwissProt.uniprot-Trypanosoma_brucei_brucei_20130619_rev_Project_3722	Q384Y9	Tubulin-tyrsoine ligase-like protein, putative
10	7	13.5	0.213	1.30101	1.1591	10	SwissProt.uniprot-Trypanosoma_brucei_brucei_20130619_rev_Project_3722	Q382U0	Protein kinase, putative
161	10	38.8	0.213	1.30101	1.1591	161	SwissProt.uniprot-Trypanosoma_brucei_brucei_20130619_rev_Project_3722	Q586M2	Uncharacterized protein
4	3	34.6	0.212	1.29662	1.15829	4	SwissProt.uniprot-Trypanosoma_brucei_brucei_20130619_rev_Project_3722	Q381D2	Putative uncharacterized protein
72	7	32.5	0.211	1.29222	1.15749	71	SwissProt.uniprot-Trypanosoma_brucei_brucei_20130619_rev_Project_3722	Q381G6	Microtubule-associated protein
12	6	15.6	0.209	1.28344	1.15589	12	SwissProt.uniprot-Trypanosoma_brucei_brucei_20130619_rev_Project_3722	Q585V3	Aldo-keto reductase, putative
22	13	25.7	0.207	1.27465	1.15429	22	SwissProt.uniprot-Trypanosoma_brucei_brucei_20130619_rev_Project_3722	Q386W9	T-complex protein 1, beta subunit, putative
4	4	5.5	0.206	1.27025	1.15349	4	SwissProt.uniprot-Trypanosoma_brucei_brucei_20130619_rev_Project_3722	Q384Z6	Pumilio-repeat, RNA-binding protein, putative
3	2	2.8	0.205	1.26586	1.15269	3	SwissProt.uniprot-Trypanosoma_brucei_brucei_20130619_rev_Project_3722	Q580S6	Putative uncharacterized protein
7	2	6.5	0.205	1.26586	1.15269	7	SwissProt.uniprot-Trypanosoma_brucei_brucei_20130619_rev_Project_3722	Q38DB7	Syntaxin, putative
25	12	11.7	0.205	1.26586	1.15269	25	SwissProt.uniprot-Trypanosoma_brucei_brucei_20130619_rev_Project_3722	Q38CG8	Putative uncharacterized protein
57	24	22.2	0.205	1.26586	1.15269	57	SwissProt.uniprot-Trypanosoma_brucei_brucei_20130619_rev_Project_3722	Q4GYD6	ABC transporter, putative
2	2	5.7	0.204	1.26147	1.15189	2	SwissProt.uniprot-Trypanosoma_brucei_brucei_20130619_rev_Project_3722	Q38AY2	Small GTPase, putative
3	2	1.4	0.204	1.26147	1.15189	3	SwissProt.uniprot-Trypanosoma_brucei_brucei_20130619_rev_Project_3722	Q57VQ2	6-phosphofructo-2-kinase/fructose-2, 6-biphosphatase, putative
4	4	10	0.204	1.26147	1.15189	4	SwissProt.uniprot-Trypanosoma_brucei_brucei_20130619_rev_Project_3722	Q389Y4	Putative uncharacterized protein
8	4	15.1	0.204	1.26147	1.15189	8	SwissProt.uniprot-Trypanosoma_brucei_brucei_20130619_rev_Project_3722	Q383B8	Putative uncharacterized protein
8	4	9.9	0.203	1.25707	1.15109	8	SwissProt.uniprot-Trypanosoma_brucei_brucei_20130619_rev_Project_3722	Q388D5	Syntaxin, putative
13	12	3	0.203	1.25707	1.15109	13	SwissProt.uniprot-Trypanosoma_brucei_brucei_20130619_rev_Project_3722	Q585W5	Putative uncharacterized protein
56	35	33.3	0.203	1.25707	1.15109	56	SwissProt.uniprot-Trypanosoma_brucei_brucei_20130619_rev_Project_3722	Q57YV4	Kinetoplast-associated protein, putative
19	17	12.6	0.202	1.25268	1.15029	19	SwissProt.uniprot-Trypanosoma_brucei_brucei_20130619_rev_Project_3722	Q385P9	Putative uncharacterized protein
15	10	19	0.201	1.24829	1.14949	15	SwissProt.uniprot-Trypanosoma_brucei_brucei_20130619_rev_Project_3722	Q57YZ8	T-complex protein 1 gamma subunit, putative
6	4	5.6	0.2	1.24389	1.1487	6	SwissProt.uniprot-Trypanosoma_brucei_brucei_20130619_rev_Project_3722	Q38ED2	Putative uncharacterized protein
19	10	17.4	0.2	1.24389	1.1487	19	SwissProt.uniprot-Trypanosoma_brucei_brucei_20130619_rev_Project_3722	Q57X97	Putative uncharacterized protein
4	4	4.3	0.199	1.2395	1.1479	4	SwissProt.uniprot-Trypanosoma_brucei_brucei_20130619_rev_Project_3722	Q381I4	RNA-binding protein, putative
2	2	2.6	0.198	1.23511	1.14711	2	SwissProt.uniprot-Trypanosoma_brucei_brucei_20130619_rev_Project_3722	Q4FKF8	Epsilon tubulin
4	2	4.9	0.197	1.23071	1.14631	4	SwissProt.uniprot-Trypanosoma_brucei_brucei_20130619_rev_Project_3722	Q38CD5|Q38CD6	Serine carboxypeptidase III, putative
13	6	21.7	0.197	1.23071	1.14631	13	SwissProt.uniprot-Trypanosoma_brucei_brucei_20130619_rev_Project_3722	Q38E52	Putative uncharacterized protein
5	5	29.8	0.196	1.22632	1.14552	5	SwissProt.uniprot-Trypanosoma_brucei_brucei_20130619_rev_Project_3722	Q38AF0	Putative uncharacterized protein
4	3	13.3	0.195	1.22192	1.14472	4	SwissProt.uniprot-Trypanosoma_brucei_brucei_20130619_rev_Project_3722	Q583K4	Putative uncharacterized protein
4	4	4.4	0.195	1.22192	1.14472	4	SwissProt.uniprot-Trypanosoma_brucei_brucei_20130619_rev_Project_3722	Q386S2	Putative uncharacterized protein
16	11	9.2	0.195	1.22192	1.14472	16	SwissProt.uniprot-Trypanosoma_brucei_brucei_20130619_rev_Project_3722	Q386U5	Putative uncharacterized protein
5	5	6.7	0.194	1.21753	1.14393	5	SwissProt.uniprot-Trypanosoma_brucei_brucei_20130619_rev_Project_3722	Q380Y8	Putative uncharacterized protein
3	2	3.4	0.193	1.21314	1.14314	3	SwissProt.uniprot-Trypanosoma_brucei_brucei_20130619_rev_Project_3722	Q57XQ0	Putative uncharacterized protein
4	3	18	0.193	1.21314	1.14314	4	SwissProt.uniprot-Trypanosoma_brucei_brucei_20130619_rev_Project_3722	Q385K0	Dynein light chain, putative
21	13	16.2	0.193	1.21314	1.14314	21	SwissProt.uniprot-Trypanosoma_brucei_brucei_20130619_rev_Project_3722	Q57XU1	Putative uncharacterized protein
28	17	15.5	0.193	1.21314	1.14314	28	SwissProt.uniprot-Trypanosoma_brucei_brucei_20130619_rev_Project_3722	Q382G3	Receptor-type adenylate cyclase GRESAG 4, putative
9	6	12.7	0.192	1.20874	1.14235	9	SwissProt.uniprot-Trypanosoma_brucei_brucei_20130619_rev_Project_3722	Q57ZK9	Putative uncharacterized protein
17	8	28.8	0.192	1.20874	1.14235	17	SwissProt.uniprot-Trypanosoma_brucei_brucei_20130619_rev_Project_3722	Q382K9	Putative uncharacterized protein
34	20	29.3	0.192	1.20874	1.14235	34	SwissProt.uniprot-Trypanosoma_brucei_brucei_20130619_rev_Project_3722	Q57Z01	Paraflagellar rod component Par4, putative
541	23	54.1	0.192	1.20874	1.14235	540	SwissProt.uniprot-Trypanosoma_brucei_brucei_20130619_rev_Project_3722	Q38C41	Hexokinase
3	3	3.8	0.191	1.20435	1.14155	3	SwissProt.uniprot-Trypanosoma_brucei_brucei_20130619_rev_Project_3722	Q386K4	Putative uncharacterized protein
14	7	11.9	0.191	1.20435	1.14155	14	SwissProt.uniprot-Trypanosoma_brucei_brucei_20130619_rev_Project_3722	Q38AE5	T-complex protein 1, theta subunit, putative
4	3	1.3	0.189	1.19556	1.13997	4	SwissProt.uniprot-Trypanosoma_brucei_brucei_20130619_rev_Project_3722	Q385C8	Putative uncharacterized protein
4	4	6.7	0.189	1.19556	1.13997	4	SwissProt.uniprot-Trypanosoma_brucei_brucei_20130619_rev_Project_3722	Q388D1	Chaperone protein DNAJ, putative
4	4	9.7	0.188	1.19117	1.13918	4	SwissProt.uniprot-Trypanosoma_brucei_brucei_20130619_rev_Project_3722	Q57ZK8	Putative uncharacterized protein
18	10	10.7	0.188	1.19117	1.13918	18	SwissProt.uniprot-Trypanosoma_brucei_brucei_20130619_rev_Project_3722	Q584N8	Retrotransposon hot spot (RHS) protein, putative
5	2	6.4	0.187	1.18678	1.13839	5	SwissProt.uniprot-Trypanosoma_brucei_brucei_20130619_rev_Project_3722	Q388V2	Putative uncharacterized protein
6	2	2.9	0.187	1.18678	1.13839	6	SwissProt.uniprot-Trypanosoma_brucei_brucei_20130619_rev_Project_3722	Q38DC3	Putative uncharacterized protein
6	4	7.1	0.187	1.18678	1.13839	6	SwissProt.uniprot-Trypanosoma_brucei_brucei_20130619_rev_Project_3722	Q385K3	Replication factor C, subunit 1, putative
6	3	4.3	0.186	1.18238	1.13761	6	SwissProt.uniprot-Trypanosoma_brucei_brucei_20130619_rev_Project_3722	Q382L7|Q382M7	Elongation factor 1 gamma, putative
10	5	18.9	0.186	1.18238	1.13761	10	SwissProt.uniprot-Trypanosoma_brucei_brucei_20130619_rev_Project_3722	Q57Z13	Putative uncharacterized protein
12	4	2.7	0.186	1.18238	1.13761	12	SwissProt.uniprot-Trypanosoma_brucei_brucei_20130619_rev_Project_3722	Q389L4	Putative uncharacterized protein
7	2	5	0.185	1.17799	1.13682	7	SwissProt.uniprot-Trypanosoma_brucei_brucei_20130619_rev_Project_3722	Q38C01	Metacaspase MCA4
8	4	16.2	0.185	1.17799	1.13682	8	SwissProt.uniprot-Trypanosoma_brucei_brucei_20130619_rev_Project_3722	Q57U43	Monoglyceride lipase, putative
8	5	8	0.185	1.17799	1.13682	8	SwissProt.uniprot-Trypanosoma_brucei_brucei_20130619_rev_Project_3722	Q582R4	Putative uncharacterized protein
7	2	3.5	0.184	1.17359	1.13603	7	SwissProt.uniprot-Trypanosoma_brucei_brucei_20130619_rev_Project_3722	Q57XA7	Putative uncharacterized protein
37	28	9.4	0.184	1.17359	1.13603	37	SwissProt.uniprot-Trypanosoma_brucei_brucei_20130619_rev_Project_3722	Q57UI2	Putative uncharacterized protein
4	3	6.6	0.183	1.1692	1.13524	4	SwissProt.uniprot-Trypanosoma_brucei_brucei_20130619_rev_Project_3722	Q57WM1|Q57WM0	UDP-Gal or UDP-GlcNAc-dependent glycosyltransferase, putative
3	3	2.2	0.182	1.16481	1.13446	3	SwissProt.uniprot-Trypanosoma_brucei_brucei_20130619_rev_Project_3722	Q587G6	Uncharacterized protein
9	2	1.6	0.182	1.16481	1.13446	9	SwissProt.uniprot-Trypanosoma_brucei_brucei_20130619_rev_Project_3722	Q389W2	Putative uncharacterized protein
5	4	12	0.181	1.16041	1.13367	5	SwissProt.uniprot-Trypanosoma_brucei_brucei_20130619_rev_Project_3722	Q38A50	Putative uncharacterized protein
4	2	2.5	0.18	1.15602	1.13288	4	SwissProt.uniprot-Trypanosoma_brucei_brucei_20130619_rev_Project_3722	Q57XK4	Putative uncharacterized protein
5	4	6.3	0.18	1.15602	1.13288	5	SwissProt.uniprot-Trypanosoma_brucei_brucei_20130619_rev_Project_3722	Q57ZL2	Putative uncharacterized protein
15	8	12.5	0.18	1.15602	1.13288	15	SwissProt.uniprot-Trypanosoma_brucei_brucei_20130619_rev_Project_3722	Q38B25	Putative uncharacterized protein
7	3	0.5	0.179	1.15163	1.1321	7	SwissProt.uniprot-Trypanosoma_brucei_brucei_20130619_rev_Project_3722	Q583L9	Putative uncharacterized protein
9	5	7.9	0.179	1.15163	1.1321	9	SwissProt.uniprot-Trypanosoma_brucei_brucei_20130619_rev_Project_3722	Q38CT3	Retrotransposon hot spot (RHS) protein, putative
14	7	16.6	0.179	1.15163	1.1321	14	SwissProt.uniprot-Trypanosoma_brucei_brucei_20130619_rev_Project_3722	Q381J9	Putative uncharacterized protein
203	21	50.7	0.179	1.15163	1.1321	203	SwissProt.uniprot-Trypanosoma_brucei_brucei_20130619_rev_Project_3722	Q388X3	Pyruvate dehydrogenase E1 component alpha subunit, putative
29	9	31	0.178	1.14723	1.13131	29	SwissProt.uniprot-Trypanosoma_brucei_brucei_20130619_rev_Project_3722	Q586V0	GTP binding protein, putative
37	5	50	0.178	1.14723	1.13131	37	SwissProt.uniprot-Trypanosoma_brucei_brucei_20130619_rev_Project_3722	Q57WB2|Q57WB4	Tryparedoxin
3	2	9.7	0.177	1.14284	1.13053	3	SwissProt.uniprot-Trypanosoma_brucei_brucei_20130619_rev_Project_3722	Q581T9	Putative uncharacterized protein
9	4	27.7	0.177	1.14284	1.13053	9	SwissProt.uniprot-Trypanosoma_brucei_brucei_20130619_rev_Project_3722	Q382F7	Putative uncharacterized protein
3	2	3.3	0.176	1.13844	1.12975	3	SwissProt.uniprot-Trypanosoma_brucei_brucei_20130619_rev_Project_3722	Q381C8	Putative uncharacterized protein
4	2	3	0.176	1.13844	1.12975	4	SwissProt.uniprot-Trypanosoma_brucei_brucei_20130619_rev_Project_3722	Q580R6	Putative uncharacterized protein
10	7	3.9	0.176	1.13844	1.12975	10	SwissProt.uniprot-Trypanosoma_brucei_brucei_20130619_rev_Project_3722	Q584H3	Putative uncharacterized protein
28	10	28.9	0.176	1.13844	1.12975	28	SwissProt.uniprot-Trypanosoma_brucei_brucei_20130619_rev_Project_3722	Q383L0	Putative uncharacterized protein
3	3	6.1	0.174	1.12966	1.12818	3	SwissProt.uniprot-Trypanosoma_brucei_brucei_20130619_rev_Project_3722	Q585M1	Bystin, putative
7	4	3.2	0.174	1.12966	1.12818	7	SwissProt.uniprot-Trypanosoma_brucei_brucei_20130619_rev_Project_3722	Q4GYD3	Putative uncharacterized protein
34	13	22.6	0.174	1.12966	1.12818	31	SwissProt.uniprot-Trypanosoma_brucei_brucei_20130619_rev_Project_3722	Q57WV1	Cytochrome P450, putative
31	21	17.1	0.174	1.12966	1.12818	31	SwissProt.uniprot-Trypanosoma_brucei_brucei_20130619_rev_Project_3722	Q38DK9	Structural maintenance of chromosomes protein
3	3	2	0.173	1.12526	1.1274	3	SwissProt.uniprot-Trypanosoma_brucei_brucei_20130619_rev_Project_3722	Q580I2	Putative uncharacterized protein
4	4	1.4	0.173	1.12526	1.1274	4	SwissProt.uniprot-Trypanosoma_brucei_brucei_20130619_rev_Project_3722	Q38EZ3	Putative uncharacterized protein
5	5	5.3	0.173	1.12526	1.1274	5	SwissProt.uniprot-Trypanosoma_brucei_brucei_20130619_rev_Project_3722	Q387U8	Putative uncharacterized protein
9	7	0.6	0.173	1.12526	1.1274	9	SwissProt.uniprot-Trypanosoma_brucei_brucei_20130619_rev_Project_3722	Q38FR6	Mitotubule-associated protein Gb4, putative
12	3	3.5	0.173	1.12526	1.1274	12	SwissProt.uniprot-Trypanosoma_brucei_brucei_20130619_rev_Project_3722	Q38A53	Putative uncharacterized protein
13	8	19.2	0.173	1.12526	1.1274	13	SwissProt.uniprot-Trypanosoma_brucei_brucei_20130619_rev_Project_3722	Q586B9	Uncharacterized protein
17	8	32.2	0.173	1.12526	1.1274	17	SwissProt.uniprot-Trypanosoma_brucei_brucei_20130619_rev_Project_3722	Q57Y40	Monoglyceride lipase, putative
40	21	41.5	0.173	1.12526	1.1274	40	SwissProt.uniprot-Trypanosoma_brucei_brucei_20130619_rev_Project_3722	D6XGL4	Mitochondrial DNA polymerase beta
150	14	35.9	0.173	1.12526	1.1274	148	SwissProt.uniprot-Trypanosoma_brucei_brucei_20130619_rev_Project_3722	Q4GYY6	Beta tubulin
12	4	16.2	0.172	1.12087	1.12662	12	SwissProt.uniprot-Trypanosoma_brucei_brucei_20130619_rev_Project_3722	Q580L7	Putative uncharacterized protein
18	14	15.2	0.172	1.12087	1.12662	18	SwissProt.uniprot-Trypanosoma_brucei_brucei_20130619_rev_Project_3722	Q38BY1	Putative uncharacterized protein
3	3	1.4	0.171	1.11648	1.12584	3	SwissProt.uniprot-Trypanosoma_brucei_brucei_20130619_rev_Project_3722	Q57YF2	Putative uncharacterized protein
10	4	29.4	0.171	1.11648	1.12584	10	SwissProt.uniprot-Trypanosoma_brucei_brucei_20130619_rev_Project_3722	Q57UN1	Putative uncharacterized protein
2	2	3.8	0.17	1.11208	1.12506	2	SwissProt.uniprot-Trypanosoma_brucei_brucei_20130619_rev_Project_3722	Q57YD1	Protein kinase, putative
3	3	5.4	0.17	1.11208	1.12506	3	SwissProt.uniprot-Trypanosoma_brucei_brucei_20130619_rev_Project_3722	Q386K9	Putative uncharacterized protein
5	5	3.4	0.17	1.11208	1.12506	5	SwissProt.uniprot-Trypanosoma_brucei_brucei_20130619_rev_Project_3722	Q38DE8	Ubiquitin-activating enzyme E1, putative
6	4	7.5	0.17	1.11208	1.12506	6	SwissProt.uniprot-Trypanosoma_brucei_brucei_20130619_rev_Project_3722	Q38EY2	Nucleosome assembly protein-like protein
12	10	11.4	0.169	1.10769	1.12428	12	SwissProt.uniprot-Trypanosoma_brucei_brucei_20130619_rev_Project_3722	Q57X11	Recombination initiation protein NBS1, putative
5	3	3	0.167	1.0989	1.12272	5	SwissProt.uniprot-Trypanosoma_brucei_brucei_20130619_rev_Project_3722	Q385V1	Kinesin, putative
5	3	3	0.166	1.09451	1.12194	5	SwissProt.uniprot-Trypanosoma_brucei_brucei_20130619_rev_Project_3722	Q383W4	Putative uncharacterized protein
3	2	9.8	0.165	1.09011	1.12117	3	SwissProt.uniprot-Trypanosoma_brucei_brucei_20130619_rev_Project_3722	Q580U5	Putative uncharacterized protein
11	10	15.4	0.165	1.09011	1.12117	11	SwissProt.uniprot-Trypanosoma_brucei_brucei_20130619_rev_Project_3722	Q38BV2	Putative uncharacterized protein
3	2	0.7	0.164	1.08572	1.12039	3	SwissProt.uniprot-Trypanosoma_brucei_brucei_20130619_rev_Project_3722	Q38A83	Putative uncharacterized protein
14	9	20.3	0.163	1.08133	1.11961	14	SwissProt.uniprot-Trypanosoma_brucei_brucei_20130619_rev_Project_3722	Q38EJ2	Adenylosuccinate lyase, putative
24	13	41.7	0.163	1.08133	1.11961	24	SwissProt.uniprot-Trypanosoma_brucei_brucei_20130619_rev_Project_3722	Q38BK6|Q38BK7	40S ribosomal protein S3a
154	16	55.2	0.163	1.08133	1.11961	145	SwissProt.uniprot-Trypanosoma_brucei_brucei_20130619_rev_Project_3722	Q4GYY5	Alpha tubulin
7	2	1.2	0.162	1.07693	1.11884	7	SwissProt.uniprot-Trypanosoma_brucei_brucei_20130619_rev_Project_3722	Q38FR5	Putative uncharacterized protein
15	9	9.1	0.162	1.07693	1.11884	15	SwissProt.uniprot-Trypanosoma_brucei_brucei_20130619_rev_Project_3722	Q57Y68	Putative uncharacterized protein
13	8	14.7	0.161	1.07254	1.11806	13	SwissProt.uniprot-Trypanosoma_brucei_brucei_20130619_rev_Project_3722	Q38ER6	Flavoprotein monooxygenase, putative
22	10	29.5	0.161	1.07254	1.11806	22	SwissProt.uniprot-Trypanosoma_brucei_brucei_20130619_rev_Project_3722	Q57W25|Q57W24	Casein kinase, putative
15	6	54.5	0.16	1.06815	1.11729	15	SwissProt.uniprot-Trypanosoma_brucei_brucei_20130619_rev_Project_3722	Q389E2	Putative uncharacterized protein
2	2	3	0.159	1.06375	1.11651	2	SwissProt.uniprot-Trypanosoma_brucei_brucei_20130619_rev_Project_3722	Q384V5	Protein kinase, putative
2	2	0.5	0.159	1.06375	1.11651	2	SwissProt.uniprot-Trypanosoma_brucei_brucei_20130619_rev_Project_3722	Q57WH1	Putative uncharacterized protein
13	8	7.4	0.158	1.05936	1.11574	13	SwissProt.uniprot-Trypanosoma_brucei_brucei_20130619_rev_Project_3722	Q383M5	Putative uncharacterized protein
3	3	2.5	0.157	1.05496	1.11497	3	SwissProt.uniprot-Trypanosoma_brucei_brucei_20130619_rev_Project_3722	Q57XG4	Putative uncharacterized protein
4	2	17	0.157	1.05496	1.11497	4	SwissProt.uniprot-Trypanosoma_brucei_brucei_20130619_rev_Project_3722	Q38BR9	60S ribosomal proteins L38, putative
4	3	20.1	0.157	1.05496	1.11497	4	SwissProt.uniprot-Trypanosoma_brucei_brucei_20130619_rev_Project_3722	Q580C1	50S ribosomal protein L14, putative
10	6	15.6	0.157	1.05496	1.11497	10	SwissProt.uniprot-Trypanosoma_brucei_brucei_20130619_rev_Project_3722	Q585V9	Putative uncharacterized protein
11	8	13.4	0.157	1.05496	1.11497	11	SwissProt.uniprot-Trypanosoma_brucei_brucei_20130619_rev_Project_3722	Q382L6	Putative uncharacterized protein
24	9	11.6	0.157	1.05496	1.11497	24	SwissProt.uniprot-Trypanosoma_brucei_brucei_20130619_rev_Project_3722	Q585H2	Retrotransposon hot spot (RHS) protein, putative
51	30	44.1	0.157	1.05496	1.11497	51	SwissProt.uniprot-Trypanosoma_brucei_brucei_20130619_rev_Project_3722	Q381H7	Putative uncharacterized protein
3	2	0.7	0.156	1.05057	1.11419	3	SwissProt.uniprot-Trypanosoma_brucei_brucei_20130619_rev_Project_3722	Q38B79	Putative uncharacterized protein
5	3	1.7	0.156	1.05057	1.11419	5	SwissProt.uniprot-Trypanosoma_brucei_brucei_20130619_rev_Project_3722	Q38AN2	Terminal uridylyltransferase 3, putative
7	4	8.3	0.156	1.05057	1.11419	7	SwissProt.uniprot-Trypanosoma_brucei_brucei_20130619_rev_Project_3722	Q57WJ9	Chaperone protein DnaJ, putative
4	2	3.2	0.155	1.04618	1.11342	4	SwissProt.uniprot-Trypanosoma_brucei_brucei_20130619_rev_Project_3722	Q38F53	Radical SAM domain protein, putative
11	4	2.5	0.155	1.04618	1.11342	11	SwissProt.uniprot-Trypanosoma_brucei_brucei_20130619_rev_Project_3722	Q38BI0	Putative uncharacterized protein
19	9	50.4	0.155	1.04618	1.11342	19	SwissProt.uniprot-Trypanosoma_brucei_brucei_20130619_rev_Project_3722	Q38FU8	Putative uncharacterized protein
26	10	31.5	0.155	1.04618	1.11342	26	SwissProt.uniprot-Trypanosoma_brucei_brucei_20130619_rev_Project_3722	Q38FF7	Poly(A) export protein, putative
29	23	26.1	0.155	1.04618	1.11342	29	SwissProt.uniprot-Trypanosoma_brucei_brucei_20130619_rev_Project_3722	Q57VI2	Kinesin, putative
8	6	1.4	0.154	1.04178	1.11265	8	SwissProt.uniprot-Trypanosoma_brucei_brucei_20130619_rev_Project_3722	Q386H2	Putative uncharacterized protein
32	9	40.1	0.154	1.04178	1.11265	32	SwissProt.uniprot-Trypanosoma_brucei_brucei_20130619_rev_Project_3722	Q383Q5	HslVU complex proteolytic subunit, putative
33	16	38.5	0.154	1.04178	1.11265	32	SwissProt.uniprot-Trypanosoma_brucei_brucei_20130619_rev_Project_3722	Q57XR3	ATPase, putative
37	11	25.8	0.154	1.04178	1.11265	37	SwissProt.uniprot-Trypanosoma_brucei_brucei_20130619_rev_Project_3722	Q586R1|Q586R0	Branched-chain amino acid aminotransferase, putative
445	50	50.2	0.154	1.04178	1.11265	443	SwissProt.uniprot-Trypanosoma_brucei_brucei_20130619_rev_Project_3722	Q38EX6	Glutamate dehydrogenase
3	3	2.1	0.152	1.033	1.11111	3	SwissProt.uniprot-Trypanosoma_brucei_brucei_20130619_rev_Project_3722	Q583H5	DNA-directed RNA polymerase
3	3	1.6	0.152	1.033	1.11111	3	SwissProt.uniprot-Trypanosoma_brucei_brucei_20130619_rev_Project_3722	Q57VF5	Putative uncharacterized protein
8	7	6.8	0.152	1.033	1.11111	8	SwissProt.uniprot-Trypanosoma_brucei_brucei_20130619_rev_Project_3722	Q38D97	NADPH--cytochrome p450 reductase, putative
12	5	8.9	0.152	1.033	1.11111	12	SwissProt.uniprot-Trypanosoma_brucei_brucei_20130619_rev_Project_3722	Q389L0	Putative uncharacterized protein
15	7	20.2	0.152	1.033	1.11111	15	SwissProt.uniprot-Trypanosoma_brucei_brucei_20130619_rev_Project_3722	Q384E9	Putative uncharacterized protein
33	12	26.7	0.152	1.033	1.11111	33	SwissProt.uniprot-Trypanosoma_brucei_brucei_20130619_rev_Project_3722	Q387A0	Isovaleryl-coA dehydrogenase, putative
34	11	35.7	0.152	1.033	1.11111	34	SwissProt.uniprot-Trypanosoma_brucei_brucei_20130619_rev_Project_3722	Q57Y63	Chaperone protein DNAJ, putative
9	5	0.6	0.151	1.0286	1.11034	9	SwissProt.uniprot-Trypanosoma_brucei_brucei_20130619_rev_Project_3722	Q384K3	Dynein heavy chain, putative
5	5	0.6	0.15	1.02421	1.10957	5	SwissProt.uniprot-Trypanosoma_brucei_brucei_20130619_rev_Project_3722	Q381U3	Putative uncharacterized protein
14	7	6	0.15	1.02421	1.10957	14	SwissProt.uniprot-Trypanosoma_brucei_brucei_20130619_rev_Project_3722	Q57XZ6	Putative uncharacterized protein
4	4	6.6	0.149	1.01982	1.1088	4	SwissProt.uniprot-Trypanosoma_brucei_brucei_20130619_rev_Project_3722	Q386D8	Proteasome regulatory ATPase subunit 2
6	4	7.1	0.149	1.01982	1.1088	6	SwissProt.uniprot-Trypanosoma_brucei_brucei_20130619_rev_Project_3722	Q380Y9	Chaperone protein DNAJ, putative
6	6	5.4	0.149	1.01982	1.1088	6	SwissProt.uniprot-Trypanosoma_brucei_brucei_20130619_rev_Project_3722	Q57VU2	Protein kinase, putative
9	6	19.7	0.149	1.01982	1.1088	9	SwissProt.uniprot-Trypanosoma_brucei_brucei_20130619_rev_Project_3722	Q38CG4	Putative uncharacterized protein
3	2	0.8	0.148	1.01542	1.10803	3	SwissProt.uniprot-Trypanosoma_brucei_brucei_20130619_rev_Project_3722	Q38FU6	Putative uncharacterized protein
21	6	42.8	0.148	1.01542	1.10803	21	SwissProt.uniprot-Trypanosoma_brucei_brucei_20130619_rev_Project_3722	Q38FY8	Putative uncharacterized protein
7	4	16.2	0.147	1.01103	1.10726	7	SwissProt.uniprot-Trypanosoma_brucei_brucei_20130619_rev_Project_3722	Q385Z0	Putative uncharacterized protein
51	17	34.2	0.147	1.01103	1.10726	51	SwissProt.uniprot-Trypanosoma_brucei_brucei_20130619_rev_Project_3722	Q580F9|Q580G0|Q580G2	Major surface protease gp63, putative
8	6	9.9	0.146	1.00663	1.1065	8	SwissProt.uniprot-Trypanosoma_brucei_brucei_20130619_rev_Project_3722	Q584I6	Nucleoporin (NUP54/57), putative
16	8	23.1	0.146	1.00663	1.1065	16	SwissProt.uniprot-Trypanosoma_brucei_brucei_20130619_rev_Project_3722	Q38FI3	Putative uncharacterized protein
2	2	1.4	0.145	1.00224	1.10573	2	SwissProt.uniprot-Trypanosoma_brucei_brucei_20130619_rev_Project_3722	Q57YJ8	Cullin, putative
76	22	40	0.145	1.00224	1.10573	75	SwissProt.uniprot-Trypanosoma_brucei_brucei_20130619_rev_Project_3722	Q385R3	Fumarate hydratase class I, putative
2	2	1.9	0.144	0.997847	1.10496	2	SwissProt.uniprot-Trypanosoma_brucei_brucei_20130619_rev_Project_3722	Q38DG5	Protein kinase, putative
4	2	1.7	0.144	0.997847	1.10496	4	SwissProt.uniprot-Trypanosoma_brucei_brucei_20130619_rev_Project_3722	Q387K5	Putative uncharacterized protein
8	5	25.1	0.144	0.997847	1.10496	8	SwissProt.uniprot-Trypanosoma_brucei_brucei_20130619_rev_Project_3722	Q387F3	Putative uncharacterized protein
4	4	14	0.143	0.993453	1.1042	4	SwissProt.uniprot-Trypanosoma_brucei_brucei_20130619_rev_Project_3722	Q38C14	Putative uncharacterized protein
28	18	25.9	0.143	0.993453	1.1042	28	SwissProt.uniprot-Trypanosoma_brucei_brucei_20130619_rev_Project_3722	Q580L2	73 kDa paraflagellar rod protein
37	6	22.1	0.143	0.993453	1.1042	32	SwissProt.uniprot-Trypanosoma_brucei_brucei_20130619_rev_Project_3722	Q381S0	1-acyl-sn-glycerol-3-phosphate acyltransferase protein, putative
77	40	13	0.143	0.993453	1.1042	77	SwissProt.uniprot-Trypanosoma_brucei_brucei_20130619_rev_Project_3722	Q57Y62	Putative uncharacterized protein
3	2	3	0.142	0.98906	1.10343	3	SwissProt.uniprot-Trypanosoma_brucei_brucei_20130619_rev_Project_3722	Q585Y0	Putative uncharacterized protein
5	3	12.1	0.142	0.98906	1.10343	5	SwissProt.uniprot-Trypanosoma_brucei_brucei_20130619_rev_Project_3722	Q385Z3	Putative uncharacterized protein
85	23	28.2	0.142	0.98906	1.10343	85	SwissProt.uniprot-Trypanosoma_brucei_brucei_20130619_rev_Project_3722	Q38CW7	Calcium motive p-type ATPase, putative
2	2	4.5	0.141	0.984666	1.10267	2	SwissProt.uniprot-Trypanosoma_brucei_brucei_20130619_rev_Project_3722	Q381K2|Q381K0	Amino acid transporter, putative
27	9	10.3	0.141	0.984666	1.10267	27	SwissProt.uniprot-Trypanosoma_brucei_brucei_20130619_rev_Project_3722	Q57W34	Oligosaccharyl transferase subunit, putative
9	3	6.6	0.14	0.980272	1.10191	9	SwissProt.uniprot-Trypanosoma_brucei_brucei_20130619_rev_Project_3722	Q38CI6	ATP-dependent DEAD/H RNA helicase, putative
4	3	22.4	0.139	0.975879	1.10114	4	SwissProt.uniprot-Trypanosoma_brucei_brucei_20130619_rev_Project_3722	Q584T4	Putative uncharacterized protein
4	4	8.5	0.139	0.975879	1.10114	4	SwissProt.uniprot-Trypanosoma_brucei_brucei_20130619_rev_Project_3722	Q388L2	Tubulin tyrosine ligase protein, putative
47	22	30.2	0.139	0.975879	1.10114	47	SwissProt.uniprot-Trypanosoma_brucei_brucei_20130619_rev_Project_3722	Q385P6	Chaperone protein DNAJ, putative
61	29	38	0.139	0.975879	1.10114	61	SwissProt.uniprot-Trypanosoma_brucei_brucei_20130619_rev_Project_3722	Q386G2	Putative uncharacterized protein
6	4	8.3	0.138	0.971485	1.10038	6	SwissProt.uniprot-Trypanosoma_brucei_brucei_20130619_rev_Project_3722	Q389Y1	Putative uncharacterized protein
10	7	9.2	0.138	0.971485	1.10038	10	SwissProt.uniprot-Trypanosoma_brucei_brucei_20130619_rev_Project_3722	Q38DW1	Putative uncharacterized protein
37	21	15.1	0.138	0.971485	1.10038	37	SwissProt.uniprot-Trypanosoma_brucei_brucei_20130619_rev_Project_3722	Q384T6	Pantothenate kinase subunit, putative
7	6	0.7	0.137	0.967091	1.09962	7	SwissProt.uniprot-Trypanosoma_brucei_brucei_20130619_rev_Project_3722	Q586K5	Phosphatidylinositol kinase domain protein, putative
45	13	29.7	0.137	0.967091	1.09962	45	SwissProt.uniprot-Trypanosoma_brucei_brucei_20130619_rev_Project_3722	Q38DE1	Chaperone protein DNAJ, putative
12	3	12.8	0.136	0.962698	1.09885	12	SwissProt.uniprot-Trypanosoma_brucei_brucei_20130619_rev_Project_3722	Q38EH5	Putative uncharacterized protein
249	27	48.8	0.136	0.962698	1.09885	248	SwissProt.uniprot-Trypanosoma_brucei_brucei_20130619_rev_Project_3722	Q38BS5	Delta-1-pyrroline-5-carboxylate dehydrogenase, putative
4	3	3.7	0.135	0.958304	1.09809	4	SwissProt.uniprot-Trypanosoma_brucei_brucei_20130619_rev_Project_3722	Q387Z4	Putative uncharacterized protein
7	5	0.8	0.133	0.949517	1.09657	5	SwissProt.uniprot-Trypanosoma_brucei_brucei_20130619_rev_Project_3722	Q384U3	Neurobeachin/beige protein, putative
8	3	13.5	0.133	0.949517	1.09657	8	SwissProt.uniprot-Trypanosoma_brucei_brucei_20130619_rev_Project_3722	Q586Y1|Q586Y2	D-alanyl-glycyl endopeptidase-like protein
13	10	4.3	0.133	0.949517	1.09657	13	SwissProt.uniprot-Trypanosoma_brucei_brucei_20130619_rev_Project_3722	Q38CE3	Putative uncharacterized protein
26	13	28.7	0.133	0.949517	1.09657	26	SwissProt.uniprot-Trypanosoma_brucei_brucei_20130619_rev_Project_3722	Q385U0	Pyruvate dehydrogenase (Lipoamide) kinase, putative
40	15	14.1	0.133	0.949517	1.09657	40	SwissProt.uniprot-Trypanosoma_brucei_brucei_20130619_rev_Project_3722	Q57W35	Oligosaccharyl transferase subunit, putative
2	2	2.6	0.132	0.945123	1.09581	2	SwissProt.uniprot-Trypanosoma_brucei_brucei_20130619_rev_Project_3722	Q38DY7	Putative uncharacterized protein
6	3	0.6	0.132	0.945123	1.09581	6	SwissProt.uniprot-Trypanosoma_brucei_brucei_20130619_rev_Project_3722	Q57VP9	Putative uncharacterized protein
10	7	11.2	0.132	0.945123	1.09581	10	SwissProt.uniprot-Trypanosoma_brucei_brucei_20130619_rev_Project_3722	Q38A67	Putative uncharacterized protein
13	9	6.6	0.131	0.940729	1.09505	13	SwissProt.uniprot-Trypanosoma_brucei_brucei_20130619_rev_Project_3722	Q38DX1	Putative uncharacterized protein
14	7	10.7	0.131	0.940729	1.09505	14	SwissProt.uniprot-Trypanosoma_brucei_brucei_20130619_rev_Project_3722	Q57V69	Putative uncharacterized protein
21	8	2.5	0.13	0.936336	1.09429	21	SwissProt.uniprot-Trypanosoma_brucei_brucei_20130619_rev_Project_3722	Q387D8	Putative uncharacterized protein
5	3	15.8	0.129	0.931942	1.09354	5	SwissProt.uniprot-Trypanosoma_brucei_brucei_20130619_rev_Project_3722	Q38DN9	60S ribosomal protein L27a
15	8	21	0.129	0.931942	1.09354	15	SwissProt.uniprot-Trypanosoma_brucei_brucei_20130619_rev_Project_3722	Q385R5	Putative uncharacterized protein
25	10	40.3	0.129	0.931942	1.09354	25	SwissProt.uniprot-Trypanosoma_brucei_brucei_20130619_rev_Project_3722	Q57VE7	Putative uncharacterized protein
4	3	2.9	0.128	0.927548	1.09278	4	SwissProt.uniprot-Trypanosoma_brucei_brucei_20130619_rev_Project_3722	Q57YG9	Putative uncharacterized protein
2	2	1.5	0.127	0.923155	1.09202	2	SwissProt.uniprot-Trypanosoma_brucei_brucei_20130619_rev_Project_3722	Q382T0	Putative uncharacterized protein
2	2	7.8	0.127	0.923155	1.09202	2	SwissProt.uniprot-Trypanosoma_brucei_brucei_20130619_rev_Project_3722	Q389K1	60S ribosomal protein L6, putative
8	7	2.7	0.127	0.923155	1.09202	8	SwissProt.uniprot-Trypanosoma_brucei_brucei_20130619_rev_Project_3722	Q57XH9|Q57YD7	Putative uncharacterized protein
2	2	3	0.125	0.914367	1.09051	2	SwissProt.uniprot-Trypanosoma_brucei_brucei_20130619_rev_Project_3722	Q581U8	DNA topoisomerase IB, large subunit
3	3	4.4	0.125	0.914367	1.09051	3	SwissProt.uniprot-Trypanosoma_brucei_brucei_20130619_rev_Project_3722	Q38B11|Q38B10	Protein kinase, putative
5	3	22.9	0.125	0.914367	1.09051	5	SwissProt.uniprot-Trypanosoma_brucei_brucei_20130619_rev_Project_3722	Q580J4	Putative uncharacterized protein
32	5	21.1	0.125	0.914367	1.09051	32	SwissProt.uniprot-Trypanosoma_brucei_brucei_20130619_rev_Project_3722	Q38DX9	Mitochondrial carrier protein, putative
3	3	8.1	0.124	0.909974	1.08975	3	SwissProt.uniprot-Trypanosoma_brucei_brucei_20130619_rev_Project_3722	Q384L5	Putative uncharacterized protein
4	4	3.4	0.124	0.909974	1.08975	4	SwissProt.uniprot-Trypanosoma_brucei_brucei_20130619_rev_Project_3722	Q383A1	DNA repair and recombination helicase protein PIF1, putative
12	7	1.1	0.124	0.909974	1.08975	12	SwissProt.uniprot-Trypanosoma_brucei_brucei_20130619_rev_Project_3722	Q585U4	Dynein heavy chain, putative
13	6	15.7	0.124	0.909974	1.08975	13	SwissProt.uniprot-Trypanosoma_brucei_brucei_20130619_rev_Project_3722	Q38F77	Putative uncharacterized protein
50	25	24.3	0.124	0.909974	1.08975	50	SwissProt.uniprot-Trypanosoma_brucei_brucei_20130619_rev_Project_3722	Q581Z6	Pitrilysin-like metalloprotease
13	6	16.2	0.123	0.90558	1.089	13	SwissProt.uniprot-Trypanosoma_brucei_brucei_20130619_rev_Project_3722	Q57TT1	Putative uncharacterized protein
87	24	46.4	0.123	0.90558	1.089	86	SwissProt.uniprot-Trypanosoma_brucei_brucei_20130619_rev_Project_3722	Q385M3	Malic enzyme
5	3	7.9	0.122	0.901186	1.08824	5	SwissProt.uniprot-Trypanosoma_brucei_brucei_20130619_rev_Project_3722	Q57VZ1	Mitochondrial carrier protein, putative
6	4	2.3	0.121	0.896793	1.08749	6	SwissProt.uniprot-Trypanosoma_brucei_brucei_20130619_rev_Project_3722	Q57W19	Putative uncharacterized protein
10	6	5.2	0.121	0.896793	1.08749	10	SwissProt.uniprot-Trypanosoma_brucei_brucei_20130619_rev_Project_3722	Q388X1	Putative uncharacterized protein
2	2	2.6	0.119	0.888005	1.08598	2	SwissProt.uniprot-Trypanosoma_brucei_brucei_20130619_rev_Project_3722	Q581Z9	TRNA-methyl transferase, putative
16	9	10.1	0.119	0.888005	1.08598	16	SwissProt.uniprot-Trypanosoma_brucei_brucei_20130619_rev_Project_3722	Q384L8	DNA repair protein, putative
21	12	18.7	0.118	0.883612	1.08523	21	SwissProt.uniprot-Trypanosoma_brucei_brucei_20130619_rev_Project_3722	Q584R7	Putative uncharacterized protein
114	52	31.2	0.118	0.883612	1.08523	114	SwissProt.uniprot-Trypanosoma_brucei_brucei_20130619_rev_Project_3722	Q4GYE7	Putative uncharacterized protein
3	3	25.8	0.117	0.879218	1.08448	3	SwissProt.uniprot-Trypanosoma_brucei_brucei_20130619_rev_Project_3722	Q57VF7	Putative uncharacterized protein
3	3	7.3	0.117	0.879218	1.08448	3	SwissProt.uniprot-Trypanosoma_brucei_brucei_20130619_rev_Project_3722	Q583J3	RuvB-like DNA helicase, putative
4	2	6.1	0.116	0.874824	1.08373	4	SwissProt.uniprot-Trypanosoma_brucei_brucei_20130619_rev_Project_3722	Q384H6	Putative uncharacterized protein
21	12	13.7	0.116	0.874824	1.08373	21	SwissProt.uniprot-Trypanosoma_brucei_brucei_20130619_rev_Project_3722	Q381S8	Putative uncharacterized protein
26	11	35.1	0.116	0.874824	1.08373	26	SwissProt.uniprot-Trypanosoma_brucei_brucei_20130619_rev_Project_3722	Q38E81	Putative uncharacterized protein
32	17	31.4	0.116	0.874824	1.08373	32	SwissProt.uniprot-Trypanosoma_brucei_brucei_20130619_rev_Project_3722	Q386S3	Phenylalanyl-tRNA synthetase, putative
2	2	0.7	0.115	0.870431	1.08298	2	SwissProt.uniprot-Trypanosoma_brucei_brucei_20130619_rev_Project_3722	Q4GYR1	Separase, putative: cysteine peptidase, Clan CD, family C50, putative
4	4	12.8	0.114	0.866037	1.08222	4	SwissProt.uniprot-Trypanosoma_brucei_brucei_20130619_rev_Project_3722	Q585V0	3-oxoacyl-(Acyl-carrier protein) reductase, putative
9	8	16.6	0.114	0.866037	1.08222	9	SwissProt.uniprot-Trypanosoma_brucei_brucei_20130619_rev_Project_3722	Q57XR0	Double-strand-break repair protein rad21 homolog, putative
10	4	3.3	0.113	0.861643	1.08147	10	SwissProt.uniprot-Trypanosoma_brucei_brucei_20130619_rev_Project_3722	Q57Z64	Putative uncharacterized protein
2	2	7.5	0.112	0.85725	1.08073	2	SwissProt.uniprot-Trypanosoma_brucei_brucei_20130619_rev_Project_3722	Q38A38	Putative uncharacterized protein
6	4	12.9	0.112	0.85725	1.08073	6	SwissProt.uniprot-Trypanosoma_brucei_brucei_20130619_rev_Project_3722	Q57YL3	Putative uncharacterized protein
11	8	6.8	0.112	0.85725	1.08073	11	SwissProt.uniprot-Trypanosoma_brucei_brucei_20130619_rev_Project_3722	Q384P7	Putative uncharacterized protein
5	3	6.7	0.111	0.852856	1.07998	5	SwissProt.uniprot-Trypanosoma_brucei_brucei_20130619_rev_Project_3722	Q57VD2	Protoheme IX farnesyltransferase, mitochondrial
11	8	8.9	0.111	0.852856	1.07998	11	SwissProt.uniprot-Trypanosoma_brucei_brucei_20130619_rev_Project_3722	Q38BU9	Translation factor GUF1 homolog, mitochondrial
14	4	6.3	0.111	0.852856	1.07998	15	SwissProt.uniprot-Trypanosoma_brucei_brucei_20130619_rev_Project_3722	Q57V81|Q57V82|Q57V85|Q57V83|Q57V84|Q57V87|Q57V86	Amino acid transporter, putative
32	22	13.8	0.111	0.852856	1.07998	32	SwissProt.uniprot-Trypanosoma_brucei_brucei_20130619_rev_Project_3722	Q583M5	Putative uncharacterized protein
4	3	16.7	0.11	0.848462	1.07923	4	SwissProt.uniprot-Trypanosoma_brucei_brucei_20130619_rev_Project_3722	Q583K7	Ribosomal protein S19, putative
6	4	1.9	0.11	0.848462	1.07923	6	SwissProt.uniprot-Trypanosoma_brucei_brucei_20130619_rev_Project_3722	Q386M7	Putative uncharacterized protein
6	6	18.4	0.11	0.848462	1.07923	6	SwissProt.uniprot-Trypanosoma_brucei_brucei_20130619_rev_Project_3722	Q585Y7	Replication factor C, subunit 2, putative
11	4	29.1	0.11	0.848462	1.07923	11	SwissProt.uniprot-Trypanosoma_brucei_brucei_20130619_rev_Project_3722	Q38AM9	40S ribosomal protein S24
13	8	22	0.11	0.848462	1.07923	13	SwissProt.uniprot-Trypanosoma_brucei_brucei_20130619_rev_Project_3722	Q385F4	Putative uncharacterized protein
20	7	17.1	0.11	0.848462	1.07923	20	SwissProt.uniprot-Trypanosoma_brucei_brucei_20130619_rev_Project_3722	Q387X1	Putative uncharacterized protein
5	3	5	0.109	0.844069	1.07848	5	SwissProt.uniprot-Trypanosoma_brucei_brucei_20130619_rev_Project_3722	Q57XP6	Putative uncharacterized protein
6	3	7.8	0.109	0.844069	1.07848	6	SwissProt.uniprot-Trypanosoma_brucei_brucei_20130619_rev_Project_3722	Q386F1	Nucleobase/nucleoside transporter 8.1
7	5	3.7	0.109	0.844069	1.07848	7	SwissProt.uniprot-Trypanosoma_brucei_brucei_20130619_rev_Project_3722	Q389G5	Pumillio RNA binding protein, putative
36	13	30.3	0.109	0.844069	1.07848	36	SwissProt.uniprot-Trypanosoma_brucei_brucei_20130619_rev_Project_3722	Q583M9	Aldehyde dehydrogenase
6	6	8	0.108	0.839675	1.07773	6	SwissProt.uniprot-Trypanosoma_brucei_brucei_20130619_rev_Project_3722	Q38C70	ATP-dependent DEAD/H RNA helicase, putative
377	16	45.4	0.108	0.839675	1.07773	377	SwissProt.uniprot-Trypanosoma_brucei_brucei_20130619_rev_Project_3722	Q57XD5	3-ketoacyl-CoA thiolase, putative
2	2	22.4	0.107	0.835281	1.07699	2	SwissProt.uniprot-Trypanosoma_brucei_brucei_20130619_rev_Project_3722	Q38AT9	Dynein light chain, putative
4	4	3.7	0.107	0.835281	1.07699	4	SwissProt.uniprot-Trypanosoma_brucei_brucei_20130619_rev_Project_3722	Q387A9	Putative uncharacterized protein
8	5	1.4	0.107	0.835281	1.07699	8	SwissProt.uniprot-Trypanosoma_brucei_brucei_20130619_rev_Project_3722	Q38CX0	Ankyrin-repeat protein, putative
416	18	47	0.107	0.835281	1.07699	416	SwissProt.uniprot-Trypanosoma_brucei_brucei_20130619_rev_Project_3722	Q38AM2	Succinyl-CoA ligase [GDP-forming] beta-chain, putative
3	3	2.8	0.106	0.830888	1.07624	3	SwissProt.uniprot-Trypanosoma_brucei_brucei_20130619_rev_Project_3722	Q587G4	Uncharacterized protein
18	7	14.7	0.106	0.830888	1.07624	18	SwissProt.uniprot-Trypanosoma_brucei_brucei_20130619_rev_Project_3722	Q385T4	Putative uncharacterized protein
31	6	33.7	0.106	0.830888	1.07624	31	SwissProt.uniprot-Trypanosoma_brucei_brucei_20130619_rev_Project_3722	Q57U26	Peptidyl-prolyl cis-trans isomerase
4	3	1.2	0.104	0.8221	1.07475	4	SwissProt.uniprot-Trypanosoma_brucei_brucei_20130619_rev_Project_3722	Q385L9	Synaptojanin (N-terminal domain), putative
8	4	12.6	0.104	0.8221	1.07475	8	SwissProt.uniprot-Trypanosoma_brucei_brucei_20130619_rev_Project_3722	Q57TV3	Putative uncharacterized protein
83	49	45.2	0.104	0.8221	1.07475	83	SwissProt.uniprot-Trypanosoma_brucei_brucei_20130619_rev_Project_3722	Q583I5	Putative uncharacterized protein
153	36	34.3	0.104	0.8221	1.07475	153	SwissProt.uniprot-Trypanosoma_brucei_brucei_20130619_rev_Project_3722	Q57Z55	Calcium-translocating P-type ATPase
3	2	3.6	0.103	0.817707	1.074	3	SwissProt.uniprot-Trypanosoma_brucei_brucei_20130619_rev_Project_3722	Q57VD7	Putative uncharacterized protein
4	3	3.5	0.103	0.817707	1.074	4	SwissProt.uniprot-Trypanosoma_brucei_brucei_20130619_rev_Project_3722	Q57U25	Leucine-rich repeat protein (LRRP), putative
7	4	9.2	0.103	0.817707	1.074	7	SwissProt.uniprot-Trypanosoma_brucei_brucei_20130619_rev_Project_3722	Q57XJ4	Putative uncharacterized protein
37	16	16.2	0.103	0.817707	1.074	37	SwissProt.uniprot-Trypanosoma_brucei_brucei_20130619_rev_Project_3722	Q38C52	DNA topoisomerase IA, putative
2	2	2.7	0.102	0.813313	1.07326	2	SwissProt.uniprot-Trypanosoma_brucei_brucei_20130619_rev_Project_3722	Q381I3	Proteasome regulatory non-ATP-ase subunit 7
3	3	3.6	0.102	0.813313	1.07326	3	SwissProt.uniprot-Trypanosoma_brucei_brucei_20130619_rev_Project_3722	Q57ZP5	Putative uncharacterized protein
26	7	17.4	0.102	0.813313	1.07326	26	SwissProt.uniprot-Trypanosoma_brucei_brucei_20130619_rev_Project_3722	Q57UK9	Putative uncharacterized protein
35	21	23.3	0.102	0.813313	1.07326	35	SwissProt.uniprot-Trypanosoma_brucei_brucei_20130619_rev_Project_3722	Q388F1	Protein SEY1 homolog
4	2	4.2	0.101	0.808919	1.07252	4	SwissProt.uniprot-Trypanosoma_brucei_brucei_20130619_rev_Project_3722	Q57V18	Leucine-rich repeat protein (LRRP), putative
7	6	8.1	0.1	0.804525	1.07177	7	SwissProt.uniprot-Trypanosoma_brucei_brucei_20130619_rev_Project_3722	Q582W0	Pumilio/PUF RNA binding protein 8, putative
13	7	4.4	0.1	0.804525	1.07177	13	SwissProt.uniprot-Trypanosoma_brucei_brucei_20130619_rev_Project_3722	Q38A05	Putative uncharacterized protein
19	11	18.6	0.1	0.804525	1.07177	19	SwissProt.uniprot-Trypanosoma_brucei_brucei_20130619_rev_Project_3722	Q383E7	Putative uncharacterized protein
3	2	3.7	0.099	0.800132	1.07103	3	SwissProt.uniprot-Trypanosoma_brucei_brucei_20130619_rev_Project_3722	Q38C20	Putative uncharacterized protein
4	4	0.4	0.099	0.800132	1.07103	4	SwissProt.uniprot-Trypanosoma_brucei_brucei_20130619_rev_Project_3722	Q57U46	Putative uncharacterized protein
37	6	14.9	0.099	0.800132	1.07103	37	SwissProt.uniprot-Trypanosoma_brucei_brucei_20130619_rev_Project_3722	Q585R7|Q585R9	Peptidyl-prolyl cis-trans isomerase
128	41	45.8	0.099	0.800132	1.07103	128	SwissProt.uniprot-Trypanosoma_brucei_brucei_20130619_rev_Project_3722	Q587G1	ATP-dependent Clp protease subunit, heat shock protein 78 (HSP78), putative
7	5	7.2	0.098	0.795738	1.07029	7	SwissProt.uniprot-Trypanosoma_brucei_brucei_20130619_rev_Project_3722	Q57X14	Putative uncharacterized protein
8	6	27.2	0.098	0.795738	1.07029	8	SwissProt.uniprot-Trypanosoma_brucei_brucei_20130619_rev_Project_3722	Q583Z0	Putative uncharacterized protein
13	7	40.6	0.098	0.795738	1.07029	13	SwissProt.uniprot-Trypanosoma_brucei_brucei_20130619_rev_Project_3722	Q381G4	Putative uncharacterized protein
[truncated: 2,273 more rows]

## Sheet: P Value
numSpectra	numPepsUnique	percentCoverage	log2_iTRAQ_116_115_median	Z score	P-Value	Fold Change	iTRAQ_numRatios_116_115	database	accession_numbers	entry_name
[truncated: 3,090 more rows]

[truncated: 3 more sheets: Rank, BH Critical, Final]
